# Supplementary material for: Shallow shotgun sequencing reduces technical variation in microbiome analysis
Source: Sci Rep. 2023 May 11;13:7668. doi: 10.1038/s41598-023-33489-1 (PMC10175443; doi:10.1038/s41598-023-33489-1)
Supplement: Supplementary file 3 — Supplementary Table 1. [file 41598_2023_33489_MOESM3_ESM.xlsx]

## Sheet: Top20 Taxa_16S vs SS
Top 20 Taxa (16S Amplicon Sequencing; DADA2 ASVs)
Taxon	CelCB177	CelCB178	CelCB179	CelCB180	CelCB181	CelCB182	CelCB183	CelCB184	CelCB185	CelCB186	CelCB187	CelCB188	CelCB189	CelCB190	CelCB191	CelCB192	CelCB193	CelCB194	CelCB195	CelCB196	CelCB197	CelCB198	CelCB199	CelCB200	CelCB201	CelCB202	CelCB203	CelCB204	CelCB205	CelCB206	CelCB207	CelCB208	CelCB209	CelCB210	CelCB211	CelCB212	CelCB213	CelCB214	CelCB215	CelCB216	CelCB217	CelCB218	CelCB219	CelCB220	CelCB221	CelCB222	CelCB223	CelCB224	CelCB257
g__Prevotella_9	0.343429	0.328571	0.369714	0.367429	0.303429	0.284	0.343429	0.325714	0.433143	0.409143	0.475429	0.438857	0.374286	0.344	0.377714	0.350857	0.00114286	0	0.00514286	0.00685714	0.00857143	0.0171429	0.0217143	0.0188571	0.152571	0.135429	0.198857	0.2	0.214857	0.284571	0.274286	0.272571	0.00571429	0.00514286	0.0388571	0.0382857	0.0234286	0.0188571	0.0211429	0.0205714	0.154857	0.154286	0.117714	0.0862857	0.084	0.0754286	0.0222857	0.0217143	0.166857
g__Bacteroides	0.0222857	0.0137143	0.0291429	0.0445714	0.0451429	0.0491429	0.0422857	0.0514286	0.0765714	0.0725714	0.0714286	0.0708571	0.0394286	0.0428571	0.0468571	0.0571429	0.278857	0.241143	0.268571	0.254857	0.280571	0.224	0.265143	0.254286	0.202857	0.181143	0.181714	0.169143	0.160571	0.191429	0.202857	0.206857	0.234286	0.223429	0.230286	0.257143	0.201143	0.190857	0.188	0.225714	0.141143	0.154286	0.182286	0.169714	0.184571	0.144571	0.222286	0.222286	0.0268571
g__Faecalibacterium	0.170857	0.172	0.185714	0.170857	0.110857	0.134857	0.0994286	0.136571	0.101143	0.116	0.118286	0.116	0.150286	0.182857	0.168571	0.161143	0.103429	0.0988571	0.0874286	0.0965714	0.141714	0.130857	0.169714	0.168571	0.0405714	0.0537143	0.0531429	0.0565714	0.105143	0.110857	0.0697143	0.0662857	0.107429	0.116	0.0971429	0.105143	0.0942857	0.0777143	0.0902857	0.0914286	0.0994286	0.0845714	0.0908571	0.0828571	0.100571	0.0828571	0.0805714	0.0765714	0.192
g__Alistipes	0.012	0.00457143	0.0137143	0.00971429	0.0268571	0.0222857	0.0154286	0.0137143	0.00857143	0.0142857	0.0114286	0.0108571	0.00685714	0.00857143	0.00514286	0.00571429	0.0708571	0.0662857	0.0565714	0.0685714	0.100571	0.111429	0.0874286	0.0805714	0.0337143	0.0491429	0.0411429	0.032	0.0788571	0.0702857	0.0434286	0.0537143	0.106857	0.1	0.08	0.0954286	0.0708571	0.0788571	0.0862857	0.0994286	0.0542857	0.048	0.0594286	0.0737143	0.0742857	0.0737143	0.104571	0.104	0.012
o__Gastranaerophilales	0.125714	0.124	0.103429	0.109143	0.142857	0.130286	0.158286	0.143429	0.0205714	0.0234286	0.0108571	0.012	0.0154286	0.024	0.0148571	0.0177143	0	0	0	0	0	0	0.00114286	0.000571429	0	0	0.004	0.00171429	0	0	0	0	0.004	0.00228571	0.0108571	0.00514286	0	0.00228571	0.004	0.00171429	0.004	0	0.00457143	0.00342857	0.00285714	0.00514286	0.00228571	0.00171429	0.189714
o__Rhodospirillales	0	0	0.000571429	0.000571429	0	0	0.00171429	0	0	0	0	0	0	0	0	0	0	0	0	0	0	0	0.000571429	0.000571429	0	0	0.00114286	0	0	0	0.000571429	0	0.104571	0.104571	0.0942857	0.0731429	0.144	0.141143	0.114286	0.114286	0.126286	0.118286	0.142857	0.141714	0.0994286	0.096	0.109143	0.117714	0
g__Ruminococcaceae_UCG-014	0.0308571	0.0262857	0.0234286	0.0137143	0.0337143	0.0337143	0.0205714	0.0251429	0.016	0.0125714	0.0125714	0.00857143	0.0348571	0.0262857	0.0194286	0.0308571	0	0	0	0	0	0	0.00114286	0	0	0	0	0	0	0	0	0	0.0405714	0.0451429	0.04	0.032	0.0337143	0.0451429	0.0308571	0.0422857	0.0314286	0.0297143	0.0337143	0.0365714	0.0177143	0.0194286	0.0257143	0.0245714	0.0148571
g__Parabacteroides	0.00628571	0.0102857	0.0114286	0.00571429	0.0194286	0.0182857	0.0154286	0.0131429	0.0211429	0.0194286	0.0148571	0.0205714	0.00857143	0.008	0.0142857	0.012	0.0251429	0.0434286	0.024	0.0251429	0.016	0.0177143	0.0154286	0.0108571	0.032	0.0302857	0.012	0.0154286	0.0148571	0.028	0.0194286	0.0182857	0.0657143	0.0645714	0.044	0.068	0.0234286	0.0205714	0.0142857	0.0234286	0.0148571	0.00571429	0.00742857	0.0142857	0.0137143	0.016	0.016	0.0165714	0.00685714
g__Sutterella	0	0	0	0	0	0	0	0	0	0	0	0	0	0	0	0	0.0131429	0.0142857	0.0125714	0.0125714	0.0194286	0.0268571	0.0205714	0.0177143	0.0422857	0.0434286	0.048	0.0382857	0.0834286	0.0834286	0.04	0.0491429	0.0274286	0.0222857	0.0245714	0.0274286	0.00685714	0.00685714	0.0211429	0.0177143	0.0234286	0.0257143	0.0182857	0.0171429	0.0108571	0.0171429	0.0154286	0.0205714	0.0257143
g__Agathobacter	0.0188571	0.012	0.00742857	0.0142857	0.0194286	0.0131429	0.0171429	0.0125714	0.00514286	0.00342857	0.00514286	0.00628571	0.0125714	0.0108571	0.00914286	0.0188571	0.0251429	0.0182857	0.0211429	0.0262857	0.0268571	0.0274286	0.0194286	0.0142857	0.0228571	0.0217143	0.0137143	0.02	0.012	0.0222857	0.0205714	0.0234286	0.0211429	0.0137143	0.0285714	0.00971429	0.0445714	0.0485714	0.0411429	0.0417143	0.00742857	0.0137143	0.00514286	0.00628571	0.00685714	0.00971429	0.0137143	0.00914286	0.00228571
g__Ruminococcaceae_UCG-010	0.00171429	0.00228571	0.00285714	0.00114286	0	0.000571429	0	0.000571429	0	0	0.000571429	0	0	0	0	0	0	0	0	0	0	0	0	0.000571429	0	0	0	0.00114286	0	0	0.00114286	0	0	0	0	0	0	0	0	0	0	0	0	0	0	0	0	0	0.024
g__Blautia	0.00628571	0.0131429	0.0125714	0.0142857	0.0262857	0.0251429	0.0171429	0.0217143	0.0377143	0.0457143	0.0308571	0.0377143	0.0102857	0.0154286	0.0165714	0.0177143	0.0108571	0.00857143	0.0108571	0.004	0.0274286	0.0245714	0.0194286	0.0291429	0.0617143	0.0508571	0.0388571	0.0428571	0.0131429	0	0.0234286	0.0234286	0.00914286	0.0131429	0.012	0.008	0.028	0.032	0.036	0.0205714	0.0205714	0.0205714	0.0177143	0.0285714	0.0251429	0.0274286	0.0234286	0.0285714	0.0108571
g__Prevotella_2	0.0622857	0.0565714	0.0502857	0.0617143	0.0537143	0.0325714	0.0548571	0.0531429	0.0628571	0.0474286	0.0617143	0.0622857	0.0531429	0.0565714	0.0588571	0.0588571	0	0	0	0	0	0	0.00114286	0.00114286	0	0	0	0	0	0	0	0	0.00228571	0.00114286	0.0102857	0.00457143	0.00285714	0	0.00228571	0.00228571	0.00457143	0.00114286	0.0131429	0.016	0.0102857	0.00857143	0.00228571	0.00228571	0.032
g__Akkermansia	0	0	0	0	0	0	0	0	0	0	0	0	0	0	0	0	0.141714	0.169714	0.190857	0.179429	0.0388571	0.048	0.04	0.0548571	0.016	0.016	0.0154286	0.012	0.0222857	0.0377143	0.016	0.0211429	0	0	0	0	0	0.00228571	0	0.000571429	0.0211429	0.012	0.0182857	0.0148571	0.0525714	0.0514286	0.00114286	0.00171429	0
f__Lachnospiraceae	0.0125714	0.008	0.00457143	0.00857143	0.0108571	0.0165714	0.0125714	0.00285714	0.012	0.0171429	0.00857143	0.0142857	0.0102857	0.0177143	0.02	0.0142857	0.0177143	0.0148571	0.0194286	0.0182857	0.0102857	0.00914286	0.00971429	0.00571429	0.0125714	0.0228571	0.0211429	0.0245714	0.0131429	0.00228571	0.0142857	0.0148571	0.016	0.0222857	0.0182857	0.02	0.0348571	0.0291429	0.0485714	0.0348571	0.0194286	0.0291429	0.0211429	0.0251429	0.032	0.0342857	0.0411429	0.0382857	0.0211429
f__Ruminococcaceae	0.0142857	0.0274286	0.0165714	0.0194286	0.0234286	0.0222857	0.0182857	0.0148571	0.00342857	0.00228571	0.00857143	0.00742857	0.0217143	0.0257143	0.028	0.0257143	0.0251429	0.0211429	0.0165714	0.0268571	0.0251429	0.0251429	0.0165714	0.0188571	0.00228571	0.00285714	0.004	0.00571429	0.0194286	0.00171429	0.0125714	0.0142857	0.00742857	0.00685714	0.00857143	0.00857143	0.00685714	0.008	0.00514286	0.004	0.00742857	0.00342857	0.008	0.004	0.0165714	0.0257143	0.008	0.008	0.016
g__Bifidobacterium	0.0211429	0.0165714	0.0154286	0.0137143	0.0142857	0.0171429	0.0137143	0.0165714	0.00857143	0.0114286	0.00628571	0.0125714	0.04	0.0234286	0.0234286	0.02	0.00685714	0.00914286	0.008	0.00971429	0.0194286	0.0188571	0.0108571	0.0114286	0.0274286	0.0268571	0.0228571	0.0274286	0.0257143	0	0.016	0.0182857	0.00971429	0.0131429	0.0125714	0.0102857	0.0245714	0.0302857	0.0314286	0.0108571	0.0154286	0.0148571	0.0165714	0.0171429	0.016	0.0142857	0.0125714	0.0131429	0.00114286
g__Ruminococcus_1	0.0114286	0.012	0.012	0.00914286	0.00285714	0.00228571	0.00285714	0.004	0.00628571	0.00685714	0.008	0.0102857	0.0102857	0.012	0.012	0.0108571	0.0394286	0.0354286	0.04	0.0382857	0.0148571	0.0131429	0.0194286	0.0177143	0	0	0.00285714	0.00114286	0	0	0.00342857	0.00171429	0.000571429	0	0	0.00114286	0.0165714	0.00914286	0.0108571	0.012	0.0125714	0.0194286	0.0142857	0.0131429	0.00971429	0.0125714	0.00457143	0.00685714	0.00285714
f__Clostridiales_vadinBB60_group	0.00685714	0.008	0.00571429	0.00342857	0.0125714	0.0114286	0.00685714	0.00514286	0	0	0.000571429	0	0	0	0	0	0	0	0	0	0.00114286	0.00114286	0.00285714	0.00228571	0.00171429	0	0.00114286	0.00171429	0	0	0.000571429	0.00114286	0.00114286	0.000571429	0	0.00114286	0.0131429	0.0125714	0.00514286	0.00685714	0.00571429	0.00514286	0.00514286	0.00171429	0.00685714	0.00914286	0.004	0.00742857	0.0417143
g__Collinsella	0.00971429	0.0188571	0.0137143	0.0102857	0.0125714	0.016	0.00571429	0.00971429	0.0114286	0.016	0.0131429	0.0137143	0.0148571	0.016	0.0165714	0.0148571	0.00571429	0.00571429	0.00342857	0.00857143	0.0102857	0.0142857	0.0102857	0.00742857	0.0274286	0.032	0.0245714	0.0285714	0.0211429	0.0251429	0.0142857	0.0102857	0	0	0	0	0	0	0	0	0.00114286	0	0.00228571	0.00342857	0	0.00171429	0.00171429	0.00228571	0.00857143
Top 20 Taxa (Shallow Shotgun Metagenomic Sequencing; RefSeq (Venti) OTUs)
Taxon	CelCB001	CelCB002	CelCB003	CelCB004	CelCB005	CelCB006	CelCB007	CelCB008	CelCB009	CelCB010	CelCB011	CelCB012	CelCB013	CelCB014	CelCB015	CelCB016	CelCB017	CelCB018	CelCB019	CelCB020	CelCB021	CelCB022	CelCB023	CelCB024	CelCB025	CelCB026	CelCB027	CelCB028	CelCB029	CelCB030	CelCB031	CelCB032	CelCB033	CelCB034	CelCB035	CelCB036	CelCB037	CelCB038	CelCB039	CelCB040	CelCB041	CelCB042	CelCB043	CelCB045	CelCB046	CelCB047	CelCB081	CelCB082	CelCB083
s__Prevotella_copri	0.478801	0.479675	0.474877	0.494139	0.49864	0.500332	0.518715	0.534567	0.590937	0.595763	0.605189	0.51279	0.44689	0.447458	0.441458	0.394257	0.000763704	0.000553101	0.00104925	0.000619716	0.00498403	0.00488428	0.00884657	0.00883595	0.247418	0.292686	0.307104	0.32825	0.510375	0.518331	0.446079	0.457453	0.000707927	0.000719981	0.00570667	0.00537699	0.0024158	0.00236779	0.00752024	0.0023926	0.0789031	0.0755507	0.024293	0.00998112	0.00966072	0.00496794	0.111576	0.129078	0.131179
g__Bacteroides	0.0208925	0.022376	0.0336005	0.0358718	0.0408881	0.0439373	0.0436047	0.0464367	0.0526624	0.0480857	0.0471757	0.0615004	0.0317775	0.0344055	0.041028	0.0494341	0.213002	0.227323	0.19414	0.192844	0.119223	0.124933	0.145313	0.160135	0.083686	0.0743742	0.0707576	0.0635084	0.0609617	0.0604796	0.0766019	0.0777202	0.295533	0.314078	0.298268	0.305769	0.221144	0.223291	0.27379	0.285587	0.190825	0.199586	0.250077	0.193791	0.198754	0.319524	0.0305334	0.0326831	0.0280534
s__Faecalibacterium_prausnitzii	0.202838	0.194097	0.170448	0.146325	0.0892637	0.078258	0.0728534	0.0517389	0.0438924	0.047982	0.0401288	0.0260663	0.171616	0.149631	0.128351	0.102573	0.077225	0.0651556	0.0851647	0.0445459	0.241267	0.222957	0.203634	0.143844	0.0435726	0.0383468	0.0397959	0.0286276	0.0384791	0.0365568	0.0327183	0.0252727	0.0414168	0.0291526	0.0362363	0.0359608	0.0433532	0.0379769	0.0276699	0.0281818	0.0556213	0.0354223	0.0369414	0.0665355	0.0511002	0.0260105	0.428665	0.347569	0.344168
o__Bacteroidales	0.0367044	0.0360399	0.0441561	0.0439217	0.0458317	0.0461441	0.049166	0.0490233	0.0574581	0.0574161	0.0544765	0.0481782	0.0435198	0.0450938	0.045681	0.0439328	0.0921965	0.0977217	0.0852535	0.132253	0.0538517	0.0570802	0.062602	0.0774596	0.0652823	0.0592213	0.0541585	0.0507886	0.0419554	0.0423647	0.0507786	0.0520955	0.11659	0.119013	0.11822	0.123996	0.0621671	0.0602856	0.0826843	0.081793	0.0485491	0.0476346	0.0605919	0.0551032	0.0532496	0.0739719	0.0356146	0.0393173	0.0400622
s__Alistipes_putredinis	0.00723008	0.00640397	0.0117885	0.0101205	0.0176718	0.0141133	0.0161892	0.011117	0.00409128	0.0043509	0.00345559	0.0028336	0.00459464	0.00366139	0.00445482	0.00300221	0.0391529	0.0330478	0.041831	0.0218829	0.0771493	0.0702563	0.0622486	0.0449476	0.0608993	0.0500852	0.0658966	0.0478958	0.0462702	0.0442949	0.0441135	0.0364125	0.0550766	0.0424822	0.0540088	0.0514239	0.0412566	0.0369076	0.0612717	0.066908	0.0473949	0.0307505	0.0569513	0.0444149	0.0321376	0.0436172	0.00101903	0.000789986	0.00184198
k__Bacteria	0.00571612	0.0056563	0.00682766	0.00684854	0.00714465	0.00707281	0.00735256	0.00738499	0.00609366	0.00612666	0.00625698	0.00661878	0.00554001	0.00601103	0.00624109	0.00670659	0.152036	0.167513	0.13758	0.149807	0.0861042	0.0891574	0.105354	0.116781	0.0392493	0.0341202	0.0332779	0.029327	0.0343286	0.0339812	0.0418312	0.0414634	0.015892	0.0166029	0.0159643	0.0157714	0.0111506	0.0101676	0.0152701	0.0136145	0.00643253	0.00673264	0.0120327	0.00885631	0.00848708	0.0128357	0.00808248	0.00895248	0.00843565
s__Eubacterium_rectale	0.0151011	0.0173373	0.0116176	0.0133583	0.0150227	0.0162924	0.0125967	0.013566	0.00150153	0.00159879	0.00178073	0.00231199	0.0112052	0.0128656	0.0138312	0.0190637	0.0155019	0.0148747	0.0183641	0.0256879	0.0329088	0.0351895	0.0277166	0.0310528	0.0111866	0.0110125	0.0124253	0.013342	0.00730949	0.00708707	0.00834389	0.00920284	0.00924101	0.00974307	0.00848812	0.00946967	0.0537369	0.0583849	0.0274977	0.028817	0.0139845	0.0155108	0.00501921	0.00779994	0.00852732	0.0041363	0.00370622	0.00515145	0.00500978
o__Clostridiales	0.0134177	0.0132522	0.0125625	0.0130091	0.0108461	0.0106877	0.00932335	0.00973143	0.0066566	0.00695046	0.00746087	0.0133785	0.0167382	0.0178653	0.0180993	0.0226078	0.0157581	0.0143853	0.017749	0.0178981	0.0235312	0.0241124	0.022344	0.0246234	0.0134821	0.0125567	0.0141888	0.0145681	0.00770872	0.00750581	0.00812882	0.00767986	0.0121819	0.011383	0.013498	0.0139562	0.0339536	0.0336484	0.0231922	0.0217451	0.0335419	0.0348397	0.0291516	0.0445097	0.0473412	0.0234938	0.0331647	0.0388127	0.0372153
s__Bacteroides_massiliensis	0.00116707	0.00127863	0.00143083	0.00133822	0.00127358	0.00129268	0.00224407	0.00262766	0.00192603	0.00209917	0.00196939	0.00150139	0.00142391	0.00162532	0.00149474	0.00106708	0.0244441	0.0251894	0.0210351	0.021274	0.0330226	0.0373068	0.0394053	0.0457092	0.0438906	0.0468122	0.03479	0.0382867	0.0347711	0.0345032	0.0411195	0.0441437	0.0523711	0.0575518	0.0577745	0.0550884	0.0419387	0.0443988	0.0387876	0.0414364	0.0391927	0.0417347	0.0469798	0.0361517	0.0383243	0.0325652	0.000614213	0.000686585	0.000639497
s__Prevotella_stercorea	0.048825	0.0501482	0.0535035	0.0529059	0.0526107	0.0531107	0.0530817	0.0507224	0.0625216	0.0638417	0.058608	0.0545292	0.0614385	0.0567493	0.0580021	0.0544157	2.59e-05	1.55e-05	0.000101963	5.2e-05	2.49e-05	1.59e-05	9.86e-05	2.06e-05	0.000258269	0.000227632	0.000323931	0.000367836	0.000433127	0.00040727	0.000515038	0.000448735	0.000143289	0.000189995	0.000575091	0.00041098	0.000129796	4.29e-05	0.00084196	0.000275255	0.000507111	0.000540521	0.00184707	0.00022461	0.000204548	0.00029545	0.017339	0.0181304	0.0240417
s__Bacteroides_stercoris	0.00201593	0.00228094	0.00323426	0.00341229	0.00498694	0.00507377	0.00635719	0.00628061	0.00240448	0.00200154	0.00177666	0.00175514	0.00265593	0.00276039	0.00305086	0.00305749	0.00385932	0.00406591	0.00335281	0.00338677	0.00354621	0.00342127	0.00406556	0.00392984	0.00491527	0.00476182	0.00475857	0.00436408	0.00654916	0.00682894	0.00855755	0.00807571	0.101355	0.105067	0.10089	0.0976591	0.0513384	0.0499015	0.0608508	0.0685596	0.0432286	0.0417252	0.0511691	0.0464487	0.0438807	0.0551507	0.000621193	0.00017785	0.000222682
s__Roseburia_faecis	0.00150231	0.00147367	0.00136745	0.00151619	0.00216856	0.00190209	0.00181321	0.00200956	9.06e-05	6.71e-05	7.33e-05	0.000140975	0.000645847	0.00075966	0.00131957	0.00119978	0.0062044	0.00626433	0.00644075	0.00549077	0.0110632	0.0113565	0.0101465	0.00952119	0.0102541	0.00953594	0.0107642	0.0101677	0.00500167	0.00460904	0.00587553	0.00566433	0.00495239	0.00575651	0.00588362	0.00568522	0.0500563	0.05585	0.0267131	0.0303415	0.00788021	0.00736293	0.00596951	0.0206799	0.0204347	0.00792244	0.0175651	0.0202853	0.0227193
s__Eubacterium_eligens	0.00165738	0.0018746	0.00117155	0.00167363	0.00152635	0.00197596	0.00134644	0.00192168	0.00105056	0.0010862	0.0010003	0.00249526	0.000774548	0.00107766	0.000855417	0.00220051	0.00116829	0.00124914	0.00150951	0.00430767	0.00530872	0.00625187	0.00586011	0.00923843	0.000544815	0.000572156	0.000849671	0.00119887	0.00124854	0.00104686	0.000834106	0.00106367	0.00423749	0.00553652	0.00319065	0.00412692	0.0215515	0.0254115	0.0104671	0.00899871	0.0824245	0.114071	0.0647678	0.0805982	0.0998196	0.0438798	0.00628452	0.00857197	0.00873485
s__Bacteroides_uniformis	0.00165828	0.00138699	0.00218946	0.00238552	0.00242784	0.00266385	0.0027228	0.00303778	0.00186698	0.00212969	0.00201554	0.00288999	0.00150698	0.00172249	0.00181952	0.00258201	0.0337296	0.0368496	0.0305205	0.0356575	0.0169016	0.017956	0.0202339	0.0245326	0.00703609	0.00676129	0.00617745	0.00640307	0.00573093	0.00580503	0.00698414	0.00732631	0.0133391	0.0142596	0.0129395	0.0119355	0.00993735	0.00957617	0.0112325	0.0112431	0.00529521	0.00587315	0.0059829	0.00657862	0.00683393	0.0117633	0.00255596	0.00303793	0.00251003
s__Odoribacter_splanchnicus	0.000125491	0.000151701	0.000326499	0.000270382	0.000136688	0.00028162	0.000305193	0.000456985	0.000165932	0.000140352	0.000199518	0.000211463	0.000207092	0.000123666	0.000213535	0.000165868	0.000399064	0.000383753	0.000419814	0.00063055	0.000376727	0.000365753	0.000806959	0.00097214	0.000247586	0.000172262	0.000495728	0.000381459	0.000165718	0.000114724	0.000360809	0.000358081	0.0102541	0.0110797	0.0100033	0.00881895	0.0134869	0.0119011	0.0148491	0.0130428	0.0095541	0.00915257	0.0151647	0.0131818	0.0128262	0.0123432	0.0065986	0.00776544	0.00514224
g__Blautia	0.00291946	0.00293109	0.00276179	0.00313506	0.00669554	0.00680505	0.00584255	0.00618394	0.00670038	0.00585816	0.00764139	0.00923387	0.00452093	0.00491571	0.00540613	0.0055621	0.00134806	0.00146976	0.00128963	0.00182448	0.00650107	0.00661081	0.00494824	0.00540766	0.0135475	0.0139102	0.0142747	0.0139596	0.00199427	0.00164055	0.00242025	0.00238872	0.00229418	0.00265326	0.00202388	0.00164392	0.0223395	0.0257822	0.0115578	0.0137839	0.0258963	0.0287889	0.019769	0.0286571	0.0332844	0.0119712	0.00592017	0.00737458	0.0100241
s__Akkermansia_muciniphila	3.41e-05	0	0.000178614	0.000116367	5.64e-05	1.85e-05	4.59e-05	2.05e-05	0.000108924	4.88e-05	7.6e-05	0	0.000143911	6.62e-05	0.000214813	0.00010505	0.11436	0.0969666	0.140215	0.080069	0.0167561	0.0147732	0.0178888	0.0150816	0.0062217	0.00443575	0.00491071	0.00332869	0.00622526	0.00652779	0.00553241	0.00415344	1.16e-05	0	0.000105065	0	0.000124498	3.21e-05	0.000516657	0.000148214	0.00423259	0.00263385	0.00638443	0.000866855	0.000583466	0.000579958	0.000351776	0.000142694	0.000135893
s__Alistipes_finegoldii	0.00077177	0.000536373	0.00124069	0.000848795	0.00119331	0.0011865	0.00150402	0.00112196	0.000276892	0.000347828	0.000308099	0.000296048	0.000423544	0.000225248	0.000290253	6.63e-05	0.00371695	0.0033155	0.00406883	0.00165763	0.0116725	0.0103751	0.00824234	0.00516824	0.00118515	0.000922833	0.00135161	0.00088553	0.0010428	0.00124475	0.0013357	0.000957905	0.0285309	0.0210994	0.0247676	0.023443	0.0311656	0.0242951	0.0394765	0.0393614	0.0272293	0.0169987	0.0267691	0.0328808	0.023969	0.0367671	0.00085571	0.000705197	0.00157819
f__Lachnospiraceae	0.00280024	0.00287691	0.00251596	0.00277227	0.00334994	0.00327325	0.00289036	0.00278878	0.00219477	0.0018978	0.00274031	0.00604078	0.00356386	0.00400147	0.00475274	0.00752487	0.00399404	0.00411408	0.00438498	0.00611265	0.0047206	0.00484566	0.00423831	0.00575854	0.00518862	0.00587537	0.00591458	0.00689806	0.00181207	0.00190729	0.00215354	0.00240836	0.00260787	0.00264993	0.00314641	0.00359607	0.0141478	0.015996	0.0102566	0.00827881	0.00974874	0.0114445	0.00904796	0.0128256	0.0151969	0.0077583	0.00882652	0.0113576	0.0116217
s__Bacteroides_coprocola	4.03e-05	0	8.64e-05	0.000123212	4.88e-05	2.31e-05	5.78e-05	3.52e-05	6.31e-05	6.1e-05	6.11e-05	0.000155073	7.61e-05	7.51e-05	0.000248058	0.000237744	0.0296816	0.0300104	0.0272224	0.0309424	0.0383538	0.0422933	0.0413182	0.0471436	0.0428921	0.0413429	0.030999	0.0298991	0.0310811	0.0314172	0.0393275	0.0435061	0.000198282	0.000279993	0.000492145	0.000239738	0.000111254	0.00010714	0.000784554	0.000148214	0.000140981	0.000200547	0.0038146	0.000612414	0.000563346	0.00199155	0.000153553	7.03e-05	9.02e-05
[truncated: 31 more columns]
