# Supplementary material for: Shallow shotgun sequencing reduces technical variation in microbiome analysis
Source: Sci Rep. 2023 May 11;13:7668. doi: 10.1038/s41598-023-33489-1 (PMC10175443; doi:10.1038/s41598-023-33489-1)
Supplement: Supplementary file 4 — Supplementary Table 2. [file 41598_2023_33489_MOESM4_ESM.xlsx]

## Sheet: ASV_Table_Rarefied
ASV Table (Rarefied)
	CelCB177	CelCB178	CelCB179	CelCB180	CelCB181	CelCB182	CelCB183	CelCB184	CelCB185	CelCB186	CelCB187	CelCB188	CelCB189	CelCB190	CelCB191	CelCB192	CelCB193	CelCB194	CelCB195	CelCB196	CelCB197	CelCB198	CelCB199	CelCB200	CelCB201	CelCB202	CelCB203	CelCB204	CelCB205	CelCB206	CelCB207	CelCB208	CelCB209	CelCB210	CelCB211	CelCB212	CelCB213	CelCB214	CelCB215	CelCB216	CelCB217	CelCB218	CelCB219	CelCB220	CelCB221	CelCB222	CelCB223	CelCB224	CelCB257
k__Archaea;p__Euryarchaeota;c__Methanobacteria;o__Methanobacteriales;f__Methanobacteriaceae;g__Methanobrevibacter;s__Other;t__Other	0	0	0	0	0	0	0	0	0	0	0	0	0	0	0	0	0	0	0	0	0	0	1	2	0	0	0	0	0	0	0	1	0	0	0	0	0	0	0	0	0	0	0	0	0	0	0	1	0
k__Archaea;p__Euryarchaeota;c__Methanobacteria;o__Methanobacteriales;f__Methanobacteriaceae;g__Methanosphaera;s__Other;t__Other	0	0	0	0	0	0	0	0	0	0	0	0	0	0	0	0	0	0	0	0	0	0	0	0	0	0	0	0	0	0	0	0	0	0	0	0	0	0	0	0	0	0	0	0	0	0	0	0	0
k__Bacteria;p__Actinobacteriota;c__Actinobacteria;o__Actinomycetales;f__Actinomycetaceae;g__Actinomyces;s__Other;t__Other	0	0	0	0	0	0	0	0	0	0	0	0	0	0	0	0	0	0	0	0	0	0	0	0	0	0	0	0	0	0	0	0	0	0	0	0	0	0	0	0	0	0	0	0	0	1	0	0	0
k__Bacteria;p__Actinobacteriota;c__Actinobacteria;o__Actinomycetales;f__Actinomycetaceae;g__Actinomyces;s__bouchesdurhonensis;t__Other	0	0	0	0	0	0	0	0	0	0	0	0	0	0	0	0	0	0	0	0	0	0	0	0	0	0	0	0	0	0	0	0	0	0	0	0	0	0	0	0	0	0	0	0	0	0	0	0	0
k__Bacteria;p__Actinobacteriota;c__Actinobacteria;o__Actinomycetales;f__Actinomycetaceae;g__Actinomyces;s__odontolyticus;t__Other	0	0	0	0	0	0	0	0	0	0	0	0	0	0	0	0	0	0	0	0	0	0	0	0	0	0	0	0	0	0	0	0	0	0	0	0	1	1	0	0	0	0	0	0	0	0	0	0	0
k__Bacteria;p__Actinobacteriota;c__Actinobacteria;o__Actinomycetales;f__Actinomycetaceae;g__Actinomyces;s__turicensis;t__Other	0	0	0	0	0	0	0	0	0	0	0	0	0	0	0	0	0	0	0	0	0	0	0	0	0	0	0	0	0	0	0	0	0	0	0	0	0	0	0	0	0	0	0	0	0	0	0	0	0
k__Bacteria;p__Actinobacteriota;c__Actinobacteria;o__Actinomycetales;f__Actinomycetaceae;g__F0332;s__Other;t__Other	0	0	0	0	0	0	0	0	0	0	0	0	0	0	0	0	0	0	0	0	0	0	0	0	0	0	0	0	0	0	0	0	0	0	0	0	0	0	0	0	0	0	0	0	0	0	0	0	0
k__Bacteria;p__Actinobacteriota;c__Actinobacteria;o__Actinomycetales;f__Actinomycetaceae;g__Mobiluncus;s__Other;t__Other	0	0	0	0	0	0	0	0	0	0	0	0	0	0	0	0	0	0	0	0	0	0	0	0	0	0	0	0	0	0	0	0	0	0	0	0	0	0	0	0	0	0	0	0	0	0	0	0	0
k__Bacteria;p__Actinobacteriota;c__Actinobacteria;o__Actinomycetales;f__Actinomycetaceae;g__Varibaculum;s__Other;t__Other	0	0	0	0	0	0	0	0	0	0	0	0	0	0	0	0	0	0	0	0	0	0	0	0	0	0	0	0	0	0	0	0	0	0	0	0	0	0	0	0	0	0	0	0	0	0	0	0	0
k__Bacteria;p__Actinobacteriota;c__Actinobacteria;o__Bifidobacteriales;f__Bifidobacteriaceae;g__Bifidobacterium;s__Other;t__Other	39	50	23	33	24	25	19	20	23	21	12	35	61	57	39	72	7	9	10	15	31	35	25	35	46	55	39	72	44	28	31	19	5	9	10	5	29	22	24	9	23	25	27	29	22	26	18	15	7
k__Bacteria;p__Actinobacteriota;c__Actinobacteria;o__Bifidobacteriales;f__Bifidobacteriaceae;g__Bifidobacterium;s__animalis;t__Other	0	0	0	2	0	0	0	0	0	0	0	0	0	0	0	0	0	0	0	0	0	0	0	0	0	0	0	0	0	0	0	0	9	12	5	8	19	19	25	9	0	0	0	0	0	0	0	0	0
k__Bacteria;p__Actinobacteriota;c__Actinobacteria;o__Bifidobacteriales;f__Bifidobacteriaceae;g__Bifidobacterium;s__bifidum;t__Other	0	0	0	0	0	0	0	0	0	0	0	0	0	0	0	0	2	0	3	4	2	0	1	4	0	0	4	6	0	0	0	0	0	0	0	0	0	0	0	0	0	0	0	0	0	0	0	0	0
k__Bacteria;p__Actinobacteriota;c__Actinobacteria;o__Corynebacteriales;f__Corynebacteriaceae;g__Corynebacterium;s__Other;t__Other	0	0	0	0	0	0	0	0	0	0	0	0	0	0	0	0	0	0	0	0	0	0	0	0	0	0	0	0	0	0	0	0	0	0	0	0	0	0	0	0	0	0	0	0	0	0	0	0	0
k__Bacteria;p__Actinobacteriota;c__Actinobacteria;o__Corynebacteriales;f__Corynebacteriaceae;g__Lawsonella;s__clevelandensis;t__Other	0	0	0	0	0	0	0	0	0	0	0	0	0	0	0	0	0	0	0	0	0	0	0	0	0	0	0	0	0	0	0	0	0	0	0	0	0	0	0	0	0	0	0	0	0	0	0	0	0
k__Bacteria;p__Actinobacteriota;c__Actinobacteria;o__Micrococcales;f__Micrococcaceae;g__Rothia;s__mucilaginosa;t__Other	0	0	0	0	0	0	0	1	0	0	0	0	2	4	0	0	0	0	0	0	0	0	0	0	0	0	0	0	0	0	0	0	0	0	0	0	1	0	0	0	0	0	0	0	0	0	0	0	0
k__Bacteria;p__Actinobacteriota;c__Coriobacteriia;o__Coriobacteriales;f__Atopobiaceae;g__Atopobium;s__parvulum;t__Other	0	0	0	0	0	0	0	0	0	0	0	0	0	0	0	0	0	0	0	0	0	0	0	0	0	0	0	0	0	0	0	0	0	0	0	0	0	0	0	0	0	0	0	0	0	0	0	0	0
k__Bacteria;p__Actinobacteriota;c__Coriobacteriia;o__Coriobacteriales;f__Atopobiaceae;g__Olsenella;s__Other;t__Other	0	0	3	1	2	0	0	3	0	0	0	0	0	0	0	0	0	0	0	0	0	0	0	0	0	0	0	0	0	0	0	0	0	0	0	0	0	0	0	0	0	0	0	0	0	0	0	0	0
k__Bacteria;p__Actinobacteriota;c__Coriobacteriia;o__Coriobacteriales;f__Atopobiaceae;g__Other;s__Other;t__Other	0	0	0	0	0	0	0	0	0	0	0	0	0	0	0	0	0	0	0	0	0	0	0	0	0	0	0	0	0	0	0	0	0	0	0	0	0	0	0	0	0	0	0	0	0	0	0	0	0
k__Bacteria;p__Actinobacteriota;c__Coriobacteriia;o__Coriobacteriales;f__Coriobacteriaceae;g__Collinsella;s__Other;t__Other	0	3	4	0	0	0	0	3	0	1	2	3	0	4	3	2	2	5	1	4	3	0	3	1	2	7	5	2	6	8	3	5	0	0	0	0	0	0	0	0	0	0	0	0	0	0	0	0	0
k__Bacteria;p__Actinobacteriota;c__Coriobacteriia;o__Coriobacteriales;f__Coriobacteriaceae;g__Collinsella;s__aerofaciens;t__Other	23	23	11	11	10	12	11	8	18	15	16	13	17	21	12	17	1	1	2	2	15	22	6	8	36	44	39	34	15	27	12	13	0	0	2	2	0	1	0	0	0	0	1	1	1	4	1	2	3
k__Bacteria;p__Actinobacteriota;c__Coriobacteriia;o__Coriobacteriales;f__Coriobacteriaceae;g__Collinsella;s__bouchesdurhonensis;t__Other	0	0	0	0	0	0	0	0	0	0	0	0	0	0	0	0	0	0	0	0	0	0	0	0	0	0	0	0	0	0	0	0	0	0	0	0	0	0	0	0	0	0	0	0	0	0	0	0	0
k__Bacteria;p__Actinobacteriota;c__Coriobacteriia;o__Coriobacteriales;f__Coriobacteriaceae;g__Collinsella;s__phocaeensis;t__Other	0	0	0	0	0	0	0	0	0	0	0	0	0	0	0	0	0	0	3	3	3	4	2	5	1	0	3	2	0	0	3	1	0	0	0	0	0	0	0	0	0	0	0	0	0	0	0	0	0
k__Bacteria;p__Actinobacteriota;c__Coriobacteriia;o__Coriobacteriales;f__Coriobacteriaceae;g__Enorma;s__Other;t__Other	0	0	0	0	0	0	0	0	0	0	0	0	0	0	0	0	0	0	0	0	0	0	0	0	0	0	0	0	0	0	0	0	0	0	0	0	0	0	0	0	0	0	0	0	0	0	0	0	0
k__Bacteria;p__Actinobacteriota;c__Coriobacteriia;o__Coriobacteriales;f__Coriobacteriales Incertae Sedis;g__Other;s__Other;t__Other	0	0	0	0	0	0	0	0	0	0	0	0	0	0	0	0	2	6	3	1	1	3	1	3	2	7	4	5	0	0	1	1	5	0	0	2	2	4	0	1	1	0	1	1	3	5	1	3	0
k__Bacteria;p__Actinobacteriota;c__Coriobacteriia;o__Coriobacteriales;f__Eggerthellaceae;g__Adlercreutzia;s__equolifaciens;t__Other	0	0	0	0	0	0	0	0	0	0	0	0	0	0	0	0	0	2	0	0	1	0	0	2	2	1	0	0	0	0	0	2	16	10	3	5	8	8	5	3	9	7	5	12	11	11	13	4	0
k__Bacteria;p__Actinobacteriota;c__Coriobacteriia;o__Coriobacteriales;f__Eggerthellaceae;g__CHKCI002;s__Other;t__Other	0	0	0	0	0	0	0	0	0	0	0	0	0	0	0	0	0	0	0	0	0	0	0	0	0	0	0	0	0	0	0	0	0	0	0	0	0	0	0	0	0	0	0	0	0	0	0	0	0
k__Bacteria;p__Actinobacteriota;c__Coriobacteriia;o__Coriobacteriales;f__Eggerthellaceae;g__DNF00809;s__Other;t__Other	0	0	0	0	0	0	0	0	0	0	0	0	0	0	0	0	0	0	0	0	0	0	0	0	0	1	0	0	0	0	0	1	0	0	0	0	0	0	0	0	0	0	0	0	0	0	0	0	0
k__Bacteria;p__Actinobacteriota;c__Coriobacteriia;o__Coriobacteriales;f__Eggerthellaceae;g__Eggerthella;s__lenta;t__Other	0	0	0	0	0	0	0	0	0	0	0	0	0	0	0	0	0	0	0	0	0	0	0	1	0	0	0	0	0	0	0	0	1	1	0	0	2	5	0	0	6	7	3	3	2	4	1	3	0
k__Bacteria;p__Actinobacteriota;c__Coriobacteriia;o__Coriobacteriales;f__Eggerthellaceae;g__Enterorhabdus;s__Other;t__Other	0	0	0	0	0	0	0	0	0	0	0	0	0	0	0	0	0	0	0	0	0	0	0	0	0	0	0	0	0	0	0	0	0	0	0	0	0	0	0	0	0	0	0	0	0	0	0	0	0
k__Bacteria;p__Actinobacteriota;c__Coriobacteriia;o__Coriobacteriales;f__Eggerthellaceae;g__Gordonibacter;s__Other;t__Other	0	0	0	0	0	0	0	0	0	0	0	0	0	0	0	0	0	0	0	0	0	1	4	1	2	0	0	0	0	0	0	1	0	0	0	1	1	2	0	1	3	0	4	1	3	5	1	1	0
k__Bacteria;p__Actinobacteriota;c__Coriobacteriia;o__Coriobacteriales;f__Eggerthellaceae;g__Other;s__Other;t__Other	0	0	0	0	0	0	0	0	0	0	0	0	0	0	0	0	0	0	0	0	0	0	0	1	0	0	0	3	0	0	1	0	0	0	0	0	0	0	0	0	1	0	0	0	0	0	1	1	3
k__Bacteria;p__Actinobacteriota;c__Coriobacteriia;o__Coriobacteriales;f__Eggerthellaceae;g__Senegalimassilia;s__Other;t__Other	0	1	0	0	0	1	3	0	1	3	0	1	2	1	0	2	0	0	0	0	0	0	0	0	0	0	0	0	0	0	0	0	0	0	0	0	0	0	0	0	0	0	0	0	0	0	0	0	0
k__Bacteria;p__Actinobacteriota;c__Coriobacteriia;o__Coriobacteriales;f__Eggerthellaceae;g__Senegalimassilia;s__anaerobia;t__Other	1	0	4	0	0	0	0	0	0	0	0	0	0	0	1	0	0	0	0	0	0	0	0	0	0	0	0	0	0	0	0	0	0	0	0	0	0	0	0	0	0	0	0	0	0	0	0	0	1
k__Bacteria;p__Actinobacteriota;c__Coriobacteriia;o__Coriobacteriales;f__Eggerthellaceae;g__Slackia;s__isoflavoniconvertens;t__Other	0	0	0	0	0	0	0	0	0	0	0	0	0	0	0	0	0	0	0	0	0	0	0	0	0	0	0	0	0	0	0	0	0	0	0	0	0	0	0	0	0	0	0	0	0	0	0	0	2
k__Bacteria;p__Actinobacteriota;c__Coriobacteriia;o__Coriobacteriales;f__Eggerthellaceae;g__Slackia;s__piriformis;t__Other	0	0	0	0	0	0	0	0	0	0	0	0	0	0	0	0	1	3	2	0	6	3	4	7	5	3	10	1	0	0	2	1	0	0	0	0	0	0	0	0	0	0	0	0	0	0	0	0	0
k__Bacteria;p__Actinobacteriota;c__Coriobacteriia;o__Coriobacteriales;f__Other;g__Other;s__Other;t__Other	0	0	0	0	0	0	0	0	0	0	0	0	0	0	0	0	0	0	0	0	0	0	0	0	0	0	0	0	0	0	0	0	0	0	0	0	0	0	0	0	0	0	0	0	0	0	0	0	0
k__Bacteria;p__Bacteroidota;c__Bacteroidia;o__Bacteroidales;f__Bacteroidaceae;g__Bacteroides;s__Other;t__Other	22	24	52	43	40	73	49	49	94	93	82	72	52	59	58	51	68	63	57	59	65	58	61	62	182	124	130	103	123	132	132	147	214	205	204	227	208	182	199	233	177	200	215	221	189	145	281	265	23
k__Bacteria;p__Bacteroidota;c__Bacteroidia;o__Bacteroidales;f__Bacteroidaceae;g__Bacteroides;s__bouchesdurhonensis;t__Other	0	0	0	0	0	0	0	0	0	0	0	0	0	0	0	0	0	0	0	0	0	0	0	0	0	0	0	0	0	0	0	0	0	0	0	0	0	0	0	0	0	0	0	0	0	0	0	0	1
k__Bacteria;p__Bacteroidota;c__Bacteroidia;o__Bacteroidales;f__Bacteroidaceae;g__Bacteroides;s__caccae;t__Other	3	4	12	14	13	17	12	9	13	13	14	15	6	7	4	9	14	3	7	14	1	4	1	2	10	11	5	5	3	0	4	7	0	0	0	1	1	0	0	0	0	2	3	1	3	1	0	0	6
k__Bacteria;p__Bacteroidota;c__Bacteroidia;o__Bacteroidales;f__Bacteroidaceae;g__Bacteroides;s__clarus;t__Other	0	0	0	0	0	0	0	0	0	0	0	0	0	0	0	0	0	0	0	0	0	0	0	0	0	0	0	0	0	0	0	0	0	0	0	0	0	0	0	0	0	0	0	0	0	0	0	0	0
k__Bacteria;p__Bacteroidota;c__Bacteroidia;o__Bacteroidales;f__Bacteroidaceae;g__Bacteroides;s__coprocola;t__Other	0	0	0	0	0	0	0	0	0	0	0	0	0	0	0	0	63	50	57	55	91	80	82	70	56	58	56	48	48	59	82	61	0	0	0	0	0	0	0	0	0	0	6	10	12	11	2	4	0
k__Bacteria;p__Bacteroidota;c__Bacteroidia;o__Bacteroidales;f__Bacteroidaceae;g__Bacteroides;s__coprophilus;t__Other	0	0	0	0	0	0	0	0	0	0	0	0	0	0	0	0	0	0	0	0	0	0	1	1	0	0	0	0	0	0	0	0	0	0	0	0	0	0	0	0	0	0	1	0	0	0	0	2	0
k__Bacteria;p__Bacteroidota;c__Bacteroidia;o__Bacteroidales;f__Bacteroidaceae;g__Bacteroides;s__eggerthii;t__Other	0	0	0	0	0	0	0	0	0	0	0	0	0	0	0	0	0	0	0	0	0	0	0	0	0	0	0	0	0	0	0	0	0	0	0	0	0	0	0	0	0	0	0	0	0	0	0	0	0
k__Bacteria;p__Bacteroidota;c__Bacteroidia;o__Bacteroidales;f__Bacteroidaceae;g__Bacteroides;s__finegoldii;t__Other	0	0	0	0	0	0	0	0	0	0	0	0	0	0	0	0	0	0	0	0	0	0	0	0	0	0	0	0	0	0	0	0	0	0	0	0	0	0	0	0	0	0	0	0	0	0	0	0	0
k__Bacteria;p__Bacteroidota;c__Bacteroidia;o__Bacteroidales;f__Bacteroidaceae;g__Bacteroides;s__intestinalis;t__Other	0	0	0	0	0	0	0	0	0	0	0	0	0	0	0	0	19	14	12	17	30	34	33	24	3	1	3	1	0	0	2	1	0	0	0	0	0	0	0	0	0	0	0	0	0	0	0	0	0
k__Bacteria;p__Bacteroidota;c__Bacteroidia;o__Bacteroidales;f__Bacteroidaceae;g__Bacteroides;s__massiliensis;t__Other	0	0	0	0	0	0	3	1	0	0	0	0	0	0	0	0	45	49	65	61	101	78	107	102	88	84	71	74	68	82	92	84	61	71	57	88	82	62	52	72	54	53	57	62	63	51	50	44	1
k__Bacteria;p__Bacteroidota;c__Bacteroidia;o__Bacteroidales;f__Bacteroidaceae;g__Bacteroides;s__nordii;t__Other	0	0	0	0	0	1	0	0	0	0	0	0	0	0	0	0	0	0	0	0	0	0	0	0	0	0	0	0	0	0	0	0	3	4	3	0	0	6	7	3	2	5	6	5	5	2	0	2	0
k__Bacteria;p__Bacteroidota;c__Bacteroidia;o__Bacteroidales;f__Bacteroidaceae;g__Bacteroides;s__ovatus;t__Other	0	0	0	0	0	0	0	0	0	0	0	0	0	0	0	0	0	0	0	0	0	0	0	0	0	0	0	0	0	0	0	0	3	1	0	0	4	3	0	4	8	2	3	2	0	3	1	6	0
k__Bacteria;p__Bacteroidota;c__Bacteroidia;o__Bacteroidales;f__Bacteroidaceae;g__Bacteroides;s__plebeius;t__Other	0	0	0	0	0	0	0	0	0	0	0	0	0	0	0	0	0	0	0	0	0	0	5	8	0	0	0	3	0	0	4	2	0	0	0	0	0	0	0	0	0	0	1	2	0	0	2	5	0
k__Bacteria;p__Bacteroidota;c__Bacteroidia;o__Bacteroidales;f__Bacteroidaceae;g__Bacteroides;s__rodentium;t__Other	0	0	0	0	0	0	0	0	0	0	0	0	0	0	0	0	36	33	36	39	10	11	9	11	0	0	0	1	0	0	0	0	0	0	0	0	0	0	0	0	0	0	1	0	3	3	0	0	0
k__Bacteria;p__Bacteroidota;c__Bacteroidia;o__Bacteroidales;f__Bacteroidaceae;g__Bacteroides;s__salyersiae;t__Other	0	0	0	0	0	0	0	0	0	0	0	0	0	0	0	0	0	0	0	0	0	0	0	0	0	0	0	0	0	0	0	0	0	0	0	0	0	0	0	0	0	0	0	0	0	0	0	0	0
k__Bacteria;p__Bacteroidota;c__Bacteroidia;o__Bacteroidales;f__Bacteroidaceae;g__Bacteroides;s__sartorii;t__Other	0	0	0	0	0	0	0	0	0	0	0	0	0	0	0	0	0	0	0	0	0	0	0	0	0	0	0	0	0	0	0	0	0	0	0	0	0	0	0	0	0	0	0	0	0	0	0	0	0
k__Bacteria;p__Bacteroidota;c__Bacteroidia;o__Bacteroidales;f__Bacteroidaceae;g__Bacteroides;s__stercoris;t__Other	0	0	0	0	0	0	0	2	0	0	0	0	0	0	0	0	0	0	0	0	0	0	0	0	0	0	0	0	0	0	0	0	81	83	95	94	41	49	73	76	53	34	44	46	44	33	66	68	0
k__Bacteria;p__Bacteroidota;c__Bacteroidia;o__Bacteroidales;f__Bacteroidaceae;g__Bacteroides;s__thetaiotaomicron;t__Other	0	0	0	0	0	0	0	0	0	0	0	0	0	0	0	0	0	0	0	0	0	0	0	0	0	0	0	0	0	0	0	0	0	0	0	0	0	0	0	0	0	0	0	0	0	0	0	0	0
k__Bacteria;p__Bacteroidota;c__Bacteroidia;o__Bacteroidales;f__Bacteroidaceae;g__Bacteroides;s__uniformis;t__Other	0	1	4	12	4	4	7	9	3	3	4	4	1	3	2	3	271	278	239	227	192	159	211	198	46	51	39	48	40	65	61	81	111	95	81	82	77	79	94	104	24	42	42	41	84	58	89	97	13
k__Bacteria;p__Bacteroidota;c__Bacteroidia;o__Bacteroidales;f__Bacteroidaceae;g__Bacteroides;s__vulgatus;t__Other	0	0	0	0	0	0	0	0	0	0	0	0	0	0	0	0	60	48	60	55	19	34	42	42	18	28	26	34	23	24	33	32	0	0	1	2	4	2	0	0	16	13	7	4	17	15	2	4	2
k__Bacteria;p__Bacteroidota;c__Bacteroidia;o__Bacteroidales;f__Barnesiellaceae;g__Barnesiella;s__Other;t__Other	0	0	0	0	0	0	0	0	0	0	0	0	0	0	0	0	0	0	0	0	0	0	0	2	0	0	0	0	0	0	1	3	0	0	0	1	1	1	0	0	0	0	0	0	4	2	0	2	0
k__Bacteria;p__Bacteroidota;c__Bacteroidia;o__Bacteroidales;f__Barnesiellaceae;g__Barnesiella;s__intestinihominis;t__Other	0	0	0	0	0	0	0	0	0	0	0	0	0	0	0	0	0	0	0	0	0	0	0	0	0	0	0	0	0	0	0	0	0	0	0	0	0	0	0	0	0	0	0	0	0	0	0	0	0
k__Bacteria;p__Bacteroidota;c__Bacteroidia;o__Bacteroidales;f__Barnesiellaceae;g__Coprobacter;s__Other;t__Other	0	0	0	0	0	0	0	0	0	0	0	0	0	0	0	0	0	0	0	0	0	0	0	0	0	0	0	0	0	0	0	0	0	0	0	0	0	0	0	0	0	0	0	0	0	0	0	0	0
k__Bacteria;p__Bacteroidota;c__Bacteroidia;o__Bacteroidales;f__Barnesiellaceae;g__Coprobacter;s__fastidiosus;t__Other	0	0	0	0	0	0	0	0	0	0	0	0	0	0	0	0	0	0	0	0	0	0	0	0	0	0	0	0	0	0	0	0	0	0	0	0	0	0	0	0	0	0	0	0	0	0	0	0	0
k__Bacteria;p__Bacteroidota;c__Bacteroidia;o__Bacteroidales;f__Barnesiellaceae;g__Other;s__Other;t__Other	0	0	0	0	0	0	0	0	0	0	0	0	0	0	0	0	0	0	0	0	0	0	0	0	0	0	0	0	0	0	0	0	0	0	0	0	0	0	0	0	0	0	0	0	0	0	0	0	0
k__Bacteria;p__Bacteroidota;c__Bacteroidia;o__Bacteroidales;f__Dysgonomonadaceae;g__Dysgonomonas;s__Other;t__Other	0	0	0	0	0	0	0	0	0	0	0	0	0	0	0	0	0	0	0	0	0	0	0	0	0	0	0	0	0	0	0	0	0	0	0	0	0	0	0	0	0	0	0	0	0	0	0	0	0
k__Bacteria;p__Bacteroidota;c__Bacteroidia;o__Bacteroidales;f__Marinifilaceae;g__Butyricimonas;s__Other;t__Other	0	0	0	0	0	0	0	0	0	0	0	0	0	0	0	0	0	0	0	0	0	0	0	1	0	0	1	0	0	0	1	0	30	24	29	23	43	54	32	49	14	14	26	16	23	28	38	43	1
k__Bacteria;p__Bacteroidota;c__Bacteroidia;o__Bacteroidales;f__Marinifilaceae;g__Butyricimonas;s__faecihominis;t__Other	0	0	0	0	0	0	0	0	0	0	0	0	0	0	0	0	0	0	0	0	0	0	0	0	0	0	0	0	0	0	0	0	0	0	0	0	0	0	0	0	0	0	0	0	0	0	0	0	0
k__Bacteria;p__Bacteroidota;c__Bacteroidia;o__Bacteroidales;f__Marinifilaceae;g__Butyricimonas;s__paravirosa;t__Other	0	0	0	0	0	0	0	0	0	0	0	0	0	0	0	0	0	0	0	0	0	0	0	0	0	0	0	0	0	0	0	0	0	0	0	0	0	0	0	0	0	0	0	0	0	0	0	0	0
k__Bacteria;p__Bacteroidota;c__Bacteroidia;o__Bacteroidales;f__Marinifilaceae;g__Butyricimonas;s__virosa;t__Other	0	0	0	0	0	0	0	0	0	0	0	0	0	0	0	0	0	0	0	0	0	0	0	0	0	0	0	0	0	0	0	0	0	0	0	0	0	0	0	0	0	0	0	0	0	0	0	0	0
k__Bacteria;p__Bacteroidota;c__Bacteroidia;o__Bacteroidales;f__Marinifilaceae;g__Odoribacter;s__Other;t__Other	0	0	0	0	0	0	0	0	0	0	0	0	0	0	0	0	0	0	0	0	0	0	0	1	0	0	0	0	0	0	0	0	1	1	1	1	2	4	2	0	3	0	1	2	1	1	2	1	0
k__Bacteria;p__Bacteroidota;c__Bacteroidia;o__Bacteroidales;f__Marinifilaceae;g__Odoribacter;s__splanchnicus;t__Other	0	0	0	0	0	0	0	0	0	0	0	0	0	0	0	0	0	0	1	0	0	0	0	3	0	0	0	3	0	0	0	0	32	44	38	28	38	44	49	34	20	23	29	34	28	35	39	41	20
k__Bacteria;p__Bacteroidota;c__Bacteroidia;o__Bacteroidales;f__Muribaculaceae;g__Other;s__Other;t__Other	0	0	1	3	0	0	0	0	0	0	0	1	0	0	0	0	0	0	0	0	0	0	3	1	0	0	0	0	0	0	0	0	0	0	10	10	19	20	2	4	16	18	3	0	12	15	0	1	10
k__Bacteria;p__Bacteroidota;c__Bacteroidia;o__Bacteroidales;f__Other;g__Other;s__Other;t__Other	0	0	0	0	0	0	0	0	0	0	0	0	0	0	0	0	0	0	0	0	0	0	0	0	0	0	0	0	0	0	0	0	0	0	0	0	0	0	0	0	0	0	0	0	0	0	1	0	0
k__Bacteria;p__Bacteroidota;c__Bacteroidia;o__Bacteroidales;f__Porphyromonadaceae;g__Porphyromonas;s__Other;t__Other	0	0	0	0	0	0	0	0	0	0	0	0	0	0	0	0	0	0	0	0	0	0	0	0	0	0	0	0	0	0	0	0	0	0	0	0	0	0	0	0	0	1	0	0	0	0	0	0	0
k__Bacteria;p__Bacteroidota;c__Bacteroidia;o__Bacteroidales;f__Porphyromonadaceae;g__Porphyromonas;s__uenonis;t__Other	0	0	0	0	0	0	0	0	0	0	0	0	0	0	0	0	0	0	0	0	0	0	0	0	0	0	0	0	0	0	0	0	0	0	0	0	0	0	0	0	0	0	0	0	0	0	0	0	0
k__Bacteria;p__Bacteroidota;c__Bacteroidia;o__Bacteroidales;f__Prevotellaceae;g__Other;s__Other;t__Other	0	0	0	0	0	0	0	0	0	0	0	0	0	0	0	0	0	0	0	0	0	0	0	0	0	0	0	0	0	0	0	0	0	0	0	0	0	0	0	0	0	0	0	0	0	0	0	0	18
k__Bacteria;p__Bacteroidota;c__Bacteroidia;o__Bacteroidales;f__Prevotellaceae;g__Paraprevotella;s__Other;t__Other	0	0	0	0	0	0	2	0	0	0	0	0	0	0	0	0	0	0	0	0	0	0	3	1	0	0	0	0	0	0	0	0	87	102	87	114	24	24	26	31	41	35	55	54	45	37	92	100	3
k__Bacteria;p__Bacteroidota;c__Bacteroidia;o__Bacteroidales;f__Prevotellaceae;g__Paraprevotella;s__clara;t__Other	0	0	0	0	0	0	0	0	0	0	0	0	0	0	0	0	0	0	0	0	0	0	0	0	0	0	0	0	0	0	0	0	0	0	0	0	0	0	0	0	0	0	0	0	0	0	0	0	3
k__Bacteria;p__Bacteroidota;c__Bacteroidia;o__Bacteroidales;f__Prevotellaceae;g__Prevotella;s__Other;t__Other	799	707	781	815	647	599	723	722	914	885	986	912	742	675	830	728	3	1	5	6	12	15	21	29	199	164	251	236	323	390	358	312	13	5	79	76	23	25	42	34	158	140	205	198	106	146	39	41	202
k__Bacteria;p__Bacteroidota;c__Bacteroidia;o__Bacteroidales;f__Prevotellaceae;g__Prevotella;s__bergensis;t__Other	0	0	0	0	0	0	0	0	0	0	0	0	0	0	0	0	0	0	0	0	0	0	0	0	0	0	0	0	0	0	0	0	0	0	0	0	0	0	0	0	0	0	0	0	0	0	0	0	0
k__Bacteria;p__Bacteroidota;c__Bacteroidia;o__Bacteroidales;f__Prevotellaceae;g__Prevotella;s__bivia;t__Other	0	0	0	0	0	0	0	0	0	0	0	0	0	0	0	0	0	0	0	0	0	0	0	0	0	0	0	0	0	0	0	0	0	0	0	0	0	0	0	0	0	0	0	0	0	0	0	0	0
k__Bacteria;p__Bacteroidota;c__Bacteroidia;o__Bacteroidales;f__Prevotellaceae;g__Prevotella;s__buccalis;t__Other	0	0	0	0	0	0	0	0	0	0	0	0	0	0	0	0	0	0	0	0	0	0	0	0	0	0	0	0	0	0	0	0	0	0	0	0	0	0	0	0	0	0	0	0	0	0	0	0	0
k__Bacteria;p__Bacteroidota;c__Bacteroidia;o__Bacteroidales;f__Prevotellaceae;g__Prevotella;s__copri;t__Other	24	26	38	33	32	23	46	27	66	66	68	69	53	56	63	50	1	0	0	2	9	10	13	14	93	99	113	144	167	174	149	169	1	1	3	7	5	9	4	4	87	84	17	13	23	29	4	4	219
k__Bacteria;p__Bacteroidota;c__Bacteroidia;o__Bacteroidales;f__Prevotellaceae;g__Prevotella;s__corporis;t__Other	0	0	0	0	0	0	0	0	0	0	0	0	0	0	0	0	0	0	0	0	0	0	0	0	0	0	0	0	0	0	0	0	0	0	0	0	0	0	0	0	0	0	0	0	0	0	0	0	0
k__Bacteria;p__Bacteroidota;c__Bacteroidia;o__Bacteroidales;f__Prevotellaceae;g__Prevotella;s__disiens;t__Other	0	0	0	0	0	0	0	0	0	0	0	0	0	0	0	0	0	0	0	0	0	0	0	0	0	0	0	0	0	0	0	0	0	0	0	0	0	0	0	0	0	0	0	0	0	0	0	0	0
k__Bacteria;p__Bacteroidota;c__Bacteroidia;o__Bacteroidales;f__Prevotellaceae;g__Prevotella;s__timonensis;t__Other	0	0	0	0	0	0	0	0	0	0	0	0	0	0	0	0	0	0	0	0	0	0	0	0	0	0	0	0	0	0	0	0	0	0	0	0	0	0	0	0	0	0	0	0	0	0	0	0	0
k__Bacteria;p__Bacteroidota;c__Bacteroidia;o__Bacteroidales;f__Prevotellaceae;g__Prevotellaceae NK3B31 group;s__Other;t__Other	0	0	0	0	0	0	0	0	0	0	0	0	0	0	0	0	0	0	0	0	0	0	7	4	0	0	1	1	0	0	2	0	0	0	0	0	0	0	0	0	0	0	2	1	0	2	5	6	0
k__Bacteria;p__Bacteroidota;c__Bacteroidia;o__Bacteroidales;f__Prevotellaceae;g__Prevotellaceae UCG-001;s__Other;t__Other	0	0	0	0	0	0	0	0	0	0	0	0	0	0	0	0	0	0	0	0	0	0	0	0	0	0	0	0	0	0	0	0	0	0	0	0	0	0	0	0	0	0	0	0	0	0	0	0	0
k__Bacteria;p__Bacteroidota;c__Bacteroidia;o__Bacteroidales;f__Rikenellaceae;g__Alistipes;s__Other;t__Other	3	7	14	5	14	11	13	11	3	2	3	3	2	1	0	1	14	19	15	18	32	28	32	27	5	3	1	3	3	0	6	4	121	103	91	95	95	95	84	101	46	42	58	35	61	57	112	94	2
k__Bacteria;p__Bacteroidota;c__Bacteroidia;o__Bacteroidales;f__Rikenellaceae;g__Alistipes;s__finegoldii;t__Other	0	0	1	2	2	2	2	3	1	0	0	0	1	1	1	1	0	0	0	0	0	0	0	0	0	0	0	0	0	0	0	0	16	14	15	12	23	24	16	28	22	17	26	28	21	21	23	31	0
k__Bacteria;p__Bacteroidota;c__Bacteroidia;o__Bacteroidales;f__Rikenellaceae;g__Alistipes;s__ihumii;t__Other	0	0	0	0	0	0	0	0	0	0	0	0	0	0	0	0	0	0	0	0	0	0	0	0	0	0	0	0	0	0	0	0	0	0	0	0	0	0	0	0	0	0	0	0	0	0	0	0	2
k__Bacteria;p__Bacteroidota;c__Bacteroidia;o__Bacteroidales;f__Rikenellaceae;g__Alistipes;s__indistinctus;t__Other	0	0	0	0	0	0	0	0	0	0	0	0	0	0	0	0	29	34	22	38	41	29	38	23	4	3	4	4	31	20	13	9	4	1	4	2	3	3	6	1	0	1	1	2	6	6	3	3	0
k__Bacteria;p__Bacteroidota;c__Bacteroidia;o__Bacteroidales;f__Rikenellaceae;g__Alistipes;s__obesi;t__Other	0	0	0	0	0	0	0	0	0	0	0	0	0	0	0	0	0	0	0	0	0	0	0	0	0	0	0	0	0	0	0	0	7	10	8	10	13	11	4	8	3	7	5	12	4	11	15	14	14
k__Bacteria;p__Bacteroidota;c__Bacteroidia;o__Bacteroidales;f__Rikenellaceae;g__Alistipes;s__putredinis;t__Other	6	12	21	24	28	27	27	21	8	9	11	10	9	9	8	10	76	72	86	63	114	99	97	78	80	83	56	75	82	82	89	74	73	88	82	84	49	50	80	84	61	45	60	58	60	51	76	74	0
k__Bacteria;p__Bacteroidota;c__Bacteroidia;o__Bacteroidales;f__Rikenellaceae;g__Alistipes;s__shahii;t__Other	0	0	0	0	0	0	0	0	0	0	0	0	0	0	0	0	18	23	19	28	51	63	49	38	17	12	14	10	13	12	16	13	0	0	0	3	0	0	0	0	0	0	1	5	1	1	0	0	7
k__Bacteria;p__Bacteroidota;c__Bacteroidia;o__Bacteroidales;f__Rikenellaceae;g__Rikenella;s__Other;t__Other	0	0	0	0	0	0	0	0	0	0	0	0	0	0	0	0	0	0	0	0	0	0	0	0	0	0	0	0	0	0	0	0	0	0	0	0	0	0	0	0	0	0	0	0	0	0	0	0	0
k__Bacteria;p__Bacteroidota;c__Bacteroidia;o__Bacteroidales;f__Rikenellaceae;g__Rikenellaceae RC9 gut group;s__Other;t__Other	0	0	0	0	0	0	0	0	0	0	0	0	0	0	0	0	0	0	0	0	0	0	1	0	1	2	5	9	0	0	1	0	0	0	0	0	0	0	1	0	1	0	0	0	3	1	3	5	0
k__Bacteria;p__Bacteroidota;c__Bacteroidia;o__Bacteroidales;f__Tannerellaceae;g__Other;s__Other;t__Other	0	0	0	0	0	0	0	0	0	0	0	0	0	0	0	0	0	0	0	0	0	0	0	0	0	0	0	0	0	0	0	0	0	0	0	0	0	0	0	0	0	0	0	0	0	0	0	0	1
k__Bacteria;p__Bacteroidota;c__Bacteroidia;o__Bacteroidales;f__Tannerellaceae;g__Parabacteroides;s__Other;t__Other	0	0	0	0	0	0	0	0	0	0	0	0	0	0	0	0	32	32	30	22	14	7	15	8	30	34	15	22	28	44	24	24	0	0	0	0	0	0	0	0	9	9	4	0	3	5	0	0	0
k__Bacteria;p__Bacteroidota;c__Bacteroidia;o__Bacteroidales;f__Tannerellaceae;g__Parabacteroides;s__distasonis;t__Other	5	1	3	3	7	2	6	3	16	8	10	14	2	4	2	2	29	37	25	31	17	7	11	18	37	29	19	28	0	0	25	16	115	120	106	97	24	24	13	32	17	10	8	5	18	16	35	21	2
k__Bacteria;p__Bacteroidota;c__Bacteroidia;o__Bacteroidales;f__Tannerellaceae;g__Parabacteroides;s__faecis;t__Other	0	0	0	0	0	0	0	0	0	0	0	0	0	0	0	0	0	0	0	0	0	0	0	0	0	0	0	0	0	0	0	0	13	4	11	14	3	1	1	5	1	5	2	2	4	5	3	4	0
k__Bacteria;p__Bacteroidota;c__Bacteroidia;o__Bacteroidales;f__Tannerellaceae;g__Parabacteroides;s__merdae;t__Other	9	7	19	13	25	30	16	24	31	27	14	22	8	6	11	11	0	0	0	0	0	0	0	0	0	0	1	2	0	0	1	0	0	0	0	0	1	0	0	0	1	1	0	0	0	3	0	0	10
k__Bacteria;p__Bacteroidota;c__Bacteroidia;o__Other;f__Other;g__Other;s__Other;t__Other	0	0	0	0	0	0	0	0	0	0	0	0	0	0	0	0	0	0	0	0	0	0	0	1	0	0	0	0	0	0	0	0	0	0	0	0	0	1	0	0	0	0	0	0	0	1	0	0	0
k__Bacteria;p__Campilobacterota;c__Campylobacteria;o__Campylobacterales;f__Campylobacteraceae;g__Campylobacter;s__Other;t__Other	0	0	0	0	0	0	0	0	0	0	0	0	0	0	0	0	0	0	0	0	0	0	0	0	0	0	0	0	0	0	0	0	0	0	0	0	0	0	0	0	0	0	0	0	0	0	0	0	0
k__Bacteria;p__Campilobacterota;c__Campylobacteria;o__Campylobacterales;f__Campylobacteraceae;g__Campylobacter;s__concisus;t__Other	0	0	0	0	0	0	0	0	0	0	0	0	0	0	0	0	0	0	0	0	0	0	0	0	0	0	0	0	0	0	0	0	0	0	0	0	0	0	0	0	0	0	0	0	0	0	0	0	0
k__Bacteria;p__Campilobacterota;c__Campylobacteria;o__Campylobacterales;f__Campylobacteraceae;g__Campylobacter;s__hominis;t__Other	0	0	0	0	0	0	0	0	0	0	0	0	0	0	0	0	0	0	0	0	0	0	0	0	0	0	0	0	0	0	0	0	0	0	0	0	0	0	0	0	0	0	0	0	0	0	0	0	0
k__Bacteria;p__Cyanobacteria;c__Cyanobacteriia;o__Chloroplast;f__Other;g__Other;s__Other;t__Other	0	0	0	0	0	0	0	0	10	7	6	14	0	0	0	1	0	0	0	0	0	0	0	0	0	0	11	11	0	0	0	0	0	0	1	0	0	0	0	1	0	1	3	0	2	6	7	7	0
k__Bacteria;p__Cyanobacteria;c__Vampirivibrionia;o__Gastranaerophilales;f__Other;g__Other;s__Other;t__Other	264	271	249	228	352	286	335	306	45	36	40	25	24	32	19	17	0	0	0	0	0	0	2	0	1	0	6	8	0	0	0	0	5	1	16	15	9	5	7	2	4	6	5	5	8	11	4	3	314
k__Bacteria;p__Desulfobacterota;c__Desulfovibrionia;o__Desulfovibrionales;f__Desulfovibrionaceae;g__Bilophila;s__Other;t__Other	0	0	0	0	0	0	0	0	0	0	0	0	0	0	0	0	6	1	2	4	0	0	0	0	0	0	0	0	0	5	0	0	0	0	0	0	0	0	0	0	0	0	0	0	0	0	0	0	0
k__Bacteria;p__Desulfobacterota;c__Desulfovibrionia;o__Desulfovibrionales;f__Desulfovibrionaceae;g__Bilophila;s__wadsworthia;t__Other	0	1	1	0	2	0	0	1	1	0	1	0	0	4	1	1	6	5	10	7	6	3	2	6	2	3	3	7	3	0	4	6	13	22	20	12	1	0	1	4	1	0	1	4	2	0	0	0	0
k__Bacteria;p__Desulfobacterota;c__Desulfovibrionia;o__Desulfovibrionales;f__Desulfovibrionaceae;g__Desulfovibrio;s__Other;t__Other	0	0	0	0	0	0	0	0	0	0	0	0	0	0	0	0	5	0	2	1	0	1	2	0	0	0	0	0	0	0	1	0	0	0	0	0	0	0	0	0	0	0	0	0	0	0	0	0	0
k__Bacteria;p__Desulfobacterota;c__Desulfovibrionia;o__Desulfovibrionales;f__Desulfovibrionaceae;g__Desulfovibrio;s__fairfieldensis;t__Other	0	0	0	0	0	0	0	0	0	0	0	0	0	0	0	0	0	0	0	0	0	0	0	0	0	0	0	0	0	0	0	0	0	0	0	0	0	0	0	0	0	0	0	0	0	0	0	0	0
k__Bacteria;p__Desulfobacterota;c__Desulfovibrionia;o__Desulfovibrionales;f__Desulfovibrionaceae;g__Other;s__Other;t__Other	0	0	0	0	0	0	0	0	0	0	0	0	0	0	0	0	0	0	0	0	0	0	0	0	0	0	0	0	0	0	0	0	0	0	0	0	0	0	0	0	0	0	0	0	0	0	0	0	0
k__Bacteria;p__Firmicutes;c__Bacilli;o__Bacillales;f__Bacillaceae;g__Anaerobacillus;s__Other;t__Other	0	0	0	0	1	0	2	0	1	0	1	0	1	0	1	0	0	0	0	0	0	0	0	0	0	0	0	0	0	0	0	0	0	0	0	0	0	0	0	0	0	0	0	0	0	0	0	0	0
k__Bacteria;p__Firmicutes;c__Bacilli;o__Bacillales;f__Bacillaceae;g__Other;s__Other;t__Other	0	0	0	0	0	0	0	0	0	0	0	0	0	0	0	0	0	0	0	0	0	0	0	0	0	0	0	0	0	0	0	0	0	0	0	0	0	0	0	0	0	0	0	0	0	0	0	0	0
k__Bacteria;p__Firmicutes;c__Bacilli;o__Bacillales;f__Planococcaceae;g__Planococcus;s__Other;t__Other	0	0	0	0	0	0	0	0	0	0	0	0	0	0	0	0	0	0	0	0	0	0	0	0	0	0	0	0	0	0	0	0	0	0	0	0	0	0	0	0	0	0	0	0	0	0	0	0	0
k__Bacteria;p__Firmicutes;c__Bacilli;o__Erysipelotrichales;f__Erysipelatoclostridiaceae;g__Asteroleplasma;s__Other;t__Other	0	0	0	0	0	0	0	0	0	0	0	0	0	0	0	0	0	0	0	0	0	0	0	0	0	0	0	0	0	0	0	0	0	0	0	0	0	0	0	0	0	0	0	0	0	0	0	0	0
k__Bacteria;p__Firmicutes;c__Bacilli;o__Erysipelotrichales;f__Erysipelatoclostridiaceae;g__Candidatus Stoquefichus;s__Other;t__Other	0	0	0	0	0	0	0	0	0	0	0	0	0	0	0	0	0	1	0	0	0	0	0	0	0	0	0	0	0	0	0	0	0	0	0	0	0	0	0	0	0	0	0	0	0	0	0	0	0
k__Bacteria;p__Firmicutes;c__Bacilli;o__Erysipelotrichales;f__Erysipelatoclostridiaceae;g__Catenibacterium;s__Other;t__Other	0	0	0	0	0	0	0	0	0	0	0	0	0	0	0	0	4	1	5	7	7	3	5	2	15	18	8	13	0	0	5	6	0	0	0	0	0	0	0	0	0	0	0	0	1	0	0	0	0
k__Bacteria;p__Firmicutes;c__Bacilli;o__Erysipelotrichales;f__Erysipelatoclostridiaceae;g__Catenibacterium;s__mitsuokai;t__Other	0	0	0	0	0	0	0	0	0	0	0	0	0	0	0	0	10	13	13	10	4	11	3	10	29	38	20	29	41	23	15	16	0	0	0	0	0	0	0	0	0	0	0	0	0	2	0	0	0
k__Bacteria;p__Firmicutes;c__Bacilli;o__Erysipelotrichales;f__Erysipelatoclostridiaceae;g__Coprobacillus;s__cateniformis;t__Other	0	0	0	0	0	0	0	0	0	0	0	0	0	0	0	0	0	0	0	0	0	0	0	0	0	0	0	0	0	0	0	0	0	0	0	0	0	0	0	0	0	0	0	0	0	0	0	0	0
k__Bacteria;p__Firmicutes;c__Bacilli;o__Erysipelotrichales;f__Erysipelatoclostridiaceae;g__Erysipelatoclostridium;s__Other;t__Other	0	0	0	0	0	0	0	0	0	0	0	0	0	0	0	0	0	0	0	0	0	0	0	0	0	0	0	0	0	0	0	0	11	8	18	3	0	1	0	0	1	3	1	1	1	2	2	0	0
k__Bacteria;p__Firmicutes;c__Bacilli;o__Erysipelotrichales;f__Erysipelatoclostridiaceae;g__Erysipelatoclostridium;s__ramosum;t__Other	0	0	0	0	0	0	0	0	0	0	0	0	0	0	0	0	0	0	0	0	0	0	0	0	0	0	0	0	0	0	0	0	0	0	0	0	0	0	0	0	0	0	0	0	0	0	0	0	0
k__Bacteria;p__Firmicutes;c__Bacilli;o__Erysipelotrichales;f__Erysipelatoclostridiaceae;g__Erysipelotrichaceae UCG-003;s__Other;t__Other	0	0	0	0	0	0	0	0	0	0	1	2	0	0	1	0	0	0	0	0	0	0	0	0	0	0	0	0	0	0	0	0	0	0	0	0	0	0	0	0	0	0	0	0	0	0	0	0	0
k__Bacteria;p__Firmicutes;c__Bacilli;o__Erysipelotrichales;f__Erysipelatoclostridiaceae;g__Erysipelotrichaceae UCG-003;s__bacterium;t__Other	5	3	1	2	11	10	4	9	9	10	19	8	10	16	2	6	0	0	1	0	0	0	0	0	0	0	1	0	0	0	0	0	8	6	5	4	21	26	12	16	26	27	28	20	33	50	34	31	4
k__Bacteria;p__Firmicutes;c__Bacilli;o__Erysipelotrichales;f__Erysipelatoclostridiaceae;g__Other;s__Other;t__Other	0	0	0	0	0	0	0	0	0	0	0	0	0	0	0	0	0	0	0	1	0	0	0	0	0	0	0	0	0	0	0	0	0	0	0	0	0	0	0	0	0	0	0	0	0	0	0	0	0
k__Bacteria;p__Firmicutes;c__Bacilli;o__Erysipelotrichales;f__Erysipelatoclostridiaceae;g__UCG-004;s__Other;t__Other	1	3	3	1	1	3	2	3	0	0	0	3	0	0	1	0	0	0	0	0	0	0	0	0	0	0	0	0	0	0	0	0	0	0	0	0	0	0	0	0	0	0	0	0	0	0	0	0	0
k__Bacteria;p__Firmicutes;c__Bacilli;o__Erysipelotrichales;f__Erysipelotrichaceae;g__Catenisphaera;s__Other;t__Other	0	0	0	0	0	0	0	0	0	0	0	0	0	0	0	0	0	0	0	0	0	0	0	0	0	0	0	0	0	0	0	0	0	0	0	0	0	0	0	0	0	0	0	0	0	0	0	0	0
k__Bacteria;p__Firmicutes;c__Bacilli;o__Erysipelotrichales;f__Erysipelotrichaceae;g__Dielma;s__fastidiosa;t__Other	0	0	0	0	0	0	0	0	0	0	0	0	0	0	0	0	1	2	2	3	0	0	0	0	0	0	0	0	0	0	0	0	1	1	1	0	0	0	0	0	0	0	0	0	0	1	0	0	0
k__Bacteria;p__Firmicutes;c__Bacilli;o__Erysipelotrichales;f__Erysipelotrichaceae;g__Faecalitalea;s__Other;t__Other	0	0	0	0	0	0	0	0	0	0	0	0	0	0	0	0	0	0	0	0	0	0	0	0	0	0	0	0	0	0	0	0	0	0	0	0	2	2	2	0	0	1	0	1	0	1	0	3	0
k__Bacteria;p__Firmicutes;c__Bacilli;o__Erysipelotrichales;f__Erysipelotrichaceae;g__Holdemanella;s__Other;t__Other	0	0	0	0	0	0	0	0	0	0	0	0	0	0	0	0	0	0	0	0	0	0	0	0	0	0	0	0	0	0	0	0	0	0	0	0	0	0	0	0	0	0	0	0	0	0	0	0	14
k__Bacteria;p__Firmicutes;c__Bacilli;o__Erysipelotrichales;f__Erysipelotrichaceae;g__Holdemanella;s__biformis;t__Other	0	0	0	0	0	0	0	0	0	0	0	0	0	0	0	0	0	0	0	0	0	0	0	0	0	0	0	0	0	0	0	0	0	0	0	0	0	0	0	0	0	0	0	0	0	0	0	0	1
k__Bacteria;p__Firmicutes;c__Bacilli;o__Erysipelotrichales;f__Erysipelotrichaceae;g__Holdemania;s__Other;t__Other	0	0	0	0	0	0	0	0	0	0	0	0	0	0	0	0	0	1	1	2	0	1	0	0	0	0	0	2	1	0	0	3	0	0	0	0	0	0	0	0	0	0	0	0	0	0	0	0	0
k__Bacteria;p__Firmicutes;c__Bacilli;o__Erysipelotrichales;f__Erysipelotrichaceae;g__Holdemania;s__filiformis;t__Other	0	0	0	0	0	0	0	0	0	0	0	0	0	0	0	0	0	0	0	0	0	0	0	0	0	0	0	0	0	0	0	0	0	0	0	0	0	0	0	1	0	0	0	0	0	0	1	0	0
k__Bacteria;p__Firmicutes;c__Bacilli;o__Erysipelotrichales;f__Erysipelotrichaceae;g__Merdibacter;s__Other;t__Other	0	0	0	0	0	0	0	0	0	0	0	0	0	0	0	0	0	0	0	0	0	0	0	0	0	0	0	0	0	0	0	0	0	0	0	0	0	0	0	0	0	0	0	0	0	0	0	0	0
k__Bacteria;p__Firmicutes;c__Bacilli;o__Erysipelotrichales;f__Erysipelotrichaceae;g__Other;s__Other;t__Other	0	0	0	0	0	0	0	0	0	0	0	0	0	0	0	0	0	2	0	1	3	2	1	0	3	1	0	0	0	0	0	2	0	0	0	0	0	0	0	0	0	0	0	0	0	0	0	0	0
k__Bacteria;p__Firmicutes;c__Bacilli;o__Erysipelotrichales;f__Erysipelotrichaceae;g__Turicibacter;s__Other;t__Other	0	0	0	0	0	0	0	0	0	0	0	0	0	0	0	0	0	0	0	0	0	0	0	0	5	0	4	1	0	0	0	0	0	0	0	0	0	0	0	0	0	0	0	0	0	0	0	0	0
k__Bacteria;p__Firmicutes;c__Bacilli;o__Erysipelotrichales;f__Erysipelotrichaceae;g__Turicibacter;s__sanguinis;t__Other	1	0	0	1	0	0	0	0	0	0	0	0	0	0	0	0	2	0	3	0	49	54	40	52	62	70	66	37	11	0	7	3	0	0	0	0	0	0	0	0	0	0	0	0	0	1	0	0	18
k__Bacteria;p__Firmicutes;c__Bacilli;o__Erysipelotrichales;f__Erysipelotrichaceae;g__[Clostridium] innocuum group;s__Other;t__Other	0	0	0	0	0	0	0	0	0	0	0	0	0	0	0	0	0	0	0	0	0	0	0	0	0	0	0	0	0	0	0	0	0	0	0	0	0	0	0	0	0	0	0	0	0	0	0	0	0
k__Bacteria;p__Firmicutes;c__Bacilli;o__Erysipelotrichales;f__Other;g__Other;s__Other;t__Other	0	0	0	0	0	0	0	0	0	0	0	0	0	0	0	0	0	0	0	0	0	0	0	0	0	0	0	0	0	0	0	0	0	0	0	0	0	0	0	0	0	0	0	0	0	0	0	0	0
k__Bacteria;p__Firmicutes;c__Bacilli;o__Izemoplasmatales;f__Other;g__Other;s__Other;t__Other	0	0	0	0	0	0	0	0	0	0	0	0	0	0	0	0	0	0	0	3	0	0	3	2	0	0	3	2	0	0	3	0	0	0	0	0	0	0	0	0	0	0	0	3	0	0	1	2	1
k__Bacteria;p__Firmicutes;c__Bacilli;o__Lactobacillales;f__Carnobacteriaceae;g__Carnobacterium;s__Other;t__Other	0	0	0	0	0	0	0	0	0	0	0	0	0	0	0	0	0	0	0	0	0	0	0	0	0	0	0	0	0	0	0	0	0	0	0	0	0	0	0	0	0	0	0	0	0	0	0	0	0
k__Bacteria;p__Firmicutes;c__Bacilli;o__Lactobacillales;f__Carnobacteriaceae;g__Granulicatella;s__Other;t__Other	0	0	0	0	0	0	0	0	0	0	0	0	0	0	0	0	0	0	0	0	0	0	0	0	0	0	0	0	0	0	0	0	0	0	0	0	1	0	0	0	0	0	0	0	0	0	0	0	0
k__Bacteria;p__Firmicutes;c__Bacilli;o__Lactobacillales;f__Enterococcaceae;g__Enterococcus;s__Other;t__Other	0	0	0	0	0	0	0	0	0	0	0	0	0	0	0	0	0	0	2	0	0	0	0	0	0	0	0	0	0	0	0	0	0	0	0	0	0	0	0	0	0	0	3	1	0	0	0	0	0
k__Bacteria;p__Firmicutes;c__Bacilli;o__Lactobacillales;f__Lactobacillaceae;g__Lactobacillus;s__Other;t__Other	0	1	0	0	0	0	0	0	0	0	0	0	0	0	0	0	0	0	0	0	0	0	0	0	0	0	0	0	0	0	0	0	0	0	0	0	0	0	0	0	0	0	0	0	0	0	0	0	0
k__Bacteria;p__Firmicutes;c__Bacilli;o__Lactobacillales;f__Lactobacillaceae;g__Lactobacillus;s__algidus;t__Other	0	0	0	0	0	0	0	0	0	0	0	0	0	0	0	0	0	0	0	0	0	0	0	0	0	0	0	0	0	0	0	0	0	0	0	0	0	0	0	0	0	0	0	0	0	0	0	0	0
k__Bacteria;p__Firmicutes;c__Bacilli;o__Lactobacillales;f__Lactobacillaceae;g__Lactobacillus;s__delbrueckii;t__Other	0	0	0	0	0	0	0	0	0	0	0	0	0	0	0	0	0	0	0	0	0	0	0	0	0	0	0	0	0	0	0	0	0	0	0	0	0	0	0	0	0	0	0	0	0	0	0	0	0
k__Bacteria;p__Firmicutes;c__Bacilli;o__Lactobacillales;f__Lactobacillaceae;g__Lactobacillus;s__ruminis;t__Other	0	0	0	0	0	0	0	0	0	0	0	0	0	0	0	0	0	0	0	0	0	0	0	0	0	0	0	0	0	0	0	0	0	0	0	0	0	0	0	0	0	2	0	0	0	0	0	0	0
k__Bacteria;p__Firmicutes;c__Bacilli;o__Lactobacillales;f__Leuconostocaceae;g__Leuconostoc;s__Other;t__Other	0	0	0	0	0	0	0	0	0	0	1	0	0	0	0	0	0	0	0	0	0	0	0	0	0	0	0	0	0	0	0	0	0	0	0	0	0	0	0	0	0	0	0	0	1	1	0	1	0
k__Bacteria;p__Firmicutes;c__Bacilli;o__Lactobacillales;f__Other;g__Other;s__Other;t__Other	0	0	0	0	0	0	0	0	0	0	0	0	0	0	0	0	0	0	0	0	0	0	0	0	0	0	0	0	0	0	0	0	0	0	0	0	0	0	0	0	0	0	0	0	0	0	0	0	0
k__Bacteria;p__Firmicutes;c__Bacilli;o__Lactobacillales;f__Streptococcaceae;g__Lactococcus;s__Other;t__Other	0	0	0	0	0	0	0	0	0	0	0	0	0	0	0	0	0	0	0	0	1	0	2	0	0	0	0	1	0	0	0	0	0	0	2	0	0	1	0	1	2	0	0	0	2	3	1	0	0
k__Bacteria;p__Firmicutes;c__Bacilli;o__Lactobacillales;f__Streptococcaceae;g__Streptococcus;s__Other;t__Other	7	7	5	7	11	13	9	5	0	1	1	2	14	11	6	4	2	3	1	2	2	1	2	3	4	5	3	1	0	0	3	2	1	0	2	0	5	4	5	7	2	4	1	1	5	3	4	1	1
k__Bacteria;p__Firmicutes;c__Bacilli;o__RF39;f__Other;g__Other;s__Other;t__Other	10	15	7	5	12	21	10	13	2	1	2	0	6	12	4	5	0	0	0	0	0	0	0	0	0	0	0	0	0	0	0	0	0	0	0	1	0	0	0	0	0	1	0	0	0	0	0	0	3
k__Bacteria;p__Firmicutes;c__Bacilli;o__Staphylococcales;f__Gemellaceae;g__Gemella;s__Other;t__Other	0	0	0	0	0	0	0	0	0	0	0	0	0	0	0	0	0	0	0	0	0	0	0	0	0	0	0	0	0	0	0	0	0	0	0	0	0	0	0	0	0	0	0	0	0	0	0	0	0
k__Bacteria;p__Firmicutes;c__Clostridia;o__Christensenellales;f__Christensenellaceae;g__Christensenellaceae R-7 group;s__Other;t__Other	2	2	1	1	3	3	1	3	2	1	0	0	0	1	0	1	3	2	5	5	12	15	10	16	5	1	5	3	3	0	7	12	0	0	1	0	0	0	0	0	0	0	3	3	1	1	5	3	1
k__Bacteria;p__Firmicutes;c__Clostridia;o__Christensenellales;f__Christensenellaceae;g__Other;s__Other;t__Other	3	2	2	3	0	0	0	0	0	0	0	0	0	0	0	0	0	0	1	0	0	0	0	0	0	0	0	0	0	0	1	0	0	0	0	0	4	2	1	0	2	2	0	0	2	0	0	4	0
k__Bacteria;p__Firmicutes;c__Clostridia;o__Clostridia UCG-014;f__Other;g__Other;s__Other;t__Other	64	51	43	50	55	82	49	44	32	26	15	12	59	71	68	63	0	0	0	0	0	0	0	0	0	0	1	0	0	0	0	0	111	106	80	83	77	84	81	92	96	92	88	95	47	51	51	39	41
k__Bacteria;p__Firmicutes;c__Clostridia;o__Clostridia vadinBB60 group;f__Other;g__Other;s__Other;t__Other	8	12	9	9	14	17	5	14	1	0	1	0	0	0	0	0	0	0	0	0	6	4	6	2	0	1	6	3	0	0	1	2	0	1	2	0	26	29	14	10	7	10	10	11	19	20	19	15	84
k__Bacteria;p__Firmicutes;c__Clostridia;o__Clostridiales;f__Clostridiaceae;g__Clostridium sensu stricto 13;s__subterminale;t__Other	0	0	0	0	0	0	0	0	0	0	0	0	0	0	0	0	0	0	0	0	0	0	0	0	0	0	0	0	0	0	0	0	0	0	0	0	0	0	0	0	0	0	0	0	0	0	0	0	0
k__Bacteria;p__Firmicutes;c__Clostridia;o__Clostridiales;f__Clostridiaceae;g__Clostridium sensu stricto 1;s__Other;t__Other	0	0	2	0	9	7	2	8	18	20	13	20	2	2	0	2	0	0	1	2	7	7	4	8	0	2	4	4	0	0	1	1	0	0	0	0	3	4	1	3	0	0	1	0	0	1	3	1	2
k__Bacteria;p__Firmicutes;c__Clostridia;o__Clostridiales;f__Clostridiaceae;g__Clostridium sensu stricto 1;s__disporicum;t__Other	0	0	0	0	0	0	0	0	0	0	0	0	0	0	0	0	0	0	0	0	0	0	0	0	0	0	0	0	0	0	0	0	0	0	0	0	0	0	0	0	0	0	0	0	0	0	0	0	0
k__Bacteria;p__Firmicutes;c__Clostridia;o__Clostridiales;f__Clostridiaceae;g__Clostridium sensu stricto 1;s__paraputrificum;t__Other	0	0	0	0	0	0	0	0	0	0	0	0	0	0	0	0	0	0	0	0	0	0	0	0	0	0	0	0	0	0	0	0	0	0	0	0	0	0	0	0	0	0	0	0	0	0	0	0	0
k__Bacteria;p__Firmicutes;c__Clostridia;o__Eubacteriales;f__Anaerofustaceae;g__Anaerofustis;s__stercorihominis;t__Other	0	0	0	0	0	0	0	0	0	0	0	0	0	0	0	0	0	0	0	0	0	0	0	0	0	0	0	0	0	0	0	0	0	0	0	0	0	0	0	0	0	0	0	0	0	0	0	0	0
k__Bacteria;p__Firmicutes;c__Clostridia;o__Hungateiclostridiaceae;f__Ruminiclostridium;g__Other;s__Other;t__Other	0	0	0	0	0	0	0	0	0	0	0	0	0	0	0	0	0	0	0	0	0	0	0	0	0	0	0	0	0	0	0	0	0	0	0	0	0	0	0	0	0	0	0	0	0	0	0	0	0
k__Bacteria;p__Firmicutes;c__Clostridia;o__Lachnospirales;f__Defluviitaleaceae;g__Defluviitaleaceae UCG-011;s__Other;t__Other	0	0	0	0	0	0	0	0	0	0	0	0	0	0	0	0	0	0	0	0	0	0	0	0	0	0	0	0	0	0	0	0	0	0	0	0	0	0	0	0	0	0	0	0	0	0	0	0	0
k__Bacteria;p__Firmicutes;c__Clostridia;o__Lachnospirales;f__Lachnospiraceae;g__Agathobacter;s__Other;t__Other	19	25	19	32	28	21	26	23	3	3	4	7	15	14	13	15	45	34	32	39	35	53	39	34	24	34	23	22	36	35	31	37	26	38	43	38	88	105	92	68	24	16	6	11	19	22	20	17	14
k__Bacteria;p__Firmicutes;c__Clostridia;o__Lachnospirales;f__Lachnospiraceae;g__Anaerostipes;s__Other;t__Other	0	0	0	0	0	0	0	0	0	0	0	0	0	0	0	0	0	0	0	0	0	0	1	1	0	0	2	0	0	0	0	0	0	0	0	0	3	6	0	2	2	2	1	2	3	4	2	11	0
k__Bacteria;p__Firmicutes;c__Clostridia;o__Lachnospirales;f__Lachnospiraceae;g__Anaerostipes;s__hadrus;t__Other	3	10	6	1	6	18	11	7	34	24	28	33	11	10	9	7	8	9	6	5	30	27	14	15	10	17	13	8	9	7	5	2	0	3	2	0	16	7	10	5	20	13	11	8	12	17	24	20	9
k__Bacteria;p__Firmicutes;c__Clostridia;o__Lachnospirales;f__Lachnospiraceae;g__Anaerostipes;s__rhamnosivorans;t__Other	0	0	0	0	0	0	0	0	0	0	0	0	0	0	0	0	0	0	0	0	0	0	0	0	0	0	0	0	0	0	0	0	0	0	0	0	0	0	0	0	0	0	0	0	0	0	0	0	0
k__Bacteria;p__Firmicutes;c__Clostridia;o__Lachnospirales;f__Lachnospiraceae;g__Blautia;s__Other;t__Other	5	13	11	6	12	25	17	19	35	57	39	39	13	14	8	12	6	2	5	2	21	18	14	12	28	26	39	37	8	0	9	10	7	14	10	7	27	31	30	28	21	36	24	41	19	32	17	21	15
k__Bacteria;p__Firmicutes;c__Clostridia;o__Lachnospirales;f__Lachnospiraceae;g__Blautia;s__caecimuris;t__Other	0	0	0	0	0	0	0	0	0	0	0	0	0	0	0	0	0	0	0	0	0	0	0	0	0	0	0	0	0	0	0	0	0	0	0	0	0	2	0	2	1	2	3	0	0	0	0	0	0
k__Bacteria;p__Firmicutes;c__Clostridia;o__Lachnospirales;f__Lachnospiraceae;g__Blautia;s__faecis;t__Other	1	1	1	2	6	7	0	3	7	11	7	8	2	3	3	2	7	3	1	2	6	11	5	4	23	18	26	21	19	0	17	15	2	8	2	1	28	22	37	28	10	13	10	18	11	12	26	18	2
k__Bacteria;p__Firmicutes;c__Clostridia;o__Lachnospirales;f__Lachnospiraceae;g__Blautia;s__glucerasea;t__Other	0	0	0	0	0	0	0	0	0	0	0	0	0	0	0	0	0	0	0	0	0	0	0	0	0	0	0	0	0	0	0	0	0	0	0	0	0	0	0	0	0	0	0	0	0	0	0	0	0
k__Bacteria;p__Firmicutes;c__Clostridia;o__Lachnospirales;f__Lachnospiraceae;g__Blautia;s__hydrogenotrophica;t__Other	0	0	0	0	0	0	0	0	0	0	0	0	0	0	0	0	0	0	0	0	0	0	0	0	0	0	0	0	0	0	0	0	0	0	0	0	0	0	0	0	0	0	0	0	0	0	0	0	0
k__Bacteria;p__Firmicutes;c__Clostridia;o__Lachnospirales;f__Lachnospiraceae;g__Blautia;s__luti;t__Other	0	0	0	0	0	0	0	0	0	0	0	0	0	0	0	0	0	0	0	0	0	0	2	0	5	0	0	5	0	0	0	3	0	0	0	0	0	0	0	0	0	0	0	0	0	0	0	0	0
k__Bacteria;p__Firmicutes;c__Clostridia;o__Lachnospirales;f__Lachnospiraceae;g__Blautia;s__massiliensis;t__Other	4	3	0	2	7	5	5	10	18	15	15	24	9	4	7	5	0	0	1	2	0	1	1	0	9	4	4	1	1	0	0	1	0	0	0	1	3	10	5	4	4	2	4	4	0	1	5	1	2
k__Bacteria;p__Firmicutes;c__Clostridia;o__Lachnospirales;f__Lachnospiraceae;g__Blautia;s__obeum;t__Other	3	5	2	0	5	5	2	5	5	7	7	2	4	2	0	0	3	11	10	10	10	12	11	15	12	21	15	14	14	21	11	17	0	0	0	0	0	3	0	0	1	0	0	1	0	0	0	0	5
k__Bacteria;p__Firmicutes;c__Clostridia;o__Lachnospirales;f__Lachnospiraceae;g__Blautia;s__stercoris;t__Other	2	1	3	5	2	3	2	5	4	5	9	4	2	5	3	3	0	0	0	0	0	0	0	0	0	0	0	0	0	0	0	0	0	0	0	0	0	0	0	0	0	0	0	0	0	0	0	0	2
k__Bacteria;p__Firmicutes;c__Clostridia;o__Lachnospirales;f__Lachnospiraceae;g__CAG-56;s__Other;t__Other	3	7	4	3	7	10	9	8	15	17	14	15	1	0	1	1	0	0	0	0	0	0	1	1	3	0	4	0	0	0	0	2	0	0	0	0	0	0	0	0	0	0	0	0	0	0	0	0	1
k__Bacteria;p__Firmicutes;c__Clostridia;o__Lachnospirales;f__Lachnospiraceae;g__Catenibacillus;s__Other;t__Other	0	0	0	0	0	0	0	0	0	0	0	0	0	0	0	0	0	0	0	0	0	0	0	0	0	0	0	0	0	0	0	0	0	0	0	0	0	0	0	0	0	0	0	0	0	0	0	0	0
k__Bacteria;p__Firmicutes;c__Clostridia;o__Lachnospirales;f__Lachnospiraceae;g__Cellulosilyticum;s__Other;t__Other	0	0	0	0	0	0	0	0	0	0	0	0	0	0	0	0	0	0	0	0	0	0	0	0	0	0	0	0	0	0	0	0	0	0	0	0	0	0	0	0	0	0	0	0	0	0	0	0	0
k__Bacteria;p__Firmicutes;c__Clostridia;o__Lachnospirales;f__Lachnospiraceae;g__Coprococcus;s__Other;t__Other	0	0	0	0	0	0	0	0	0	0	0	0	0	0	0	0	0	0	0	0	0	0	0	0	0	0	0	0	0	0	0	0	0	0	1	0	0	0	0	0	0	1	0	0	0	0	0	0	33
k__Bacteria;p__Firmicutes;c__Clostridia;o__Lachnospirales;f__Lachnospiraceae;g__Coprococcus;s__catus;t__Other	0	0	1	0	0	0	4	0	2	4	4	6	0	3	3	3	0	0	0	0	0	0	0	0	0	0	0	0	0	0	0	0	0	0	0	0	0	0	0	0	0	0	0	0	0	0	0	0	0
k__Bacteria;p__Firmicutes;c__Clostridia;o__Lachnospirales;f__Lachnospiraceae;g__Coprococcus;s__comes;t__Other	4	3	2	5	9	6	7	6	4	5	3	6	5	1	2	0	2	0	5	4	24	22	17	17	11	8	6	11	4	0	3	3	6	4	3	8	22	25	28	11	8	11	2	8	6	9	3	9	2
k__Bacteria;p__Firmicutes;c__Clostridia;o__Lachnospirales;f__Lachnospiraceae;g__Coprococcus;s__eutactus;t__Other	43	40	23	19	28	21	26	13	6	7	10	4	54	43	44	54	0	0	1	1	0	0	1	1	0	0	0	1	0	0	0	0	0	0	0	2	0	0	0	0	0	0	2	0	0	0	0	0	0
k__Bacteria;p__Firmicutes;c__Clostridia;o__Lachnospirales;f__Lachnospiraceae;g__Dorea;s__Other;t__Other	0	0	0	0	0	0	0	0	0	0	0	0	0	0	0	0	3	1	2	2	1	1	1	1	0	3	1	0	0	0	2	3	0	0	0	0	0	0	0	0	0	0	0	0	0	0	0	0	0
k__Bacteria;p__Firmicutes;c__Clostridia;o__Lachnospirales;f__Lachnospiraceae;g__Dorea;s__formicigenerans;t__Other	0	1	1	1	2	0	0	1	0	2	2	1	3	1	1	2	0	0	0	0	1	0	0	0	1	0	1	0	0	0	0	0	1	0	1	1	0	1	3	1	2	1	1	1	0	2	0	0	1
k__Bacteria;p__Firmicutes;c__Clostridia;o__Lachnospirales;f__Lachnospiraceae;g__Dorea;s__longicatena;t__Other	2	5	2	4	3	6	1	1	4	6	7	5	2	3	1	1	3	7	5	2	2	8	4	6	11	10	9	7	5	7	6	6	2	3	2	1	3	1	2	4	0	0	0	3	1	1	0	1	26
k__Bacteria;p__Firmicutes;c__Clostridia;o__Lachnospirales;f__Lachnospiraceae;g__Eisenbergiella;s__massiliensis;t__Other	0	0	0	0	0	0	0	0	0	0	0	0	0	0	0	0	0	0	0	0	0	0	0	0	0	0	0	0	0	0	0	0	0	0	0	0	0	0	0	0	0	0	0	0	0	0	0	0	0
k__Bacteria;p__Firmicutes;c__Clostridia;o__Lachnospirales;f__Lachnospiraceae;g__Eisenbergiella;s__tayi;t__Other	0	0	0	0	0	0	0	0	0	0	0	0	0	0	0	0	0	0	0	0	0	0	0	0	0	0	0	0	0	0	0	0	0	0	0	0	0	0	0	0	0	0	0	0	0	0	0	0	0
k__Bacteria;p__Firmicutes;c__Clostridia;o__Lachnospirales;f__Lachnospiraceae;g__Epulopiscium;s__Other;t__Other	0	0	0	0	0	0	0	0	0	0	0	0	0	0	0	0	0	0	0	0	0	0	0	0	0	0	0	0	0	0	0	0	0	0	0	0	0	0	0	0	0	0	0	0	0	0	0	0	0
k__Bacteria;p__Firmicutes;c__Clostridia;o__Lachnospirales;f__Lachnospiraceae;g__Frisingicoccus;s__Other;t__Other	0	0	0	0	0	0	0	0	0	0	0	0	0	0	0	0	0	0	0	0	0	0	0	0	0	0	0	0	0	0	0	0	0	0	0	0	0	0	0	1	1	4	0	1	0	3	2	0	0
k__Bacteria;p__Firmicutes;c__Clostridia;o__Lachnospirales;f__Lachnospiraceae;g__Frisingicoccus;s__caecimuris;t__Other	0	0	0	0	0	0	0	0	0	0	0	0	0	0	0	0	0	0	0	0	0	0	0	0	0	0	0	0	0	0	0	0	0	0	0	0	0	0	0	0	0	0	0	0	0	0	0	0	0
k__Bacteria;p__Firmicutes;c__Clostridia;o__Lachnospirales;f__Lachnospiraceae;g__Fusicatenibacter;s__Other;t__Other	0	0	0	0	0	0	0	0	0	0	0	0	0	0	0	0	0	0	0	0	0	0	0	0	0	0	2	1	0	0	0	0	0	0	0	0	0	0	0	0	0	0	0	0	0	0	0	0	0
k__Bacteria;p__Firmicutes;c__Clostridia;o__Lachnospirales;f__Lachnospiraceae;g__Fusicatenibacter;s__saccharivorans;t__Other	0	1	2	0	0	0	2	7	4	4	4	6	0	0	0	0	0	0	0	0	0	0	1	0	2	5	15	10	0	0	4	4	4	11	9	4	33	31	43	22	6	17	15	16	9	9	19	21	6
k__Bacteria;p__Firmicutes;c__Clostridia;o__Lachnospirales;f__Lachnospiraceae;g__GCA-900066575;s__Other;t__Other	0	0	0	0	0	0	0	0	0	0	0	0	0	0	0	0	1	0	0	0	0	0	0	0	0	0	0	0	0	0	0	0	0	0	0	0	0	0	0	0	0	0	0	0	0	0	0	0	0
k__Bacteria;p__Firmicutes;c__Clostridia;o__Lachnospirales;f__Lachnospiraceae;g__GCA-900066755;s__Other;t__Other	0	0	0	0	0	0	0	0	0	0	0	0	0	0	0	0	0	0	0	0	0	0	0	0	0	0	0	0	0	0	0	0	0	0	0	1	0	0	0	1	0	0	0	0	0	0	0	0	0
k__Bacteria;p__Firmicutes;c__Clostridia;o__Lachnospirales;f__Lachnospiraceae;g__Howardella;s__Other;t__Other	0	0	0	0	0	1	1	1	0	0	0	0	0	0	2	0	0	0	0	0	0	0	0	0	0	0	0	0	0	0	0	0	0	0	0	0	0	0	0	0	0	0	0	0	0	0	0	0	0
k__Bacteria;p__Firmicutes;c__Clostridia;o__Lachnospirales;f__Lachnospiraceae;g__Howardella;s__ureilytica;t__Other	0	2	0	1	1	0	0	0	0	1	0	0	4	3	3	0	0	0	0	0	0	0	0	0	0	0	0	0	0	0	0	0	0	0	0	0	0	0	0	0	0	0	0	0	0	0	0	0	1
k__Bacteria;p__Firmicutes;c__Clostridia;o__Lachnospirales;f__Lachnospiraceae;g__Hungatella;s__Other;t__Other	0	1	0	2	0	0	0	0	0	0	0	0	0	0	0	0	0	0	0	0	0	0	0	0	0	0	0	0	0	0	0	0	0	0	0	0	0	0	0	0	0	0	0	0	0	0	0	0	0
k__Bacteria;p__Firmicutes;c__Clostridia;o__Lachnospirales;f__Lachnospiraceae;g__Hungatella;s__hathewayi;t__Other	0	0	0	0	0	0	0	0	0	0	0	0	0	0	0	0	0	6	1	1	0	0	0	0	0	0	0	0	0	0	0	0	0	0	0	0	0	0	0	0	0	0	0	0	0	0	0	0	0
k__Bacteria;p__Firmicutes;c__Clostridia;o__Lachnospirales;f__Lachnospiraceae;g__Lachnoclostridium;s__Other;t__Other	8	9	7	5	5	4	6	7	11	15	10	11	12	11	8	10	6	4	8	10	5	5	2	2	22	30	14	15	9	15	6	8	14	9	8	11	3	8	6	11	4	10	6	7	13	14	18	13	3
k__Bacteria;p__Firmicutes;c__Clostridia;o__Lachnospirales;f__Lachnospiraceae;g__Lachnoclostridium;s__edouardi;t__Other	0	0	0	0	0	0	0	0	0	1	0	0	0	0	1	1	4	2	0	6	3	1	1	2	4	8	1	1	16	0	2	12	3	0	3	1	1	1	1	4	1	1	0	0	0	1	1	1	1
k__Bacteria;p__Firmicutes;c__Clostridia;o__Lachnospirales;f__Lachnospiraceae;g__Lachnospira;s__Other;t__Other	0	0	0	0	0	0	0	0	0	0	0	0	0	0	0	1	0	0	2	0	0	3	0	2	0	0	0	0	0	0	0	2	0	0	0	0	0	0	0	0	0	0	0	0	0	0	0	3	4
k__Bacteria;p__Firmicutes;c__Clostridia;o__Lachnospirales;f__Lachnospiraceae;g__Lachnospira;s__pectinoschiza;t__Other	0	0	0	0	0	0	1	0	0	0	0	0	0	0	0	0	0	2	3	2	2	0	4	7	0	0	0	0	0	0	0	0	19	12	8	9	12	12	7	16	5	8	1	5	5	3	4	9	5
k__Bacteria;p__Firmicutes;c__Clostridia;o__Lachnospirales;f__Lachnospiraceae;g__Lachnospiraceae AC2044 group;s__Other;t__Other	0	0	0	0	0	0	0	0	0	0	0	0	0	0	0	0	0	0	0	0	0	0	0	0	0	0	0	0	0	0	0	1	0	0	0	0	0	0	0	0	0	0	0	0	0	0	0	0	0
k__Bacteria;p__Firmicutes;c__Clostridia;o__Lachnospirales;f__Lachnospiraceae;g__Lachnospiraceae FCS020 group;s__Other;t__Other	1	1	1	3	3	2	1	0	0	1	0	2	0	1	0	2	0	0	0	0	0	0	0	0	0	0	0	0	0	0	0	0	0	0	0	0	0	0	0	0	0	0	0	0	0	0	0	0	0
k__Bacteria;p__Firmicutes;c__Clostridia;o__Lachnospirales;f__Lachnospiraceae;g__Lachnospiraceae FCS020 group;s__bacterium;t__Other	0	0	0	0	0	0	0	0	0	0	0	0	0	0	0	0	0	0	0	0	0	0	1	0	0	0	0	1	0	0	1	0	0	0	0	0	0	0	0	0	0	0	0	0	0	0	0	0	0
k__Bacteria;p__Firmicutes;c__Clostridia;o__Lachnospirales;f__Lachnospiraceae;g__Lachnospiraceae ND3007 group;s__Other;t__Other	1	4	2	4	4	9	3	3	3	2	1	3	1	1	1	4	1	0	0	0	7	9	1	5	13	14	3	8	6	0	10	6	6	9	5	6	17	21	9	12	22	28	36	26	26	22	14	18	17
k__Bacteria;p__Firmicutes;c__Clostridia;o__Lachnospirales;f__Lachnospiraceae;g__Lachnospiraceae NK4A136 group;s__Other;t__Other	6	8	6	5	2	5	8	6	7	13	8	12	15	9	9	10	1	0	1	0	0	0	2	1	0	0	0	0	0	0	7	5	7	6	8	8	1	4	4	7	8	9	5	12	12	13	22	12	10
k__Bacteria;p__Firmicutes;c__Clostridia;o__Lachnospirales;f__Lachnospiraceae;g__Lachnospiraceae NK4A136 group;s__bacterium;t__Other	0	0	0	0	0	0	0	0	0	0	0	2	0	0	0	0	8	7	10	5	5	10	5	4	0	0	2	0	0	0	0	0	12	14	13	6	7	4	13	7	49	47	39	42	30	24	24	23	6
k__Bacteria;p__Firmicutes;c__Clostridia;o__Lachnospirales;f__Lachnospiraceae;g__Lachnospiraceae NK4B4 group;s__Other;t__Other	0	0	0	0	0	0	0	0	0	0	0	0	0	0	0	0	0	0	0	0	0	0	0	0	0	0	0	0	0	0	0	0	0	0	0	0	0	0	0	0	0	0	0	0	0	0	0	0	0
k__Bacteria;p__Firmicutes;c__Clostridia;o__Lachnospirales;f__Lachnospiraceae;g__Lachnospiraceae UCG-001;s__Other;t__Other	2	0	1	1	7	4	4	3	0	0	0	0	0	0	1	0	0	0	0	0	0	0	1	0	0	0	0	0	0	0	0	0	0	0	0	0	0	0	0	0	0	0	0	0	0	0	0	0	0
k__Bacteria;p__Firmicutes;c__Clostridia;o__Lachnospirales;f__Lachnospiraceae;g__Lachnospiraceae UCG-001;s__bacterium;t__Other	0	0	0	0	0	0	0	0	0	0	0	0	0	0	0	0	0	0	0	0	0	0	0	0	0	0	0	0	0	0	0	0	0	0	0	0	0	0	0	0	0	0	0	0	0	0	0	0	0
k__Bacteria;p__Firmicutes;c__Clostridia;o__Lachnospirales;f__Lachnospiraceae;g__Lachnospiraceae UCG-003;s__Other;t__Other	6	8	12	10	11	11	5	2	0	0	0	1	0	0	0	0	0	0	0	0	0	0	0	0	0	0	0	0	0	0	0	0	0	0	0	0	0	0	0	0	0	0	0	0	0	0	0	0	0
k__Bacteria;p__Firmicutes;c__Clostridia;o__Lachnospirales;f__Lachnospiraceae;g__Lachnospiraceae UCG-004;s__Other;t__Other	1	2	4	8	3	5	0	2	4	5	14	7	25	24	23	19	2	0	2	4	0	0	0	1	0	0	6	3	0	0	3	3	6	4	9	10	0	3	2	3	3	1	1	0	0	3	2	2	1
k__Bacteria;p__Firmicutes;c__Clostridia;o__Lachnospirales;f__Lachnospiraceae;g__Lachnospiraceae UCG-009;s__Other;t__Other	0	0	0	0	0	0	0	0	0	0	0	0	0	0	0	0	1	0	1	0	0	0	0	0	1	0	2	0	0	0	1	1	0	0	0	0	0	0	0	0	0	0	0	0	0	0	0	0	0
k__Bacteria;p__Firmicutes;c__Clostridia;o__Lachnospirales;f__Lachnospiraceae;g__Lachnospiraceae UCG-010;s__Other;t__Other	0	0	0	0	0	0	0	1	5	3	1	1	4	2	3	4	1	7	8	4	2	0	1	2	0	0	0	0	0	0	1	0	0	0	0	0	0	0	0	0	2	0	0	0	0	1	0	0	0
k__Bacteria;p__Firmicutes;c__Clostridia;o__Lachnospirales;f__Lachnospiraceae;g__Marvinbryantia;s__Other;t__Other	0	1	0	0	0	0	0	1	1	0	1	0	0	0	0	0	2	0	1	0	3	3	1	0	0	1	0	0	0	0	0	0	0	0	0	0	0	0	0	0	0	0	0	0	0	0	0	0	1
k__Bacteria;p__Firmicutes;c__Clostridia;o__Lachnospirales;f__Lachnospiraceae;g__Oribacterium;s__Other;t__Other	0	0	0	0	0	0	0	0	0	0	0	0	0	0	0	0	0	0	0	0	0	0	0	0	0	0	0	0	0	0	0	0	0	0	0	0	0	0	0	0	0	0	0	0	0	0	0	0	0
k__Bacteria;p__Firmicutes;c__Clostridia;o__Lachnospirales;f__Lachnospiraceae;g__Other;s__Other;t__Other	1	4	3	6	1	2	1	4	3	4	3	8	1	0	3	2	9	14	11	21	3	1	9	13	7	16	10	12	12	0	5	3	8	6	21	26	6	10	16	11	5	6	8	13	10	8	8	15	3
k__Bacteria;p__Firmicutes;c__Clostridia;o__Lachnospirales;f__Lachnospiraceae;g__Roseburia;s__Other;t__Other	0	7	4	4	0	2	5	4	2	5	1	4	12	22	19	14	3	0	7	4	5	2	3	0	4	0	8	8	0	0	3	1	0	2	3	7	4	0	12	6	1	1	4	0	0	3	3	0	17
k__Bacteria;p__Firmicutes;c__Clostridia;o__Lachnospirales;f__Lachnospiraceae;g__Roseburia;s__hominis;t__Other	0	0	1	4	0	0	0	0	0	0	0	0	6	5	7	7	2	3	2	2	0	0	0	0	0	0	0	0	0	0	0	0	2	1	5	5	8	8	30	16	3	3	3	5	0	3	2	3	0
k__Bacteria;p__Firmicutes;c__Clostridia;o__Lachnospirales;f__Lachnospiraceae;g__Roseburia;s__intestinalis;t__Other	0	0	0	0	0	0	0	0	0	0	0	0	4	8	2	6	15	5	8	8	10	4	3	5	0	0	0	0	0	0	0	0	0	0	0	0	0	0	0	0	0	0	0	0	0	0	0	0	2
k__Bacteria;p__Firmicutes;c__Clostridia;o__Lachnospirales;f__Lachnospiraceae;g__Roseburia;s__inulinivorans;t__Other	5	9	5	6	10	9	9	5	10	9	7	11	11	16	10	18	5	3	1	2	0	0	0	0	0	0	0	0	0	0	0	2	9	16	10	14	9	12	13	3	3	3	6	4	6	1	6	3	17
k__Bacteria;p__Firmicutes;c__Clostridia;o__Lachnospirales;f__Lachnospiraceae;g__Sellimonas;s__Other;t__Other	0	0	0	0	0	0	0	0	0	0	0	0	0	0	0	0	0	0	0	0	0	0	0	0	0	0	0	0	0	0	0	0	0	0	0	0	0	0	0	0	0	0	0	0	0	0	0	0	0
k__Bacteria;p__Firmicutes;c__Clostridia;o__Lachnospirales;f__Lachnospiraceae;g__Shuttleworthia;s__Other;t__Other	0	0	0	0	0	0	0	0	0	0	0	0	0	0	0	0	1	0	2	2	4	1	2	0	0	0	0	0	0	0	0	0	0	0	0	0	0	0	0	0	0	0	0	0	0	0	0	0	1
k__Bacteria;p__Firmicutes;c__Clostridia;o__Lachnospirales;f__Lachnospiraceae;g__Tuzzerella;s__Other;t__Other	0	0	0	0	0	0	0	0	0	0	0	0	0	0	0	0	1	0	1	1	0	0	0	0	0	0	0	0	0	0	0	0	4	5	8	3	0	1	1	3	0	3	0	1	0	1	1	2	0
k__Bacteria;p__Firmicutes;c__Clostridia;o__Lachnospirales;f__Lachnospiraceae;g__Tyzzerella;s__Other;t__Other	0	0	0	0	0	0	0	0	0	0	0	0	0	0	0	0	0	0	0	0	0	0	0	0	0	0	0	0	0	0	0	0	0	0	0	0	0	0	0	0	0	0	0	0	0	0	0	0	0
k__Bacteria;p__Firmicutes;c__Clostridia;o__Lachnospirales;f__Lachnospiraceae;g__[Bacteroides] pectinophilus group;s__Other;t__Other	6	7	2	3	7	9	7	4	0	0	2	1	0	2	2	1	0	0	0	0	0	0	0	0	0	0	0	0	0	0	0	0	0	0	0	0	0	0	0	0	0	0	0	0	0	0	0	0	0
k__Bacteria;p__Firmicutes;c__Clostridia;o__Lachnospirales;f__Lachnospiraceae;g__[Eubacterium] eligens group;s__Other;t__Other	1	1	3	1	6	2	1	4	0	0	0	2	3	0	2	1	2	0	3	3	3	9	7	8	0	0	0	1	0	0	3	2	13	10	8	6	27	25	17	14	84	78	63	87	84	93	60	73	1
k__Bacteria;p__Firmicutes;c__Clostridia;o__Lachnospirales;f__Lachnospiraceae;g__[Eubacterium] fissicatena group;s__Other;t__Other	0	0	0	0	0	0	0	0	0	0	0	0	0	0	0	0	0	0	0	0	0	0	0	0	0	0	0	0	0	0	0	0	1	0	0	0	0	1	3	1	0	1	0	0	0	1	0	0	0
k__Bacteria;p__Firmicutes;c__Clostridia;o__Lachnospirales;f__Lachnospiraceae;g__[Eubacterium] hallii group;s__Other;t__Other	5	1	3	5	8	11	3	3	16	10	5	12	3	7	2	4	3	1	3	3	16	11	14	8	21	21	18	21	8	9	10	17	3	4	2	3	47	43	49	43	7	8	6	5	20	18	27	29	3
k__Bacteria;p__Firmicutes;c__Clostridia;o__Lachnospirales;f__Lachnospiraceae;g__[Eubacterium] ruminantium group;s__Other;t__Other	3	8	2	4	1	5	4	1	2	4	5	7	11	22	25	32	0	0	0	0	0	0	0	0	0	0	0	0	0	0	0	0	0	0	0	0	0	0	0	0	8	9	0	0	2	0	1	0	16
k__Bacteria;p__Firmicutes;c__Clostridia;o__Lachnospirales;f__Lachnospiraceae;g__[Eubacterium] ventriosum group;s__Other;t__Other	0	1	0	3	0	3	0	0	0	0	0	0	0	0	0	0	16	20	19	21	3	2	3	3	6	8	4	4	0	0	0	5	0	0	0	0	0	0	0	0	0	0	0	0	0	0	0	0	0
k__Bacteria;p__Firmicutes;c__Clostridia;o__Lachnospirales;f__Lachnospiraceae;g__[Eubacterium] xylanophilum group;s__Other;t__Other	0	0	0	0	0	0	0	0	0	0	0	0	0	0	0	0	0	0	0	0	0	0	1	0	0	0	0	1	0	0	0	0	0	0	0	0	0	0	0	0	0	0	1	0	0	0	0	0	0
k__Bacteria;p__Firmicutes;c__Clostridia;o__Lachnospirales;f__Lachnospiraceae;g__[Ruminococcus] gauvreauii group;s__Other;t__Other	0	2	0	0	3	4	1	2	0	0	0	1	0	0	0	0	0	0	0	0	0	0	0	0	0	0	0	0	0	0	0	0	5	3	2	4	6	7	11	6	11	25	12	18	9	8	10	13	1
k__Bacteria;p__Firmicutes;c__Clostridia;o__Lachnospirales;f__Lachnospiraceae;g__[Ruminococcus] gnavus group;s__Other;t__Other	0	0	0	0	0	0	0	0	0	0	0	0	0	0	0	0	0	0	1	0	0	0	0	0	0	0	0	1	0	0	0	0	3	0	4	3	2	4	2	1	0	1	2	1	3	2	2	2	0
k__Bacteria;p__Firmicutes;c__Clostridia;o__Lachnospirales;f__Lachnospiraceae;g__[Ruminococcus] torques group;s__Other;t__Other	0	0	1	0	0	0	0	1	3	2	1	2	0	1	1	0	2	3	0	5	0	0	0	2	2	0	0	1	0	0	0	0	6	7	1	6	1	4	8	6	4	5	4	8	1	5	6	8	12
k__Bacteria;p__Firmicutes;c__Clostridia;o__Monoglobales;f__Monoglobaceae;g__Monoglobus;s__Other;t__Other	1	2	1	0	2	0	3	2	2	1	0	2	1	1	0	2	9	9	9	11	1	2	7	4	1	1	0	1	0	0	0	2	0	0	0	0	0	0	0	0	1	0	0	0	0	0	0	0	19
k__Bacteria;p__Firmicutes;c__Clostridia;o__Monoglobales;f__Monoglobaceae;g__Monoglobus;s__pectinilyticus;t__Other	0	0	0	0	0	0	0	0	0	0	0	0	0	0	0	0	0	0	0	0	0	0	0	0	0	0	0	0	0	0	0	0	1	0	0	2	1	0	0	2	1	2	1	2	0	0	0	4	0
k__Bacteria;p__Firmicutes;c__Clostridia;o__Oscillospirales;f__Butyricicoccaceae;g__Butyricicoccus;s__Other;t__Other	3	0	0	0	0	1	2	0	3	2	3	9	2	3	1	2	2	0	1	3	0	0	0	0	0	0	0	0	0	0	0	4	0	1	1	1	1	0	1	1	3	4	2	2	4	4	0	5	0
k__Bacteria;p__Firmicutes;c__Clostridia;o__Oscillospirales;f__Butyricicoccaceae;g__Butyricicoccus;s__faecihominis;t__Other	0	0	0	0	0	0	0	0	0	0	0	0	0	0	0	0	3	1	0	3	0	1	0	1	4	4	6	2	0	0	5	3	0	0	0	0	0	0	0	0	2	0	0	0	0	0	0	0	0
k__Bacteria;p__Firmicutes;c__Clostridia;o__Oscillospirales;f__Butyricicoccaceae;g__Other;s__Other;t__Other	0	0	0	0	0	0	0	0	0	0	0	0	0	0	0	0	0	0	0	0	0	0	0	0	0	0	0	0	0	0	0	0	0	0	0	0	0	0	0	0	0	0	0	0	0	0	0	0	1
k__Bacteria;p__Firmicutes;c__Clostridia;o__Oscillospirales;f__Butyricicoccaceae;g__UCG-009;s__Other;t__Other	0	0	0	0	0	0	0	0	0	0	0	0	0	0	0	0	0	0	0	0	0	0	0	0	0	0	0	0	0	0	0	0	0	0	0	0	0	0	0	0	0	0	0	0	0	0	0	0	0
k__Bacteria;p__Firmicutes;c__Clostridia;o__Oscillospirales;f__Ethanoligenenaceae;g__Acetanaerobacterium;s__Other;t__Other	0	0	0	0	0	0	0	0	0	0	0	0	0	0	0	0	0	0	0	0	0	0	0	0	0	0	0	0	0	0	0	0	0	0	0	0	0	0	0	0	0	0	0	0	0	0	0	0	0
k__Bacteria;p__Firmicutes;c__Clostridia;o__Oscillospirales;f__Hydrogenoanaerobacterium;g__Other;s__Other;t__Other	0	0	0	0	0	0	0	0	0	0	0	0	0	0	0	0	0	0	0	0	0	0	0	0	0	0	0	0	0	0	0	0	0	0	0	0	0	0	0	0	0	0	0	0	0	0	0	0	0
k__Bacteria;p__Firmicutes;c__Clostridia;o__Oscillospirales;f__Oscillospiraceae;g__Colidextribacter;s__Other;t__Other	0	0	0	0	0	0	1	0	0	0	0	0	0	0	0	0	6	4	5	3	2	1	3	5	0	0	1	2	4	0	1	1	10	9	11	7	1	2	5	2	2	2	2	0	0	1	0	0	1
k__Bacteria;p__Firmicutes;c__Clostridia;o__Oscillospirales;f__Oscillospiraceae;g__Colidextribacter;s__massiliensis;t__Other	0	0	0	0	0	0	0	0	0	0	0	0	0	0	0	0	0	0	0	0	0	0	0	0	0	0	0	0	0	0	0	0	0	0	0	0	0	0	0	0	0	0	0	0	0	0	0	0	0
k__Bacteria;p__Firmicutes;c__Clostridia;o__Oscillospirales;f__Oscillospiraceae;g__Flavonifractor;s__Other;t__Other	0	0	0	0	3	0	0	0	0	0	0	0	0	0	0	0	6	2	5	4	2	0	3	1	0	0	0	1	0	0	3	4	0	0	0	0	0	0	0	0	0	0	0	0	0	0	0	0	0
k__Bacteria;p__Firmicutes;c__Clostridia;o__Oscillospirales;f__Oscillospiraceae;g__Flavonifractor;s__plautii;t__Other	0	0	0	0	0	0	0	0	0	0	1	0	0	0	1	0	8	11	10	8	4	5	3	3	1	0	2	0	9	0	4	4	5	5	4	3	1	0	3	3	0	0	2	2	1	1	0	0	0
k__Bacteria;p__Firmicutes;c__Clostridia;o__Oscillospirales;f__Oscillospiraceae;g__Intestinimonas;s__Other;t__Other	0	0	0	0	0	0	0	0	0	0	0	0	0	0	0	0	5	5	5	5	1	1	2	1	2	4	2	4	7	0	5	5	8	9	9	5	0	2	3	2	0	0	2	0	1	3	2	2	0
k__Bacteria;p__Firmicutes;c__Clostridia;o__Oscillospirales;f__Oscillospiraceae;g__Intestinimonas;s__butyriciproducens;t__Other	0	0	0	0	0	0	0	0	0	0	0	0	0	0	0	0	1	2	2	2	0	0	2	3	0	0	0	0	0	0	0	0	0	3	0	0	0	0	0	0	1	0	0	0	0	0	0	0	0
k__Bacteria;p__Firmicutes;c__Clostridia;o__Oscillospirales;f__Oscillospiraceae;g__Intestinimonas;s__massiliensis;t__Other	0	0	0	0	0	0	0	0	0	0	0	0	0	0	0	0	0	0	0	0	0	0	0	0	0	0	0	0	0	0	0	0	0	1	2	1	0	0	0	0	0	0	0	0	0	0	0	0	0
k__Bacteria;p__Firmicutes;c__Clostridia;o__Oscillospirales;f__Oscillospiraceae;g__NK4A214 group;s__Other;t__Other	0	1	2	0	3	2	1	3	0	0	0	0	0	0	0	0	17	18	11	12	9	6	12	7	1	0	2	1	0	0	0	2	0	0	0	1	2	0	0	0	2	0	0	0	1	3	0	0	0
k__Bacteria;p__Firmicutes;c__Clostridia;o__Oscillospirales;f__Oscillospiraceae;g__Oscillibacter;s__Other;t__Other	1	0	2	1	0	0	0	1	0	0	0	0	0	0	0	1	39	48	49	56	7	8	7	6	3	4	3	1	11	4	6	7	17	14	8	13	1	2	3	1	1	1	1	0	5	10	0	2	1
k__Bacteria;p__Firmicutes;c__Clostridia;o__Oscillospirales;f__Oscillospiraceae;g__Oscillospira;s__Other;t__Other	0	0	2	0	0	0	0	0	0	0	0	0	0	0	0	0	1	1	2	4	0	0	0	0	2	1	1	1	0	0	2	0	2	2	3	1	0	0	0	0	0	0	0	0	0	0	0	0	0
k__Bacteria;p__Firmicutes;c__Clostridia;o__Oscillospirales;f__Oscillospiraceae;g__Other;s__Other;t__Other	0	0	0	0	0	0	0	0	0	0	0	0	0	0	0	0	2	0	2	4	0	0	0	0	0	0	0	0	0	0	0	0	10	13	8	9	1	0	1	0	1	1	2	1	1	1	1	3	0
k__Bacteria;p__Firmicutes;c__Clostridia;o__Oscillospirales;f__Oscillospiraceae;g__Pseudoflavonifractor;s__capillosus;t__Other	0	0	0	1	0	0	0	0	0	0	0	0	0	0	0	0	0	0	1	0	0	2	0	1	0	0	0	0	0	0	0	0	0	0	0	0	0	0	0	0	0	0	0	0	0	0	0	0	0
k__Bacteria;p__Firmicutes;c__Clostridia;o__Oscillospirales;f__Oscillospiraceae;g__UCG-002;s__Other;t__Other	12	6	6	4	5	4	2	3	0	3	2	0	10	11	9	9	15	25	18	22	11	12	26	24	1	0	0	1	3	0	2	1	15	6	9	5	5	4	12	9	5	8	9	9	11	13	40	28	9
k__Bacteria;p__Firmicutes;c__Clostridia;o__Oscillospirales;f__Oscillospiraceae;g__UCG-003;s__Other;t__Other	5	4	4	3	4	1	2	3	1	1	1	0	8	1	1	6	0	0	0	0	0	0	1	0	0	0	0	1	0	0	1	4	8	4	10	6	3	1	2	4	1	0	1	1	1	2	1	2	0
k__Bacteria;p__Firmicutes;c__Clostridia;o__Oscillospirales;f__Oscillospiraceae;g__UCG-005;s__Other;t__Other	1	4	2	0	6	1	2	1	0	0	1	2	0	0	0	1	2	1	2	0	4	1	5	1	1	0	1	0	4	0	2	3	0	0	3	0	1	0	0	0	1	2	1	0	0	0	0	0	2
k__Bacteria;p__Firmicutes;c__Clostridia;o__Oscillospirales;f__Oscillospiraceae;g__UCG-007;s__Other;t__Other	0	0	0	0	0	0	0	0	0	0	0	0	0	0	0	0	0	0	0	0	0	0	0	0	0	0	0	0	0	0	0	0	0	0	0	0	0	0	0	0	0	0	0	0	0	0	0	0	0
k__Bacteria;p__Firmicutes;c__Clostridia;o__Oscillospirales;f__Other;g__Other;s__Other;t__Other	0	0	0	0	0	0	0	0	0	0	0	0	0	0	0	0	0	0	0	0	0	0	0	0	0	0	0	0	0	0	0	0	0	0	0	0	0	0	0	0	0	0	0	0	0	0	0	0	0
k__Bacteria;p__Firmicutes;c__Clostridia;o__Oscillospirales;f__Ruminococcaceae;g__Anaerofilum;s__Other;t__Other	0	0	0	0	0	0	0	0	0	0	0	0	0	0	0	0	0	0	0	0	0	0	0	0	0	0	0	0	0	0	0	0	0	0	0	0	0	0	0	0	0	0	0	0	0	0	0	0	0
k__Bacteria;p__Firmicutes;c__Clostridia;o__Oscillospirales;f__Ruminococcaceae;g__Anaerotruncus;s__Other;t__Other	0	0	0	0	0	0	0	0	0	0	0	0	0	0	0	0	0	0	0	0	0	0	0	0	0	0	0	0	0	0	0	0	0	0	0	0	0	0	0	0	0	0	0	0	0	0	0	0	0
k__Bacteria;p__Firmicutes;c__Clostridia;o__Oscillospirales;f__Ruminococcaceae;g__Anaerotruncus;s__colihominis;t__Other	0	0	0	0	0	0	0	0	0	0	0	0	0	0	0	0	1	0	0	0	0	0	0	0	0	0	0	0	0	0	0	0	0	0	0	0	0	0	0	0	0	0	0	0	0	0	0	0	0
k__Bacteria;p__Firmicutes;c__Clostridia;o__Oscillospirales;f__Ruminococcaceae;g__Anaerotruncus;s__rubiinfantis;t__Other	0	0	0	0	0	0	0	0	0	0	0	0	0	0	0	0	0	0	0	0	0	0	0	0	0	0	0	0	0	0	0	0	0	0	0	0	0	0	0	0	0	0	0	0	0	0	0	0	0
k__Bacteria;p__Firmicutes;c__Clostridia;o__Oscillospirales;f__Ruminococcaceae;g__Angelakisella;s__Other;t__Other	0	0	0	0	0	0	0	0	0	0	0	0	0	0	0	0	0	0	0	0	0	0	0	0	0	0	0	0	0	0	2	2	0	0	0	0	0	0	0	0	0	0	0	0	0	0	0	0	0
k__Bacteria;p__Firmicutes;c__Clostridia;o__Oscillospirales;f__Ruminococcaceae;g__Angelakisella;s__massiliensis;t__Other	0	0	0	0	0	0	0	0	0	0	0	0	0	0	0	0	0	0	0	0	0	0	0	0	0	0	0	0	0	0	0	0	0	0	0	0	0	0	0	0	0	0	0	0	0	0	0	0	0
k__Bacteria;p__Firmicutes;c__Clostridia;o__Oscillospirales;f__Ruminococcaceae;g__CAG-352;s__Other;t__Other	0	0	0	0	1	1	3	1	0	0	0	0	0	0	0	0	23	15	21	13	73	81	67	76	76	73	47	49	17	19	12	13	0	0	0	0	0	0	0	0	0	0	1	2	0	0	0	0	10
k__Bacteria;p__Firmicutes;c__Clostridia;o__Oscillospirales;f__Ruminococcaceae;g__Candidatus Soleaferrea;s__Other;t__Other	0	0	0	0	0	0	0	0	0	0	0	0	0	0	0	0	0	0	0	0	0	0	0	0	0	0	0	0	0	0	0	0	0	0	0	0	0	0	0	0	0	0	0	0	0	0	0	0	0
k__Bacteria;p__Firmicutes;c__Clostridia;o__Oscillospirales;f__Ruminococcaceae;g__Caproiciproducens;s__Other;t__Other	0	0	0	0	0	0	0	0	0	0	0	0	0	0	0	0	0	0	0	0	0	0	0	0	0	0	0	0	0	0	0	0	0	0	0	0	0	0	0	0	0	0	0	0	0	0	0	0	0
k__Bacteria;p__Firmicutes;c__Clostridia;o__Oscillospirales;f__Ruminococcaceae;g__DTU089;s__Other;t__Other	0	0	0	0	0	0	0	0	0	0	0	0	0	0	0	0	1	1	1	0	0	0	0	0	0	0	2	0	0	0	0	0	2	0	1	1	0	0	0	1	0	0	0	0	0	0	0	0	0
k__Bacteria;p__Firmicutes;c__Clostridia;o__Oscillospirales;f__Ruminococcaceae;g__Faecalibacterium;s__Other;t__Other	257	246	241	228	180	171	166	204	139	143	133	145	197	186	188	201	74	84	64	92	56	82	86	94	50	54	37	53	59	69	62	59	157	159	168	133	128	123	135	126	140	123	134	139	171	128	113	103	127
k__Bacteria;p__Firmicutes;c__Clostridia;o__Oscillospirales;f__Ruminococcaceae;g__Faecalibacterium;s__prausnitzii;t__Other	115	108	120	123	77	106	76	102	141	161	141	142	206	217	190	187	118	142	130	118	252	259	243	255	58	61	77	82	126	122	101	95	69	81	77	74	64	45	73	61	61	60	64	60	74	53	50	34	238
k__Bacteria;p__Firmicutes;c__Clostridia;o__Oscillospirales;f__Ruminococcaceae;g__Fournierella;s__Other;t__Other	0	0	0	0	0	0	0	0	0	1	2	2	0	0	0	0	0	0	0	0	0	0	0	1	0	0	0	0	0	0	2	0	0	0	0	0	0	0	0	0	0	0	0	0	0	0	1	0	0
k__Bacteria;p__Firmicutes;c__Clostridia;o__Oscillospirales;f__Ruminococcaceae;g__Fournierella;s__massiliensis;t__Other	0	0	0	0	0	0	0	0	0	0	0	0	0	0	0	0	0	0	0	0	0	0	0	0	0	0	0	0	0	0	0	0	0	0	0	0	0	0	0	0	0	0	0	0	0	0	0	0	0
k__Bacteria;p__Firmicutes;c__Clostridia;o__Oscillospirales;f__Ruminococcaceae;g__Incertae Sedis;s__Other;t__Other	0	0	0	1	2	1	0	0	0	0	0	0	0	0	0	0	0	1	3	1	1	0	2	5	2	2	1	1	0	0	2	0	15	11	15	15	8	11	6	17	6	5	5	9	4	4	4	5	3
k__Bacteria;p__Firmicutes;c__Clostridia;o__Oscillospirales;f__Ruminococcaceae;g__Negativibacillus;s__Other;t__Other	0	0	0	0	0	0	0	0	0	0	0	0	0	0	0	0	4	0	4	4	0	0	0	1	0	0	2	2	0	0	0	2	0	0	0	0	0	0	0	0	0	0	0	0	0	0	0	0	0
k__Bacteria;p__Firmicutes;c__Clostridia;o__Oscillospirales;f__Ruminococcaceae;g__Negativibacillus;s__massiliensis;t__Other	0	0	0	0	0	0	0	0	0	0	0	0	0	0	0	0	0	0	0	0	0	0	0	0	0	0	0	0	0	0	0	0	0	2	1	2	0	0	0	0	0	2	1	0	0	0	0	1	0
k__Bacteria;p__Firmicutes;c__Clostridia;o__Oscillospirales;f__Ruminococcaceae;g__Other;s__Other;t__Other	2	0	1	0	1	1	0	1	1	0	1	2	0	0	0	1	0	2	1	3	2	3	3	3	1	0	0	4	0	0	1	5	3	4	3	2	1	2	0	3	1	0	0	0	2	3	8	13	2
k__Bacteria;p__Firmicutes;c__Clostridia;o__Oscillospirales;f__Ruminococcaceae;g__Paludicola;s__Other;t__Other	0	0	1	0	0	0	0	0	0	0	0	0	0	0	0	0	0	0	0	0	0	0	0	0	0	0	0	0	0	0	0	0	0	0	0	0	0	0	0	0	0	0	0	0	0	0	0	0	0
k__Bacteria;p__Firmicutes;c__Clostridia;o__Oscillospirales;f__Ruminococcaceae;g__Phocea;s__Other;t__Other	0	0	0	0	0	0	0	0	0	0	0	0	0	0	0	0	0	0	0	0	0	0	0	0	0	0	0	0	0	0	0	0	0	0	0	0	0	0	0	0	0	0	0	0	0	0	0	0	0
k__Bacteria;p__Firmicutes;c__Clostridia;o__Oscillospirales;f__Ruminococcaceae;g__Phocea;s__massiliensis;t__Other	0	0	0	0	0	0	0	0	0	0	0	0	0	0	0	0	0	0	0	0	0	0	0	0	0	0	0	0	0	0	0	0	0	0	0	0	0	0	0	0	0	0	0	0	0	0	0	0	0
k__Bacteria;p__Firmicutes;c__Clostridia;o__Oscillospirales;f__Ruminococcaceae;g__Ruminococcus;s__Other;t__Other	11	10	7	6	10	6	1	6	6	14	11	14	13	14	7	7	0	0	0	1	3	0	4	4	0	0	1	4	0	0	0	4	0	0	0	0	0	0	0	0	0	0	5	1	0	0	3	1	9
k__Bacteria;p__Firmicutes;c__Clostridia;o__Oscillospirales;f__Ruminococcaceae;g__Ruminococcus;s__bicirculans;t__Other	0	0	0	0	0	0	0	0	0	0	0	0	0	0	0	0	0	0	0	0	0	0	0	0	0	0	0	0	0	0	0	0	0	2	1	0	16	22	16	19	16	21	21	9	6	9	4	8	0
k__Bacteria;p__Firmicutes;c__Clostridia;o__Oscillospirales;f__Ruminococcaceae;g__Ruminococcus;s__bromii;t__Other	6	3	2	2	2	2	4	5	0	0	0	0	2	3	4	4	0	0	0	0	0	0	0	0	0	0	0	0	0	0	0	0	62	62	57	68	70	58	44	53	0	0	0	0	0	0	0	0	0
k__Bacteria;p__Firmicutes;c__Clostridia;o__Oscillospirales;f__Ruminococcaceae;g__Ruminococcus;s__callidus;t__Other	8	8	6	10	3	4	1	4	4	5	7	5	5	12	10	11	0	0	0	0	0	0	0	0	0	0	0	0	0	0	0	0	0	0	0	0	1	0	0	0	11	8	0	1	1	1	0	0	0
k__Bacteria;p__Firmicutes;c__Clostridia;o__Oscillospirales;f__Ruminococcaceae;g__Ruminococcus;s__champanellensis;t__Other	0	0	0	0	0	0	0	0	0	0	0	0	0	0	0	0	102	94	96	86	24	25	17	22	0	0	0	1	0	0	0	0	0	0	0	0	0	0	0	0	0	0	0	1	6	5	0	0	0
k__Bacteria;p__Firmicutes;c__Clostridia;o__Oscillospirales;f__Ruminococcaceae;g__Subdoligranulum;s__Other;t__Other	4	3	3	1	7	6	6	6	4	10	12	6	3	1	6	7	3	7	8	9	20	14	9	12	36	32	38	32	38	32	30	30	0	0	0	0	0	0	0	0	0	3	3	1	1	1	0	0	3
k__Bacteria;p__Firmicutes;c__Clostridia;o__Oscillospirales;f__Ruminococcaceae;g__UBA1819;s__Other;t__Other	0	0	0	0	0	0	0	0	0	0	0	0	0	0	0	0	3	0	2	1	0	0	0	0	0	0	0	1	0	0	1	1	1	0	0	0	0	0	0	1	0	0	0	0	1	0	0	0	0
k__Bacteria;p__Firmicutes;c__Clostridia;o__Oscillospirales;f__Ruminococcaceae;g__[Eubacterium] siraeum group;s__Other;t__Other	0	0	0	0	0	0	0	0	0	0	0	0	0	0	0	0	0	0	1	0	0	0	6	4	0	0	2	1	0	0	3	3	1	5	0	1	0	0	0	0	1	0	6	3	0	0	4	8	6
k__Bacteria;p__Firmicutes;c__Clostridia;o__Oscillospirales;f__UCG-010;g__Other;s__Other;t__Other	2	3	4	5	1	6	0	4	0	0	2	0	0	0	0	0	0	0	0	0	0	0	1	0	0	0	0	1	0	0	0	2	0	0	0	0	0	1	0	0	0	0	1	0	0	0	2	0	41
k__Bacteria;p__Firmicutes;c__Clostridia;o__Oscillospirales;f__[Clostridium] methylpentosum group;g__Other;s__Other;t__Other	0	0	0	0	0	0	0	0	0	0	0	0	0	0	0	0	0	0	0	0	0	0	0	0	0	0	0	0	0	0	0	0	0	0	0	0	0	0	0	0	0	0	0	0	0	0	0	0	0
k__Bacteria;p__Firmicutes;c__Clostridia;o__Oscillospirales;f__[Eubacterium] coprostanoligenes group;g__Other;s__Other;t__Other	29	43	22	18	31	27	32	27	6	7	7	7	59	79	67	65	46	32	32	28	49	46	40	34	6	5	4	3	29	36	20	19	6	2	5	6	12	10	1	7	14	9	7	8	24	32	4	8	27
k__Bacteria;p__Firmicutes;c__Clostridia;o__Other;f__Other;g__Other;s__Other;t__Other	0	0	0	0	0	0	0	0	0	0	0	0	0	0	0	0	0	2	0	0	1	0	0	1	0	0	1	0	0	0	0	1	1	1	1	1	0	0	0	1	0	1	0	0	0	0	0	1	0
k__Bacteria;p__Firmicutes;c__Clostridia;o__Peptococcales;f__Peptococcaceae;g__Other;s__Other;t__Other	0	0	0	0	0	0	0	0	0	0	0	0	0	0	0	0	2	1	1	2	1	0	3	4	0	0	0	0	0	0	1	2	9	7	11	7	0	0	3	1	1	2	0	0	0	2	0	0	0
k__Bacteria;p__Firmicutes;c__Clostridia;o__Peptococcales;f__Peptococcaceae;g__Peptococcus;s__Other;t__Other	0	0	0	0	0	0	0	0	0	0	0	0	0	0	0	0	0	0	0	0	0	0	0	0	0	0	0	0	0	0	0	0	0	0	0	0	0	0	0	0	0	0	0	0	0	0	0	0	1
k__Bacteria;p__Firmicutes;c__Clostridia;o__Peptostreptococcales-Tissierellales;f__Anaerococcus;g__Other;s__Other;t__Other	0	0	0	0	0	0	0	0	0	0	0	0	0	0	0	0	0	0	0	0	0	0	0	0	0	0	0	0	0	0	0	0	0	0	0	0	0	1	0	0	0	0	0	0	0	0	0	0	0
k__Bacteria;p__Firmicutes;c__Clostridia;o__Peptostreptococcales-Tissierellales;f__Anaerovoracaceae;g__Family XIII AD3011 group;s__Other;t__Other	0	0	0	0	0	0	0	0	0	0	0	0	0	0	0	0	3	6	2	2	1	2	0	0	0	0	0	0	0	0	2	0	1	0	0	1	0	0	0	0	0	0	0	0	0	0	0	0	0
k__Bacteria;p__Firmicutes;c__Clostridia;o__Peptostreptococcales-Tissierellales;f__Anaerovoracaceae;g__Family XIII UCG-001;s__Other;t__Other	0	0	1	0	0	0	0	0	0	0	0	0	0	0	1	3	0	0	0	0	0	0	0	0	0	0	0	0	0	0	0	0	0	0	0	0	0	0	0	0	0	0	0	0	0	0	0	0	0
k__Bacteria;p__Firmicutes;c__Clostridia;o__Peptostreptococcales-Tissierellales;f__Anaerovoracaceae;g__Mogibacterium;s__Other;t__Other	0	0	0	0	0	0	0	0	0	0	0	0	0	0	0	0	0	0	0	0	0	0	0	0	0	0	0	0	0	0	0	0	0	0	0	0	0	0	0	0	0	0	0	0	0	0	0	0	1
k__Bacteria;p__Firmicutes;c__Clostridia;o__Peptostreptococcales-Tissierellales;f__Anaerovoracaceae;g__[Eubacterium] brachy group;s__Other;t__Other	0	0	0	0	0	0	0	0	0	0	0	0	0	0	0	0	0	0	0	0	0	0	0	0	0	0	0	0	0	0	0	0	0	0	0	0	0	0	0	0	0	0	0	0	0	0	0	0	0
k__Bacteria;p__Firmicutes;c__Clostridia;o__Peptostreptococcales-Tissierellales;f__Anaerovoracaceae;g__[Eubacterium] nodatum group;s__Other;t__Other	0	0	0	0	0	0	0	0	0	0	0	0	0	0	0	0	2	2	2	3	0	0	0	1	0	0	0	0	0	0	4	1	0	0	0	0	0	0	0	0	0	0	0	0	0	0	0	0	0
k__Bacteria;p__Firmicutes;c__Clostridia;o__Peptostreptococcales-Tissierellales;f__Ezakiella;g__Other;s__Other;t__Other	0	0	0	0	0	0	0	0	0	0	0	0	0	0	0	0	0	0	0	0	0	0	0	0	0	0	0	0	0	0	0	0	0	0	0	0	0	0	0	0	0	1	0	0	0	0	0	0	0
k__Bacteria;p__Firmicutes;c__Clostridia;o__Peptostreptococcales-Tissierellales;f__Fenollaria;g__Other;s__Other;t__Other	0	0	0	0	0	0	0	0	0	0	0	0	0	0	0	0	0	0	0	0	0	0	0	0	0	0	0	0	0	0	0	0	0	0	0	0	0	0	0	0	0	0	0	0	0	0	0	0	0
k__Bacteria;p__Firmicutes;c__Clostridia;o__Peptostreptococcales-Tissierellales;f__Finegoldia;g__Other;s__Other;t__Other	0	0	0	0	0	0	0	0	0	0	0	0	0	0	0	0	0	0	0	0	0	0	0	0	0	0	0	0	0	0	0	0	0	0	0	0	1	0	0	0	0	0	0	0	0	0	0	0	0
k__Bacteria;p__Firmicutes;c__Clostridia;o__Peptostreptococcales-Tissierellales;f__Murdochiella;g__Other;s__Other;t__Other	0	0	0	0	0	0	0	0	0	0	0	0	0	0	0	0	0	0	0	0	0	0	0	0	0	0	0	0	0	0	0	0	0	0	0	0	0	0	0	0	0	0	0	0	0	0	0	0	0
k__Bacteria;p__Firmicutes;c__Clostridia;o__Peptostreptococcales-Tissierellales;f__Peptoniphilus;g__Other;s__Other;t__Other	0	0	0	0	0	0	0	0	0	0	0	0	0	0	0	0	0	0	0	0	0	0	0	0	0	0	0	0	0	0	0	0	0	0	0	0	0	0	0	0	0	0	0	0	0	0	0	0	0
k__Bacteria;p__Firmicutes;c__Clostridia;o__Peptostreptococcales-Tissierellales;f__Peptostreptococcaceae;g__Intestinibacter;s__bartlettii;t__Other	0	0	0	0	0	0	0	0	0	0	0	0	0	0	0	0	1	4	1	1	12	14	12	7	2	1	3	2	0	0	1	0	0	0	0	0	0	0	1	0	1	0	2	2	0	0	2	1	0
k__Bacteria;p__Firmicutes;c__Clostridia;o__Peptostreptococcales-Tissierellales;f__Peptostreptococcaceae;g__Paeniclostridium;s__Other;t__Other	0	0	0	0	0	0	0	0	0	0	0	0	0	0	0	0	0	0	0	0	0	0	0	0	0	0	0	0	0	0	0	0	0	0	0	0	0	0	0	0	0	0	0	0	0	0	0	0	0
k__Bacteria;p__Firmicutes;c__Clostridia;o__Peptostreptococcales-Tissierellales;f__Peptostreptococcaceae;g__Romboutsia;s__Other;t__Other	2	3	1	1	3	7	3	2	0	2	2	6	0	0	0	0	1	0	0	4	9	8	8	9	0	2	0	2	0	0	0	1	1	0	1	0	0	0	0	0	0	0	0	0	0	0	0	0	21
k__Bacteria;p__Firmicutes;c__Clostridia;o__Peptostreptococcales-Tissierellales;f__Peptostreptococcaceae;g__Romboutsia;s__sedimentorum;t__Other	0	0	0	0	0	0	0	0	0	0	0	0	0	0	0	0	0	0	0	0	0	0	0	0	3	0	0	0	0	0	0	0	0	0	0	0	0	0	0	0	0	0	0	0	0	0	0	0	1
k__Bacteria;p__Firmicutes;c__Clostridia;o__Peptostreptococcales-Tissierellales;f__Peptostreptococcaceae;g__Terrisporobacter;s__Other;t__Other	0	0	0	0	0	0	0	0	0	0	0	0	0	0	0	0	0	0	0	0	0	0	0	0	0	0	0	0	0	0	0	0	0	0	0	0	0	0	0	0	0	0	0	0	0	0	0	0	0
k__Bacteria;p__Firmicutes;c__Clostridia;o__Peptostreptococcales-Tissierellales;f__Peptostreptococcaceae;g__Terrisporobacter;s__mayombei;t__Other	0	0	0	0	0	0	0	0	0	0	0	0	0	0	0	0	0	0	0	0	3	2	4	4	0	0	0	1	0	0	0	0	0	0	0	0	0	0	0	0	0	0	0	0	0	0	0	0	2
k__Bacteria;p__Firmicutes;c__Incertae Sedis;o__DTU014;f__Other;g__Other;s__Other;t__Other	0	0	0	0	0	0	0	0	0	0	0	0	0	0	0	0	0	0	0	0	0	0	0	0	0	0	0	0	0	0	0	0	0	0	0	0	1	0	0	0	0	2	1	1	5	4	9	10	1
k__Bacteria;p__Firmicutes;c__Negativicutes;o__Acidaminococcales;f__Acidaminococcaceae;g__Acidaminococcus;s__Other;t__Other	0	0	0	0	0	0	0	0	0	0	0	0	0	0	0	0	0	0	0	0	0	0	0	0	0	0	0	0	0	0	0	0	0	0	0	0	0	0	0	0	0	0	0	0	0	0	0	0	0
k__Bacteria;p__Firmicutes;c__Negativicutes;o__Acidaminococcales;f__Acidaminococcaceae;g__Acidaminococcus;s__intestini;t__Other	0	0	0	0	0	0	0	0	0	0	0	0	0	0	0	0	13	9	17	14	6	12	18	13	15	16	14	18	68	42	74	50	0	0	0	0	0	0	0	0	0	0	0	3	0	2	0	0	0
k__Bacteria;p__Firmicutes;c__Negativicutes;o__Acidaminococcales;f__Acidaminococcaceae;g__Phascolarctobacterium;s__Other;t__Other	0	0	0	0	0	0	0	0	0	0	0	0	0	0	0	0	64	65	54	72	31	33	34	27	18	20	30	22	84	71	54	59	0	0	0	0	0	0	0	0	0	0	5	5	7	9	0	2	0
k__Bacteria;p__Firmicutes;c__Negativicutes;o__Acidaminococcales;f__Acidaminococcaceae;g__Phascolarctobacterium;s__faecium;t__Other	0	0	0	0	0	0	0	0	0	0	0	0	0	0	0	0	0	0	0	0	0	0	0	0	0	0	0	0	0	0	0	0	0	0	0	0	0	0	0	0	5	4	0	0	0	0	0	0	0
k__Bacteria;p__Firmicutes;c__Negativicutes;o__Acidaminococcales;f__Acidaminococcaceae;g__Phascolarctobacterium;s__succinatutens;t__Other	0	0	0	0	0	0	0	0	0	0	0	0	0	0	0	0	0	0	0	0	0	0	0	0	0	0	0	0	0	0	0	0	0	0	0	0	0	0	0	0	0	0	0	0	0	0	0	0	12
k__Bacteria;p__Firmicutes;c__Negativicutes;o__Acidaminococcales;f__Acidaminococcaceae;g__Succiniclasticum;s__Other;t__Other	0	0	0	0	0	0	0	0	0	0	0	0	0	0	0	0	0	0	0	0	0	0	0	0	0	0	0	0	0	0	0	0	0	0	0	0	0	0	0	0	0	0	0	0	0	0	0	0	0
k__Bacteria;p__Firmicutes;c__Negativicutes;o__Veillonellales-Selenomonadales;f__Other;g__Other;s__Other;t__Other	0	0	0	0	0	0	0	0	0	0	0	0	0	0	0	0	0	0	0	0	0	0	0	0	0	0	0	0	0	0	0	0	0	0	0	0	0	0	0	0	0	0	0	0	0	0	0	0	0
k__Bacteria;p__Firmicutes;c__Negativicutes;o__Veillonellales-Selenomonadales;f__Selenomonadaceae;g__Megamonas;s__Other;t__Other	0	0	0	0	0	0	0	0	0	0	0	0	0	0	0	0	0	0	0	0	0	0	1	1	10	9	9	4	0	0	0	0	0	0	0	0	0	0	0	0	1	3	0	0	0	0	0	0	0
k__Bacteria;p__Firmicutes;c__Negativicutes;o__Veillonellales-Selenomonadales;f__Selenomonadaceae;g__Megamonas;s__funiformis;t__Other	0	0	0	0	0	0	0	0	1	1	0	0	0	0	0	0	25	18	21	16	44	43	30	31	132	124	151	120	39	40	31	30	0	0	0	0	1	0	0	0	16	20	0	0	1	0	0	0	0
k__Bacteria;p__Firmicutes;c__Negativicutes;o__Veillonellales-Selenomonadales;f__Selenomonadaceae;g__Mitsuokella;s__Other;t__Other	0	0	0	1	0	0	0	0	0	0	0	0	0	0	0	0	0	0	0	0	0	0	0	0	0	0	0	0	0	0	0	0	0	0	0	0	0	0	0	0	0	0	0	1	0	1	0	0	0
k__Bacteria;p__Firmicutes;c__Negativicutes;o__Veillonellales-Selenomonadales;f__Selenomonadaceae;g__Mitsuokella;s__jalaludinii;t__Other	7	5	5	3	12	10	13	10	7	4	6	4	3	5	4	9	0	0	0	0	0	0	0	0	0	0	0	0	0	0	0	0	0	0	0	0	0	0	0	0	0	0	0	0	0	0	0	0	0
k__Bacteria;p__Firmicutes;c__Negativicutes;o__Veillonellales-Selenomonadales;f__Selenomonadaceae;g__Mitsuokella;s__multacida;t__Other	11	15	7	9	19	34	17	14	7	6	3	9	9	5	7	9	0	0	0	0	0	0	0	0	0	0	0	0	0	0	0	0	0	0	0	1	0	0	0	0	0	0	0	0	0	0	0	0	0
k__Bacteria;p__Firmicutes;c__Negativicutes;o__Veillonellales-Selenomonadales;f__Selenomonadaceae;g__Selenomonas;s__Other;t__Other	0	0	0	0	0	0	0	0	0	0	0	0	0	0	0	0	0	0	0	0	0	0	0	0	0	0	0	0	0	0	0	0	0	0	0	0	0	0	0	0	0	0	0	0	0	0	0	0	0
k__Bacteria;p__Firmicutes;c__Negativicutes;o__Veillonellales-Selenomonadales;f__Veillonellaceae;g__Dialister;s__Other;t__Other	5	4	9	7	7	7	5	4	19	23	15	14	10	16	6	6	0	0	0	0	0	0	0	0	0	0	0	0	0	0	0	0	0	0	0	0	0	0	0	0	3	5	1	0	0	2	0	0	0
k__Bacteria;p__Firmicutes;c__Negativicutes;o__Veillonellales-Selenomonadales;f__Veillonellaceae;g__Dialister;s__invisus;t__Other	0	0	0	0	0	0	0	0	0	0	0	0	0	0	0	0	0	0	0	0	0	0	0	0	0	0	0	0	0	0	0	0	0	0	0	0	0	0	0	0	0	0	0	0	0	0	0	0	0
k__Bacteria;p__Firmicutes;c__Negativicutes;o__Veillonellales-Selenomonadales;f__Veillonellaceae;g__Dialister;s__propionicifaciens;t__Other	0	0	0	0	0	0	0	0	0	0	0	0	0	0	0	0	0	0	0	0	0	0	0	0	0	0	0	0	0	0	0	0	0	0	0	0	0	0	0	0	0	0	0	0	0	0	0	0	0
k__Bacteria;p__Firmicutes;c__Negativicutes;o__Veillonellales-Selenomonadales;f__Veillonellaceae;g__Megasphaera;s__Other;t__Other	4	9	14	13	5	12	17	16	1	0	0	2	3	4	3	3	8	16	17	14	2	0	1	2	0	0	3	4	15	0	3	11	0	0	0	0	1	1	0	0	7	8	0	0	0	0	0	0	0
k__Bacteria;p__Firmicutes;c__Negativicutes;o__Veillonellales-Selenomonadales;f__Veillonellaceae;g__Megasphaera;s__massiliensis;t__Other	0	0	0	0	0	0	0	0	0	0	0	0	0	0	0	0	19	28	35	26	6	10	2	7	9	6	13	9	34	38	25	33	0	0	0	0	0	0	0	0	0	0	1	1	9	5	0	0	0
k__Bacteria;p__Firmicutes;c__Negativicutes;o__Veillonellales-Selenomonadales;f__Veillonellaceae;g__Veillonella;s__Other;t__Other	0	0	0	0	1	3	0	1	3	1	2	2	8	5	5	7	0	0	0	0	0	0	0	0	0	0	0	0	0	0	0	0	0	0	1	1	0	2	4	0	1	1	0	0	0	2	0	0	1
k__Bacteria;p__Firmicutes;c__Negativicutes;o__Veillonellales-Selenomonadales;f__Veillonellaceae;g__Veillonella;s__parvula;t__Other	0	0	0	0	0	0	0	0	0	0	0	0	0	0	0	0	0	0	0	0	0	0	0	0	0	0	0	0	0	0	0	0	0	0	0	0	0	0	0	0	0	0	1	0	0	0	0	0	0
k__Bacteria;p__Firmicutes;c__Other;o__Other;f__Other;g__Other;s__Other;t__Other	0	0	0	0	0	0	0	0	0	0	0	0	0	0	0	0	1	0	0	0	0	0	0	0	0	0	0	0	0	0	0	0	0	0	0	0	0	0	0	0	0	0	0	0	0	0	0	0	0
k__Bacteria;p__Firmicutes;c__Syntrophomonadia;o__Syntrophomonadales;f__Syntrophomonadaceae;g__Other;s__Other;t__Other	0	0	0	0	0	0	0	0	0	0	0	0	0	0	0	0	0	0	0	0	0	0	0	0	0	0	0	0	0	0	0	0	0	0	0	0	0	0	0	0	0	0	0	0	0	0	0	0	0
k__Bacteria;p__Fusobacteriota;c__Fusobacteriia;o__Fusobacteriales;f__Fusobacteriaceae;g__Cetobacterium;s__Other;t__Other	0	0	0	0	0	0	0	0	0	0	0	0	0	0	0	0	0	3	0	0	2	5	0	0	8	14	10	5	5	0	1	4	0	0	0	0	0	0	0	0	0	0	0	0	0	0	0	0	0
k__Bacteria;p__Fusobacteriota;c__Fusobacteriia;o__Fusobacteriales;f__Fusobacteriaceae;g__Fusobacterium;s__nucleatum;t__Other	0	0	0	0	0	0	0	0	0	0	0	0	0	0	0	0	0	0	0	0	0	0	0	0	0	0	0	0	0	0	0	0	0	0	0	0	0	0	0	0	0	0	0	0	0	0	0	0	0
k__Bacteria;p__Fusobacteriota;c__Fusobacteriia;o__Fusobacteriales;f__Fusobacteriaceae;g__Fusobacterium;s__periodonticum;t__Other	0	0	0	0	0	0	0	0	0	0	0	0	0	0	0	0	0	0	0	0	0	0	0	0	0	0	0	0	0	0	0	0	0	0	0	0	0	0	0	0	0	0	0	0	0	0	0	0	0
k__Bacteria;p__Fusobacteriota;c__Fusobacteriia;o__Fusobacteriales;f__Leptotrichiaceae;g__Leptotrichia;s__Other;t__Other	0	0	0	0	0	0	0	0	0	0	0	0	0	0	0	0	0	0	0	0	0	0	0	0	0	0	0	0	0	0	0	0	0	0	0	0	0	0	0	0	0	0	0	0	0	0	0	0	0
k__Bacteria;p__Other;c__Other;o__Other;f__Other;g__Other;s__Other;t__Other	0	1	0	2	0	0	1	0	1	0	1	1	0	2	0	1	6	1	2	3	8	2	3	3	1	2	1	2	0	0	1	2	0	2	0	1	0	0	0	1	1	3	0	0	0	0	2	5	2
k__Bacteria;p__Patescibacteria;c__Saccharimonadia;o__Saccharimonadales;f__Saccharimonadaceae;g__Candidatus Saccharimonas;s__Other;t__Other	0	0	0	0	0	0	0	0	0	0	0	0	0	0	0	0	0	0	0	0	0	0	0	0	0	0	0	0	0	0	0	0	0	0	0	0	0	0	0	0	0	0	0	0	0	0	0	0	0
k__Bacteria;p__Patescibacteria;c__Saccharimonadia;o__Saccharimonadales;f__Saccharimonadaceae;g__TM7x;s__Other;t__Other	0	0	0	0	0	0	0	0	0	0	0	0	0	0	0	0	0	0	0	0	0	0	0	0	0	0	0	0	0	0	0	0	0	0	0	0	0	0	0	0	0	0	0	0	0	0	0	0	0
k__Bacteria;p__Proteobacteria;c__Alphaproteobacteria;o__Rhizobiales;f__Xanthobacteraceae;g__Bradyrhizobium;s__Other;t__Other	0	0	0	0	0	0	0	0	0	0	0	0	0	0	0	0	0	0	0	0	0	0	0	0	0	0	0	0	0	0	0	0	0	0	0	0	0	0	0	0	0	0	0	0	0	0	0	0	0
k__Bacteria;p__Proteobacteria;c__Alphaproteobacteria;o__Rhodospirillales;f__Other;g__Other;s__Other;t__Other	0	0	2	2	0	0	1	1	1	0	0	0	0	0	0	2	0	0	0	0	0	0	1	2	0	0	1	4	0	0	1	0	152	146	117	135	233	220	182	181	228	216	236	221	174	166	179	187	1
k__Bacteria;p__Proteobacteria;c__Alphaproteobacteria;o__Rickettsiales;f__Mitochondria;g__Other;s__Other;t__Other	0	0	0	0	0	0	0	0	0	0	2	0	0	1	0	0	0	0	1	0	0	0	1	0	0	0	2	1	0	0	0	0	0	0	0	0	0	1	0	0	1	0	0	0	0	3	0	0	0
k__Bacteria;p__Proteobacteria;c__Alphaproteobacteria;o__Rickettsiales;f__Other;g__Other;s__Other;t__Other	0	0	0	0	0	0	0	0	0	0	0	0	0	0	0	0	0	0	0	0	1	0	0	0	0	0	1	0	0	0	0	0	0	0	0	0	0	0	0	0	0	0	0	0	0	0	0	0	0
k__Bacteria;p__Proteobacteria;c__Gammaproteobacteria;o__Burkholderiales;f__Comamonadaceae;g__Delftia;s__Other;t__Other	0	0	0	0	0	0	0	0	0	0	0	0	0	0	0	0	0	0	0	0	0	0	0	0	0	0	0	0	0	0	0	0	0	0	0	0	0	0	0	0	0	0	0	0	0	0	0	0	0
k__Bacteria;p__Proteobacteria;c__Gammaproteobacteria;o__Burkholderiales;f__Comamonadaceae;g__Other;s__Other;t__Other	0	0	0	0	0	0	0	0	0	0	0	0	0	0	0	0	0	0	0	0	0	0	0	0	0	0	0	0	0	0	0	0	0	0	0	0	0	0	0	0	0	0	0	0	0	0	0	0	0
k__Bacteria;p__Proteobacteria;c__Gammaproteobacteria;o__Burkholderiales;f__Neisseriaceae;g__Neisseria;s__Other;t__Other	0	0	0	0	0	0	0	0	0	4	3	1	0	0	0	0	0	0	0	0	0	0	0	0	0	0	0	0	0	0	0	0	0	0	0	0	0	0	0	0	0	0	0	0	0	0	0	0	0
k__Bacteria;p__Proteobacteria;c__Gammaproteobacteria;o__Burkholderiales;f__Oxalobacteraceae;g__Oxalobacter;s__Other;t__Other	0	0	0	0	0	0	0	0	0	0	0	0	0	0	0	0	0	0	0	0	0	0	0	0	0	0	0	0	0	0	0	0	0	0	0	0	0	0	0	0	0	0	0	0	0	0	0	0	0
k__Bacteria;p__Proteobacteria;c__Gammaproteobacteria;o__Burkholderiales;f__Oxalobacteraceae;g__Oxalobacter;s__formigenes;t__Other	0	0	0	0	0	0	0	0	0	0	0	0	0	0	0	0	0	0	0	0	0	0	0	0	0	0	0	0	0	0	0	0	3	0	1	0	0	0	0	0	0	0	0	0	0	0	0	0	0
k__Bacteria;p__Proteobacteria;c__Gammaproteobacteria;o__Burkholderiales;f__Sutterellaceae;g__Parasutterella;s__Other;t__Other	0	0	0	0	0	0	0	0	0	0	0	0	0	0	0	0	0	0	0	0	0	0	0	0	0	0	0	0	0	0	0	0	0	0	0	0	0	0	0	0	0	0	0	0	0	0	0	0	0
k__Bacteria;p__Proteobacteria;c__Gammaproteobacteria;o__Burkholderiales;f__Sutterellaceae;g__Parasutterella;s__excrementihominis;t__Other	1	3	4	0	7	12	5	3	35	33	24	21	21	27	11	11	8	3	5	4	3	2	0	0	4	6	2	3	3	0	5	4	0	1	1	0	0	0	0	0	0	0	1	0	2	0	1	0	0
k__Bacteria;p__Proteobacteria;c__Gammaproteobacteria;o__Burkholderiales;f__Sutterellaceae;g__Sutterella;s__Other;t__Other	0	0	0	0	0	0	0	0	0	0	0	0	0	0	0	0	21	15	16	22	39	50	34	53	119	140	128	129	119	138	97	126	0	3	4	1	0	1	1	1	12	13	3	3	6	8	1	1	76
k__Bacteria;p__Proteobacteria;c__Gammaproteobacteria;o__Burkholderiales;f__Sutterellaceae;g__Sutterella;s__seckii;t__Other	0	0	0	0	0	0	0	0	0	0	0	0	0	0	0	0	0	0	0	0	0	0	1	0	0	0	0	0	0	0	0	0	0	0	0	0	0	0	0	0	4	0	0	0	0	0	0	0	0
k__Bacteria;p__Proteobacteria;c__Gammaproteobacteria;o__Burkholderiales;f__Sutterellaceae;g__Sutterella;s__stercoricanis;t__Other	0	0	0	0	0	0	0	0	0	0	0	0	0	0	0	0	5	5	4	2	1	4	2	2	2	2	3	0	1	0	4	4	0	0	0	0	0	0	0	0	0	0	0	0	0	0	0	0	0
k__Bacteria;p__Proteobacteria;c__Gammaproteobacteria;o__Burkholderiales;f__Sutterellaceae;g__Sutterella;s__wadsworthensis;t__Other	0	0	1	0	0	0	1	0	0	0	0	0	0	0	0	0	0	0	0	0	0	0	0	0	0	0	0	0	0	0	0	0	41	44	38	30	14	22	26	27	30	29	33	24	24	23	21	28	0
k__Bacteria;p__Proteobacteria;c__Gammaproteobacteria;o__Enterobacterales;f__Enterobacteriaceae;g__Escherichia-Shigella;s__Other;t__Other	2	6	1	2	2	1	0	1	3	1	0	0	1	2	5	2	6	6	6	3	0	0	3	4	0	0	0	0	0	0	0	0	0	0	0	1	0	0	0	1	0	0	1	0	0	1	4	3	0
k__Bacteria;p__Proteobacteria;c__Gammaproteobacteria;o__Enterobacterales;f__Enterobacteriaceae;g__Klebsiella;s__Other;t__Other	0	0	0	0	0	0	0	0	0	0	0	0	0	0	0	0	0	0	0	0	0	0	0	0	0	0	0	0	0	0	0	0	0	0	0	0	0	0	0	0	0	0	0	0	0	0	0	0	0
k__Bacteria;p__Proteobacteria;c__Gammaproteobacteria;o__Enterobacterales;f__Enterobacteriaceae;g__Raoultella;s__Other;t__Other	0	0	0	0	0	0	0	0	0	0	0	0	0	0	0	0	0	0	0	0	0	0	0	0	0	0	0	0	0	0	0	0	0	0	0	0	0	0	0	0	0	0	0	0	0	0	0	0	0
k__Bacteria;p__Proteobacteria;c__Gammaproteobacteria;o__Pasteurellales;f__Pasteurellaceae;g__Aggregatibacter;s__Other;t__Other	0	0	0	0	0	0	0	0	0	0	0	0	0	0	0	0	0	0	0	0	0	0	0	0	0	0	0	0	0	0	0	0	0	0	0	0	0	0	0	0	0	0	0	0	0	0	0	0	0
k__Bacteria;p__Proteobacteria;c__Gammaproteobacteria;o__Pasteurellales;f__Pasteurellaceae;g__Haemophilus;s__Other;t__Other	18	28	20	22	41	31	46	31	35	25	23	31	72	52	59	81	0	0	0	0	0	0	2	1	0	0	1	2	0	0	3	0	0	0	1	0	0	1	0	0	1	2	1	2	5	2	5	2	1
k__Bacteria;p__Proteobacteria;c__Gammaproteobacteria;o__Pasteurellales;f__Pasteurellaceae;g__Haemophilus;s__sputorum;t__Other	0	0	0	0	0	0	0	0	1	1	1	6	0	0	0	0	0	0	0	0	0	0	0	0	0	0	0	0	0	0	0	0	0	0	0	0	0	0	0	0	0	0	0	0	0	0	0	0	0
k__Bacteria;p__Proteobacteria;c__Gammaproteobacteria;o__Pasteurellales;f__Pasteurellaceae;g__Other;s__Other;t__Other	0	0	0	0	0	0	0	0	0	0	0	1	1	0	0	2	0	0	0	0	0	0	0	0	0	0	0	0	0	0	0	0	0	0	0	0	0	0	0	0	0	0	0	0	0	0	0	0	0
k__Bacteria;p__Proteobacteria;c__Gammaproteobacteria;o__Pseudomonadales;f__Moraxellaceae;g__Psychrobacter;s__Other;t__Other	0	1	0	0	0	0	0	0	0	0	0	0	0	0	0	0	0	0	0	0	0	0	0	0	0	0	0	0	0	0	0	0	0	0	0	0	0	0	0	0	0	0	0	0	0	0	0	0	0
k__Bacteria;p__Proteobacteria;c__Gammaproteobacteria;o__Pseudomonadales;f__Pseudomonadaceae;g__Pseudomonas;s__Other;t__Other	0	0	1	0	0	0	0	1	0	0	0	0	0	0	0	0	0	0	0	0	0	0	0	0	0	0	0	0	0	0	0	0	0	0	0	0	0	0	0	0	0	0	0	0	0	0	0	0	0
k__Bacteria;p__Proteobacteria;c__Other;o__Other;f__Other;g__Other;s__Other;t__Other	0	0	0	0	0	0	0	0	0	0	0	0	0	0	0	0	0	0	0	0	1	0	0	1	0	0	0	0	0	0	1	0	0	0	0	0	1	0	0	0	0	0	0	0	0	0	0	0	0
k__Bacteria;p__Synergistota;c__Synergistia;o__Synergistales;f__Synergistaceae;g__Cloacibacillus;s__evryensis;t__Other	0	0	0	0	0	0	0	0	0	0	0	0	0	0	0	0	0	0	0	0	0	0	0	0	0	0	0	0	0	0	0	0	0	0	0	0	0	0	0	0	0	0	0	0	0	0	0	0	0
k__Bacteria;p__Verrucomicrobiota;c__Lentisphaeria;o__Victivallales;f__Victivallaceae;g__Other;s__Other;t__Other	0	0	0	0	0	0	0	0	0	0	0	0	0	0	0	0	0	0	0	0	0	0	0	0	0	0	0	0	0	0	0	0	0	0	0	0	0	0	0	0	0	0	0	0	0	0	0	0	12
k__Bacteria;p__Verrucomicrobiota;c__Lentisphaeria;o__Victivallales;f__Victivallaceae;g__Victivallis;s__Other;t__Other	0	0	0	0	0	0	0	0	0	0	0	0	0	0	0	0	0	0	0	0	0	0	0	0	0	0	0	0	0	0	0	0	0	0	0	0	0	0	0	0	0	0	0	0	0	0	0	0	6
k__Bacteria;p__Verrucomicrobiota;c__Lentisphaeria;o__Victivallales;f__Victivallaceae;g__Victivallis;s__vadensis;t__Other	0	0	0	0	0	0	0	0	0	0	0	0	0	0	0	0	3	10	4	3	18	21	10	6	39	35	32	26	7	0	3	3	0	0	0	0	0	0	0	0	0	0	1	1	1	1	0	0	3
k__Bacteria;p__Verrucomicrobiota;c__Lentisphaeria;o__Victivallales;f__vadinBE97;g__Other;s__Other;t__Other	0	0	1	0	0	0	0	0	0	0	0	0	0	0	0	0	0	0	0	0	0	0	0	0	0	0	0	0	0	0	0	0	0	0	1	1	0	1	0	1	2	0	1	0	3	1	0	0	0
k__Bacteria;p__Verrucomicrobiota;c__Verrucomicrobiae;o__Opitutales;f__Puniceicoccaceae;g__Other;s__Other;t__Other	0	0	0	0	0	0	0	0	0	0	0	0	0	0	0	0	0	0	0	0	0	0	0	0	0	0	0	0	0	0	0	0	0	0	0	0	0	0	0	0	0	0	0	0	0	0	0	0	0
k__Bacteria;p__Verrucomicrobiota;c__Verrucomicrobiae;o__Verrucomicrobiales;f__Akkermansiaceae;g__Akkermansia;s__Other;t__Other	0	0	0	0	0	0	0	0	0	0	0	0	0	0	0	0	0	0	0	0	0	0	0	0	0	0	0	0	0	0	0	0	0	0	2	1	2	1	0	0	0	1	0	0	0	0	0	0	0
k__Bacteria;p__Verrucomicrobiota;c__Verrucomicrobiae;o__Verrucomicrobiales;f__Akkermansiaceae;g__Akkermansia;s__muciniphila;t__Other	0	0	0	0	0	0	0	0	0	2	0	0	0	0	0	1	267	285	296	272	72	84	78	82	24	36	23	22	36	61	25	27	0	0	2	0	1	2	0	1	18	23	32	27	79	94	0	4	1
k__Other;p__Other;c__Other;o__Other;f__Other;g__Other;s__Other;t__Other	0	0	0	0	0	0	0	0	0	0	0	0	0	0	0	0	0	0	0	0	0	0	0	0	0	0	0	0	0	0	1	0	0	0	0	0	0	0	0	0	0	0	0	0	0	0	0	0	0
[truncated: 31 more columns]

## Sheet: OTU_Table_Rarefied
OTU Table (Rarefied)
	CelCB001	CelCB002	CelCB003	CelCB004	CelCB005	CelCB006	CelCB007	CelCB008	CelCB009	CelCB010	CelCB011	CelCB012	CelCB013	CelCB014	CelCB015	CelCB016	CelCB017	CelCB018	CelCB019	CelCB020	CelCB021	CelCB022	CelCB023	CelCB024	CelCB025	CelCB026	CelCB027	CelCB028	CelCB029	CelCB030	CelCB031	CelCB032	CelCB033	CelCB034	CelCB035	CelCB036	CelCB037	CelCB038	CelCB039	CelCB040	CelCB041	CelCB042	CelCB043	CelCB045	CelCB046	CelCB047	CelCB081	CelCB082	CelCB083
k__Bacteria;p__Actinobacteria;c__Actinobacteria;o__Actinomycetales;f__Actinomycetaceae;g__Actinomyces;s__Actinomyces_bouchesdurhonensis;t__Actinomyces_bouchesdurhonensis_Marseille-P2825	0	0	0	0	0	0	0	0	0	0	0	0	0	0	0	0	0	0	0	0	0	0	0	0	0	0	0	0	0	0	0	0	0	0	0	0	0	0	0	0	0	0	0	0	0	0	0	0	4
k__Bacteria;p__Actinobacteria;c__Actinobacteria;o__Actinomycetales;f__Actinomycetaceae;g__Actinomyces;s__Actinomyces_odontolyticus;t__Actinomyces_odontolyticus_UMB0018	0	0	0	0	0	0	0	0	0	0	0	0	0	0	0	0	0	0	0	0	0	0	0	0	0	0	0	0	0	0	0	0	0	0	0	0	0	0	0	0	0	0	0	0	0	0	0	0	0
k__Bacteria;p__Actinobacteria;c__Actinobacteria;o__Actinomycetales;f__Actinomycetaceae;g__Actinomyces;s__Actinomyces_sp._oral_taxon_172;t__Actinomyces_sp._oral_taxon_172_F0311	0	0	0	0	0	0	0	0	0	0	0	0	0	0	0	0	0	0	0	0	0	0	0	0	0	0	0	0	0	0	0	0	0	0	0	0	0	0	0	0	0	0	0	2	0	0	2	1	1
k__Bacteria;p__Actinobacteria;c__Actinobacteria;o__Actinomycetales;f__Actinomycetaceae;g__Actinomyces;s__Actinomyces_turicensis;t__Actinomyces_turicensis_ACS-279-V-Col4	0	0	0	0	0	0	0	0	0	0	0	0	0	0	0	0	0	0	0	0	0	0	0	0	0	0	0	0	0	0	0	0	0	0	0	0	0	0	0	0	0	0	0	0	0	0	0	0	0
k__Bacteria;p__Actinobacteria;c__Actinobacteria;o__Actinomycetales;f__Actinomycetaceae;g__Actinomyces;s__Actinomyces_turicensis;t__Actinomyces_turicensis_UMB0250	0	0	0	0	0	0	0	0	0	0	0	0	0	0	0	0	0	0	0	0	0	0	0	0	0	0	0	0	0	0	0	0	0	0	0	0	0	0	0	0	0	0	0	0	0	0	0	0	0
k__Bacteria;p__Actinobacteria;c__Actinobacteria;o__Actinomycetales;f__Actinomycetaceae;g__Actinomyces;s__Actinomyces_turicensis;t__Other	0	0	0	0	0	0	0	0	0	0	0	0	0	0	0	0	0	0	0	0	0	0	0	0	0	0	0	0	0	0	0	0	0	0	0	0	0	0	0	0	0	0	0	0	0	0	0	0	0
k__Bacteria;p__Actinobacteria;c__Actinobacteria;o__Actinomycetales;f__Actinomycetaceae;g__Actinomyces;s__Other;t__Other	0	0	0	0	0	0	0	0	0	0	0	0	0	0	0	0	0	0	0	0	0	0	0	0	0	0	0	0	0	0	0	0	0	0	0	0	0	1	0	0	0	1	0	1	1	0	0	0	0
k__Bacteria;p__Actinobacteria;c__Actinobacteria;o__Bifidobacteriales;f__Bifidobacteriaceae;g__Bifidobacterium;s__Bifidobacterium_adolescentis;t__Bifidobacterium_adolescentis_22L	2	1	0	0	1	0	1	0	0	1	1	0	2	6	6	1	0	0	0	0	3	2	1	1	5	4	4	5	2	4	1	0	0	0	0	0	0	0	0	0	0	0	0	0	0	0	0	0	2
k__Bacteria;p__Actinobacteria;c__Actinobacteria;o__Bifidobacteriales;f__Bifidobacteriaceae;g__Bifidobacterium;s__Bifidobacterium_adolescentis;t__Bifidobacterium_adolescentis_2789STDY5608824	2	5	2	0	2	1	0	0	0	1	0	0	4	11	8	6	0	0	1	0	1	2	1	1	9	2	2	2	1	1	4	1	0	0	0	0	0	0	0	0	0	0	0	0	0	0	0	3	2
k__Bacteria;p__Actinobacteria;c__Actinobacteria;o__Bifidobacteriales;f__Bifidobacteriaceae;g__Bifidobacterium;s__Bifidobacterium_adolescentis;t__Bifidobacterium_adolescentis_2789STDY5608862	2	1	1	1	1	0	2	0	0	0	0	0	11	3	4	4	0	1	1	1	0	4	1	0	4	3	6	2	1	0	0	1	0	0	0	0	0	0	0	0	0	0	0	0	0	0	1	0	1
k__Bacteria;p__Actinobacteria;c__Actinobacteria;o__Bifidobacteriales;f__Bifidobacteriaceae;g__Bifidobacterium;s__Bifidobacterium_adolescentis;t__Bifidobacterium_adolescentis_2789STDY5834850	1	4	1	1	3	1	1	1	0	0	0	0	1	3	3	3	0	2	1	0	1	1	3	0	4	2	1	0	2	2	0	0	0	0	0	0	0	0	0	0	0	0	0	0	0	0	4	1	1
k__Bacteria;p__Actinobacteria;c__Actinobacteria;o__Bifidobacteriales;f__Bifidobacteriaceae;g__Bifidobacterium;s__Bifidobacterium_adolescentis;t__Bifidobacterium_adolescentis_ATCC_15703	1	4	3	2	0	0	1	1	0	0	0	0	5	2	5	2	0	0	0	0	2	0	0	1	4	4	4	4	0	1	0	0	0	0	0	0	0	0	0	0	0	0	0	0	0	0	1	0	1
k__Bacteria;p__Actinobacteria;c__Actinobacteria;o__Bifidobacteriales;f__Bifidobacteriaceae;g__Bifidobacterium;s__Bifidobacterium_adolescentis;t__Bifidobacterium_adolescentis_BBMN23	4	3	3	1	2	2	2	2	1	0	0	0	13	8	7	6	0	0	0	0	1	1	3	1	1	3	4	3	3	2	2	1	0	0	0	0	0	0	0	0	0	0	0	0	0	0	3	0	3
k__Bacteria;p__Actinobacteria;c__Actinobacteria;o__Bifidobacteriales;f__Bifidobacteriaceae;g__Bifidobacterium;s__Bifidobacterium_adolescentis;t__Bifidobacterium_adolescentis_L2-32	2	4	2	0	0	0	1	1	0	0	0	0	0	4	5	2	1	1	0	0	0	0	1	1	6	3	6	3	2	1	2	1	0	0	0	0	0	0	0	0	0	0	0	0	0	0	0	3	1
k__Bacteria;p__Actinobacteria;c__Actinobacteria;o__Bifidobacteriales;f__Bifidobacteriaceae;g__Bifidobacterium;s__Bifidobacterium_adolescentis;t__Other	75	80	61	43	48	31	35	13	8	12	8	0	208	178	154	96	13	13	18	6	57	37	46	25	193	156	134	80	75	85	56	29	0	0	0	0	0	0	0	0	0	0	0	0	0	0	33	30	37
k__Bacteria;p__Actinobacteria;c__Actinobacteria;o__Bifidobacteriales;f__Bifidobacteriaceae;g__Bifidobacterium;s__Bifidobacterium_animalis;t__Other	1	0	0	0	0	0	0	0	0	0	0	0	0	0	0	0	0	0	0	0	0	0	0	0	0	0	0	0	0	0	0	0	29	0	0	0	0	58	0	0	0	0	0	0	0	0	0	0	0
k__Bacteria;p__Actinobacteria;c__Actinobacteria;o__Bifidobacteriales;f__Bifidobacteriaceae;g__Bifidobacterium;s__Bifidobacterium_biavatii;t__Bifidobacterium_biavatii_DSM_23969	0	0	0	0	0	0	0	0	0	0	0	0	0	0	0	0	0	0	0	0	0	0	0	0	0	0	0	0	0	0	0	0	0	0	0	0	0	0	0	0	0	0	0	0	0	0	0	0	0
k__Bacteria;p__Actinobacteria;c__Actinobacteria;o__Bifidobacteriales;f__Bifidobacteriaceae;g__Bifidobacterium;s__Bifidobacterium_bifidum;t__Bifidobacterium_bifidum_2789STDY5608877	0	0	0	0	0	0	0	0	0	0	0	0	0	0	0	0	0	0	0	0	0	0	0	0	2	0	0	2	0	0	0	0	0	0	0	0	0	0	0	0	0	0	0	0	0	0	0	0	0
k__Bacteria;p__Actinobacteria;c__Actinobacteria;o__Bifidobacteriales;f__Bifidobacteriaceae;g__Bifidobacterium;s__Bifidobacterium_bifidum;t__Bifidobacterium_bifidum_BGN4	0	0	0	0	0	0	0	0	0	0	0	0	0	0	0	0	0	0	0	0	0	0	0	0	0	2	1	0	0	0	0	0	0	0	0	0	0	0	0	0	0	0	0	0	0	0	1	0	0
k__Bacteria;p__Actinobacteria;c__Actinobacteria;o__Bifidobacteriales;f__Bifidobacteriaceae;g__Bifidobacterium;s__Bifidobacterium_bifidum;t__Bifidobacterium_bifidum_MJR8628B	0	0	0	0	0	0	0	0	0	0	0	0	0	0	0	0	0	0	0	1	1	0	0	0	1	0	0	0	0	0	0	0	0	0	0	0	0	0	0	0	0	0	0	0	0	0	0	0	0
k__Bacteria;p__Actinobacteria;c__Actinobacteria;o__Bifidobacteriales;f__Bifidobacteriaceae;g__Bifidobacterium;s__Bifidobacterium_bifidum;t__Bifidobacterium_bifidum_NCIMB_41171	0	0	0	0	0	0	0	0	0	0	0	0	0	0	0	0	0	0	1	0	0	0	1	0	0	0	1	0	0	0	0	0	0	0	0	0	0	0	0	0	0	0	0	0	0	0	0	0	0
k__Bacteria;p__Actinobacteria;c__Actinobacteria;o__Bifidobacteriales;f__Bifidobacteriaceae;g__Bifidobacterium;s__Bifidobacterium_bifidum;t__Bifidobacterium_bifidum_PRI_1	0	0	0	0	0	0	0	0	0	0	0	0	0	0	0	0	0	0	1	0	1	1	0	0	0	0	1	2	2	1	1	0	0	0	0	0	0	0	0	0	0	0	0	0	0	0	0	0	0
k__Bacteria;p__Actinobacteria;c__Actinobacteria;o__Bifidobacteriales;f__Bifidobacteriaceae;g__Bifidobacterium;s__Bifidobacterium_bifidum;t__Bifidobacterium_bifidum_PRL2010	0	0	0	0	0	0	0	0	0	0	0	0	0	0	0	0	0	0	0	0	0	1	1	0	1	1	0	0	0	0	0	0	0	0	0	0	0	0	0	0	0	0	0	0	0	0	0	0	0
k__Bacteria;p__Actinobacteria;c__Actinobacteria;o__Bifidobacteriales;f__Bifidobacteriaceae;g__Bifidobacterium;s__Bifidobacterium_bifidum;t__Bifidobacterium_bifidum_S17	0	0	0	0	0	0	0	0	0	0	0	0	0	0	0	0	0	0	0	0	0	0	1	0	2	2	0	2	0	0	0	0	0	0	0	0	0	0	0	0	0	0	0	0	0	0	0	0	0
k__Bacteria;p__Actinobacteria;c__Actinobacteria;o__Bifidobacteriales;f__Bifidobacteriaceae;g__Bifidobacterium;s__Bifidobacterium_bifidum;t__Other	0	0	0	0	0	0	0	0	0	0	0	0	0	0	0	0	10	9	12	8	19	18	18	6	38	34	25	10	15	11	10	4	0	0	0	0	0	0	0	0	0	0	0	0	0	0	0	0	0
k__Bacteria;p__Actinobacteria;c__Actinobacteria;o__Bifidobacteriales;f__Bifidobacteriaceae;g__Bifidobacterium;s__Bifidobacterium_breve;t__Bifidobacterium_breve_689b	0	0	0	0	0	0	0	0	0	0	0	0	0	0	0	0	0	0	0	0	0	0	0	0	0	0	0	0	0	0	0	0	0	0	0	0	0	0	0	0	0	0	0	0	0	0	0	0	0
k__Bacteria;p__Actinobacteria;c__Actinobacteria;o__Bifidobacteriales;f__Bifidobacteriaceae;g__Bifidobacterium;s__Bifidobacterium_breve;t__Bifidobacterium_breve_ACS-071-V-Sch8b	0	0	0	0	0	0	0	0	0	0	0	0	0	0	0	0	0	0	0	0	0	0	0	0	0	0	0	0	0	0	0	0	0	0	0	0	0	0	0	0	0	1	0	1	2	0	0	0	0
k__Bacteria;p__Actinobacteria;c__Actinobacteria;o__Bifidobacteriales;f__Bifidobacteriaceae;g__Bifidobacterium;s__Bifidobacterium_breve;t__Bifidobacterium_breve_NRBB09	0	0	0	0	0	0	0	0	0	0	0	0	0	0	0	0	0	0	0	0	0	0	0	0	0	0	0	0	0	0	0	0	0	0	0	0	0	0	0	0	0	0	0	0	1	0	0	0	0
k__Bacteria;p__Actinobacteria;c__Actinobacteria;o__Bifidobacteriales;f__Bifidobacteriaceae;g__Bifidobacterium;s__Bifidobacterium_breve;t__Other	1	0	0	0	0	0	0	0	0	0	0	0	0	0	0	0	0	0	0	0	0	0	0	0	0	0	0	0	0	0	0	0	0	0	0	0	2	3	0	0	3	2	0	1	0	0	0	0	0
k__Bacteria;p__Actinobacteria;c__Actinobacteria;o__Bifidobacteriales;f__Bifidobacteriaceae;g__Bifidobacterium;s__Bifidobacterium_catenulatum;t__Bifidobacterium_catenulatum_JCM_1194	12	10	8	6	9	2	7	7	1	0	4	0	7	6	5	0	0	0	0	0	0	0	0	0	0	0	0	0	0	0	0	0	0	0	0	0	0	0	0	0	0	0	0	0	0	0	0	0	0
k__Bacteria;p__Actinobacteria;c__Actinobacteria;o__Bifidobacteriales;f__Bifidobacteriaceae;g__Bifidobacterium;s__Bifidobacterium_dentium;t__Other	0	0	0	1	0	0	0	0	0	0	0	0	0	0	0	0	1	0	0	0	0	1	1	0	0	0	0	0	0	0	0	0	0	0	0	0	0	0	0	0	0	0	0	0	0	0	0	0	0
k__Bacteria;p__Actinobacteria;c__Actinobacteria;o__Bifidobacteriales;f__Bifidobacteriaceae;g__Bifidobacterium;s__Bifidobacterium_kashiwanohense;t__Bifidobacterium_kashiwanohense_JCM_15439	9	9	4	4	9	4	6	3	3	13	8	0	5	5	5	4	0	0	0	0	0	0	0	0	0	0	0	0	1	0	1	0	0	0	0	0	0	0	0	0	0	0	0	0	0	0	0	0	0
k__Bacteria;p__Actinobacteria;c__Actinobacteria;o__Bifidobacteriales;f__Bifidobacteriaceae;g__Bifidobacterium;s__Bifidobacterium_kashiwanohense;t__Bifidobacterium_kashiwanohense_PV20-2	14	4	8	6	7	4	4	3	5	6	4	0	3	2	2	6	0	0	0	0	0	0	0	0	0	0	1	0	0	0	0	0	0	0	0	0	0	0	0	0	0	0	0	0	0	0	2	0	2
k__Bacteria;p__Actinobacteria;c__Actinobacteria;o__Bifidobacteriales;f__Bifidobacteriaceae;g__Bifidobacterium;s__Bifidobacterium_kashiwanohense;t__Other	1	2	2	0	1	0	2	2	1	0	1	0	2	2	0	0	0	0	0	0	0	0	0	0	0	0	0	0	0	0	0	0	0	0	0	0	0	0	0	0	0	0	0	0	0	0	0	0	0
k__Bacteria;p__Actinobacteria;c__Actinobacteria;o__Bifidobacteriales;f__Bifidobacteriaceae;g__Bifidobacterium;s__Bifidobacterium_longum;t__Bifidobacterium_longum_105-A	0	0	0	0	0	0	0	0	0	0	0	0	0	0	0	0	0	0	0	0	0	0	0	0	0	0	0	0	0	0	0	0	0	0	0	0	0	0	0	0	1	0	0	0	0	0	0	0	0
k__Bacteria;p__Actinobacteria;c__Actinobacteria;o__Bifidobacteriales;f__Bifidobacteriaceae;g__Bifidobacterium;s__Bifidobacterium_longum;t__Bifidobacterium_longum_157F	0	0	0	0	0	0	0	0	0	0	1	0	1	0	0	0	0	0	0	0	1	0	0	0	0	0	0	0	0	0	0	0	0	0	0	0	0	0	1	0	0	0	1	0	0	0	0	0	0
k__Bacteria;p__Actinobacteria;c__Actinobacteria;o__Bifidobacteriales;f__Bifidobacteriaceae;g__Bifidobacterium;s__Bifidobacterium_longum;t__Bifidobacterium_longum_AH1206	0	0	0	0	0	0	0	0	0	0	0	0	0	0	0	0	0	0	0	0	0	1	0	0	0	0	0	0	0	0	0	0	0	0	0	0	0	0	0	0	3	1	0	1	0	2	0	0	0
k__Bacteria;p__Actinobacteria;c__Actinobacteria;o__Bifidobacteriales;f__Bifidobacteriaceae;g__Bifidobacterium;s__Bifidobacterium_longum;t__Bifidobacterium_longum_BBMN68	0	0	0	0	0	0	0	0	0	0	0	0	0	0	0	0	0	0	0	0	0	0	0	0	0	0	0	0	0	0	0	0	1	0	0	0	1	0	2	0	1	0	2	0	0	0	0	0	0
k__Bacteria;p__Actinobacteria;c__Actinobacteria;o__Bifidobacteriales;f__Bifidobacteriaceae;g__Bifidobacterium;s__Bifidobacterium_longum;t__Bifidobacterium_longum_BG7	0	0	0	0	0	0	0	0	0	0	0	0	0	0	0	0	0	0	0	0	0	0	0	0	0	0	0	0	0	0	0	0	0	0	0	0	1	0	0	0	0	0	0	0	1	0	0	0	0
k__Bacteria;p__Actinobacteria;c__Actinobacteria;o__Bifidobacteriales;f__Bifidobacteriaceae;g__Bifidobacterium;s__Bifidobacterium_longum;t__Bifidobacterium_longum_CCUG30698	0	0	0	0	0	0	0	0	0	0	0	0	0	0	0	0	0	0	0	0	0	0	0	0	0	0	0	0	0	0	0	0	0	0	0	0	0	0	0	0	0	1	0	0	0	0	0	0	0
k__Bacteria;p__Actinobacteria;c__Actinobacteria;o__Bifidobacteriales;f__Bifidobacteriaceae;g__Bifidobacterium;s__Bifidobacterium_longum;t__Bifidobacterium_longum_CECT_7210	0	0	0	0	0	0	0	0	0	0	0	0	0	0	0	0	0	0	0	0	1	0	0	0	0	0	0	0	0	1	0	0	0	0	0	0	0	0	0	0	0	0	0	2	0	0	0	0	0
k__Bacteria;p__Actinobacteria;c__Actinobacteria;o__Bifidobacteriales;f__Bifidobacteriaceae;g__Bifidobacterium;s__Bifidobacterium_longum;t__Bifidobacterium_longum_DJO10A	0	0	0	0	0	0	0	0	0	0	0	0	0	0	0	0	0	0	0	0	0	0	0	0	1	0	0	0	0	0	0	0	0	0	0	0	0	0	0	0	0	0	0	0	0	0	0	0	0
k__Bacteria;p__Actinobacteria;c__Actinobacteria;o__Bifidobacteriales;f__Bifidobacteriaceae;g__Bifidobacterium;s__Bifidobacterium_longum;t__Bifidobacterium_longum_F8	0	0	0	0	0	0	0	0	0	0	0	0	0	0	0	0	0	0	0	0	0	1	0	0	0	0	0	0	0	0	0	0	1	0	0	0	0	0	0	0	0	1	0	2	2	2	0	0	0
k__Bacteria;p__Actinobacteria;c__Actinobacteria;o__Bifidobacteriales;f__Bifidobacteriaceae;g__Bifidobacterium;s__Bifidobacterium_longum;t__Bifidobacterium_longum_GT15	0	0	0	0	0	0	0	0	0	0	0	0	0	0	0	0	1	0	0	0	0	0	0	0	0	0	0	0	0	0	0	0	0	0	0	0	0	0	0	0	0	1	0	0	0	0	0	0	0
k__Bacteria;p__Actinobacteria;c__Actinobacteria;o__Bifidobacteriales;f__Bifidobacteriaceae;g__Bifidobacterium;s__Bifidobacterium_longum;t__Bifidobacterium_longum_JCM_1217	0	0	0	0	0	0	0	0	0	0	0	0	0	0	0	0	0	0	0	0	0	0	0	0	0	0	0	0	0	0	0	0	0	1	0	0	0	0	0	0	3	1	2	0	1	0	0	0	0
k__Bacteria;p__Actinobacteria;c__Actinobacteria;o__Bifidobacteriales;f__Bifidobacteriaceae;g__Bifidobacterium;s__Bifidobacterium_longum;t__Bifidobacterium_longum_KACC_91563	0	0	0	0	0	0	0	0	0	0	0	0	0	0	0	0	0	0	0	0	0	0	0	0	0	0	0	0	0	0	0	0	0	0	0	0	2	0	0	0	0	0	0	0	0	0	0	0	0
k__Bacteria;p__Actinobacteria;c__Actinobacteria;o__Bifidobacteriales;f__Bifidobacteriaceae;g__Bifidobacterium;s__Bifidobacterium_longum;t__Bifidobacterium_longum_NCC2705	0	0	0	0	0	0	0	0	0	0	0	0	0	0	0	0	0	0	0	0	0	0	0	0	0	0	0	0	0	0	0	0	0	0	0	0	0	1	0	0	0	0	2	0	1	0	0	0	0
k__Bacteria;p__Actinobacteria;c__Actinobacteria;o__Bifidobacteriales;f__Bifidobacteriaceae;g__Bifidobacterium;s__Bifidobacterium_longum;t__Other	6	0	0	0	3	0	3	0	3	0	3	0	3	4	5	0	1	0	2	0	1	5	2	0	6	0	6	0	3	2	1	0	6	9	0	0	68	57	22	0	92	43	45	62	44	21	0	0	0
k__Bacteria;p__Actinobacteria;c__Actinobacteria;o__Bifidobacteriales;f__Bifidobacteriaceae;g__Bifidobacterium;s__Bifidobacterium_pseudocatenulatum;t__Bifidobacterium_pseudocatenulatum_2789STDY5834840	4	3	0	1	1	0	2	3	2	0	1	0	0	1	0	4	0	0	0	0	0	0	0	0	0	0	0	0	0	0	0	0	0	0	0	0	0	0	0	0	0	0	0	0	0	0	0	0	0
k__Bacteria;p__Actinobacteria;c__Actinobacteria;o__Bifidobacteriales;f__Bifidobacteriaceae;g__Bifidobacterium;s__Bifidobacterium_pseudocatenulatum;t__Bifidobacterium_pseudocatenulatum_JCM_1200	2	2	2	0	1	2	1	0	0	0	1	0	3	0	1	0	0	0	0	0	0	0	0	0	0	0	0	0	0	0	0	0	0	0	0	0	0	0	0	0	0	0	0	0	0	0	0	0	0
k__Bacteria;p__Actinobacteria;c__Actinobacteria;o__Bifidobacteriales;f__Bifidobacteriaceae;g__Bifidobacterium;s__Bifidobacterium_pseudocatenulatum;t__Other	1	2	3	2	2	5	2	0	0	0	1	0	5	4	3	1	0	0	0	0	0	0	0	0	0	0	0	0	0	0	0	0	0	0	0	0	0	0	0	0	0	0	0	0	0	0	4	0	1
k__Bacteria;p__Actinobacteria;c__Actinobacteria;o__Bifidobacteriales;f__Bifidobacteriaceae;g__Bifidobacterium;s__Bifidobacterium_sp._12_1_47BFAA;t__Bifidobacterium_sp._12_1_47BFAA_12_1_47BFAA	0	0	0	0	1	0	0	0	0	0	0	0	0	0	0	0	0	0	0	0	0	0	0	0	1	0	0	0	0	0	0	0	0	0	0	0	0	1	0	0	0	0	2	0	0	0	0	0	0
k__Bacteria;p__Actinobacteria;c__Actinobacteria;o__Bifidobacteriales;f__Bifidobacteriaceae;g__Bifidobacterium;s__Bifidobacterium_stellenboschense;t__Bifidobacterium_stellenboschense_DSM_23968	0	0	0	0	0	0	0	0	0	0	0	0	0	0	0	0	0	0	0	0	0	0	0	0	0	0	0	0	0	0	0	0	0	0	0	0	0	0	0	0	0	0	0	0	0	0	0	0	0
k__Bacteria;p__Actinobacteria;c__Actinobacteria;o__Bifidobacteriales;f__Bifidobacteriaceae;g__Bifidobacterium;s__Other;t__Other	23	20	16	13	22	11	13	11	7	4	7	1	26	15	13	16	3	2	2	1	7	4	6	5	15	12	8	5	2	4	6	3	3	1	3	0	21	16	4	4	29	15	26	14	9	9	1	2	1
k__Bacteria;p__Actinobacteria;c__Actinobacteria;o__Corynebacteriales;f__Corynebacteriaceae;g__Corynebacterium;s__Other;t__Other	0	0	0	0	0	0	0	0	0	0	0	0	0	0	0	0	0	0	0	0	0	0	0	0	0	0	0	0	0	0	0	0	0	0	0	0	1	0	0	0	1	1	0	0	0	0	0	0	0
k__Bacteria;p__Actinobacteria;c__Actinobacteria;o__Micrococcales;f__Cellulomonadaceae;g__Cellulomonas;s__Cellulomonas_carbonis;t__Cellulomonas_carbonis_T26	29	25	23	26	29	25	18	25	27	23	20	28	24	17	22	23	0	0	0	0	0	0	0	0	0	0	0	0	0	0	0	0	0	0	0	0	0	0	0	0	3	2	0	0	0	0	26	28	30
k__Bacteria;p__Actinobacteria;c__Actinobacteria;o__Micrococcales;f__Micrococcaceae;g__Paeniglutamicibacter;s__Paeniglutamicibacter_antarcticus;t__Paeniglutamicibacter_antarcticus_W2	0	0	0	0	0	0	0	0	0	0	0	0	0	0	0	0	0	0	0	0	0	0	0	0	0	0	0	0	0	0	0	0	0	0	0	0	0	0	0	0	0	0	0	0	0	0	0	0	0
k__Bacteria;p__Actinobacteria;c__Actinobacteria;o__Micrococcales;f__Micrococcaceae;g__Rothia;s__Other;t__Other	1	3	1	1	1	2	0	1	0	1	1	1	5	6	5	1	0	0	0	0	0	0	0	0	0	1	1	1	0	0	0	0	0	0	0	0	1	0	0	0	0	0	0	0	0	1	1	4	1
k__Bacteria;p__Actinobacteria;c__Actinobacteria;o__Other;f__Other;g__Other;s__Other;t__Other	0	0	0	0	1	0	0	0	0	0	0	0	0	0	1	0	0	0	0	1	1	0	0	0	0	0	0	0	0	0	0	0	0	0	0	0	1	1	1	0	0	0	0	0	0	2	0	0	1
k__Bacteria;p__Actinobacteria;c__Actinobacteria;o__Propionibacteriales;f__Propionibacteriaceae;g__Other;s__Other;t__Other	0	0	0	0	0	0	0	0	0	0	0	0	0	0	0	0	0	0	0	0	0	0	0	0	0	0	0	0	0	0	0	0	0	0	0	1	0	0	0	0	0	0	0	0	0	0	0	0	0
k__Bacteria;p__Actinobacteria;c__Coriobacteriia;o__Coriobacteriales;f__Atopobiaceae;g__Olsenella;s__Olsenella_sp._Marseille-P2300;t__Olsenella_sp._Marseille-P2300_Marseille-P2300	0	0	0	0	0	0	0	0	0	0	0	0	0	0	0	0	0	0	0	0	0	0	0	0	0	0	0	0	0	0	0	0	0	0	0	0	0	0	0	0	0	0	0	0	0	0	0	0	0
k__Bacteria;p__Actinobacteria;c__Coriobacteriia;o__Coriobacteriales;f__Coriobacteriaceae;g__Collinsella;s__Collinsella_aerofaciens;t__Collinsella_aerofaciens_2789STDY5608823	5	4	2	1	3	3	2	4	4	1	1	0	2	2	4	2	0	0	1	0	0	1	0	0	7	6	3	7	3	3	1	1	0	0	0	0	0	0	0	0	0	0	0	0	0	0	2	3	4
k__Bacteria;p__Actinobacteria;c__Coriobacteriia;o__Coriobacteriales;f__Coriobacteriaceae;g__Collinsella;s__Collinsella_aerofaciens;t__Collinsella_aerofaciens_2789STDY5608842	1	3	2	0	2	3	1	2	2	1	2	0	0	3	3	1	0	1	1	0	1	1	2	0	0	7	5	6	4	5	0	1	0	0	0	0	0	0	0	0	0	0	0	0	0	0	4	5	6
k__Bacteria;p__Actinobacteria;c__Coriobacteriia;o__Coriobacteriales;f__Coriobacteriaceae;g__Collinsella;s__Collinsella_aerofaciens;t__Collinsella_aerofaciens_2789STDY5834902	4	3	1	3	3	1	2	0	0	0	1	0	1	2	3	1	0	1	0	0	3	2	0	2	7	2	6	4	1	4	1	1	0	0	0	0	0	0	0	0	0	0	0	0	0	0	0	1	3
k__Bacteria;p__Actinobacteria;c__Coriobacteriia;o__Coriobacteriales;f__Coriobacteriaceae;g__Collinsella;s__Collinsella_aerofaciens;t__Collinsella_aerofaciens_ATCC_25986	1	6	3	3	3	3	4	1	2	0	0	0	3	1	2	0	0	0	0	0	0	1	0	1	7	1	1	2	0	0	1	0	0	0	0	0	0	0	0	0	0	0	0	0	0	0	3	4	3
k__Bacteria;p__Actinobacteria;c__Coriobacteriia;o__Coriobacteriales;f__Coriobacteriaceae;g__Collinsella;s__Collinsella_aerofaciens;t__Collinsella_aerofaciens_indica	6	3	2	1	1	8	2	1	1	2	1	0	4	2	2	0	0	0	0	0	1	2	2	1	4	8	6	4	3	2	2	2	0	0	0	0	0	0	0	0	0	0	0	0	0	0	1	0	3
k__Bacteria;p__Actinobacteria;c__Coriobacteriia;o__Coriobacteriales;f__Coriobacteriaceae;g__Collinsella;s__Collinsella_aerofaciens;t__Other	9	7	4	5	4	3	8	8	3	2	2	0	2	4	8	3	0	0	0	0	2	1	1	0	10	8	3	7	4	1	0	1	0	0	0	0	0	0	0	0	0	0	0	0	0	0	9	4	7
k__Bacteria;p__Actinobacteria;c__Coriobacteriia;o__Coriobacteriales;f__Coriobacteriaceae;g__Collinsella;s__Collinsella_bouchesdurhonensis;t__Collinsella_bouchesdurhonensis_Marseille-P3296	0	0	0	0	0	0	0	0	0	0	0	0	0	0	0	0	0	0	0	0	0	0	0	0	3	0	0	0	0	0	0	0	0	0	0	0	0	0	0	0	0	0	0	0	0	0	0	0	0
k__Bacteria;p__Actinobacteria;c__Coriobacteriia;o__Coriobacteriales;f__Coriobacteriaceae;g__Collinsella;s__Collinsella_intestinalis;t__Collinsella_intestinalis_DSM_13280	0	0	0	0	0	0	0	0	0	0	0	0	0	0	0	0	9	7	11	0	9	5	2	0	18	19	19	8	4	6	6	10	0	0	0	0	0	0	0	0	0	0	0	0	0	0	0	0	0
k__Bacteria;p__Actinobacteria;c__Coriobacteriia;o__Coriobacteriales;f__Coriobacteriaceae;g__Collinsella;s__Collinsella_phocaeensis;t__Collinsella_phocaeensis_Marseille-P3245	0	0	0	0	0	0	0	0	0	0	0	0	0	0	0	0	0	0	1	0	1	0	0	0	7	0	6	0	2	0	2	0	0	0	0	0	0	0	0	0	0	0	0	0	0	0	0	0	0
k__Bacteria;p__Actinobacteria;c__Coriobacteriia;o__Coriobacteriales;f__Coriobacteriaceae;g__Collinsella;s__Collinsella_sp._4_8_47FAA;t__Collinsella_sp._4_8_47FAA_4_8_47FAA	8	2	6	1	4	1	6	0	1	0	2	0	1	3	3	0	0	0	0	0	3	1	0	0	7	4	7	2	0	0	2	2	0	0	0	0	0	0	0	0	0	0	0	0	0	0	7	2	5
k__Bacteria;p__Actinobacteria;c__Coriobacteriia;o__Coriobacteriales;f__Coriobacteriaceae;g__Collinsella;s__Collinsella_sp._TF06-26;t__Collinsella_sp._TF06-26_TF06-26	2	0	1	1	0	0	1	0	0	0	0	0	1	0	2	0	0	0	0	0	1	0	1	0	10	7	7	6	3	1	0	0	0	0	0	0	0	0	0	0	0	0	0	0	0	0	1	2	1
k__Bacteria;p__Actinobacteria;c__Coriobacteriia;o__Coriobacteriales;f__Coriobacteriaceae;g__Collinsella;s__Other;t__Other	18	12	7	13	13	7	5	6	8	5	6	1	8	6	4	2	0	0	1	0	2	6	4	1	24	20	20	13	7	5	3	3	0	0	0	0	1	0	0	0	0	0	0	0	0	0	16	4	12
k__Bacteria;p__Actinobacteria;c__Coriobacteriia;o__Coriobacteriales;f__Coriobacteriaceae;g__Enorma;s__Enorma_massiliensis;t__Enorma_massiliensis	0	0	0	0	0	0	0	0	0	0	0	0	0	0	0	0	0	0	0	0	0	0	0	0	0	0	0	0	0	0	0	0	0	0	0	0	0	0	0	0	0	0	0	0	0	0	0	0	0
k__Bacteria;p__Actinobacteria;c__Coriobacteriia;o__Coriobacteriales;f__Coriobacteriaceae;g__Other;s__Other;t__Other	0	0	0	2	0	0	0	0	0	0	0	0	0	0	0	0	0	0	0	0	0	0	0	0	0	0	1	0	0	0	0	0	0	0	0	0	0	0	0	0	0	0	0	0	0	0	0	1	0
k__Bacteria;p__Actinobacteria;c__Coriobacteriia;o__Coriobacteriales;f__Coriobacteriaceae;g__Senegalimassilia;s__Senegalimassilia_anaerobia;t__Senegalimassilia_anaerobia_type_strain__JC110	2	0	3	0	3	0	0	0	2	0	0	0	0	0	0	0	0	0	0	0	0	0	0	0	0	0	0	0	0	0	0	0	0	0	0	0	0	0	0	0	0	0	0	0	0	0	10	4	5
k__Bacteria;p__Actinobacteria;c__Coriobacteriia;o__Coriobacteriales;f__Other;g__Other;s__Other;t__Other	0	0	0	0	0	0	0	0	0	0	0	0	0	0	0	0	0	0	0	0	0	0	0	0	0	2	0	0	0	0	0	0	0	0	0	0	0	0	0	0	0	0	0	0	0	0	0	0	0
k__Bacteria;p__Actinobacteria;c__Coriobacteriia;o__Eggerthellales;f__Eggerthellaceae;g__Adlercreutzia;s__Adlercreutzia_equolifaciens;t__Adlercreutzia_equolifaciens_DSM_19450	0	0	0	0	0	0	0	0	0	0	0	0	0	0	0	0	2	0	2	0	1	0	2	0	1	0	3	0	1	0	0	0	17	13	0	0	16	12	0	0	18	15	0	12	10	0	0	0	0
k__Bacteria;p__Actinobacteria;c__Coriobacteriia;o__Eggerthellales;f__Eggerthellaceae;g__Eggerthella;s__Eggerthella_lenta;t__Eggerthella_lenta_1_1_60AFAA	0	0	0	0	0	0	0	0	0	0	0	0	0	0	0	0	0	0	0	0	0	0	0	0	1	0	0	0	0	0	0	0	0	0	0	0	0	0	0	0	0	0	0	1	2	0	0	0	0
k__Bacteria;p__Actinobacteria;c__Coriobacteriia;o__Eggerthellales;f__Eggerthellaceae;g__Eggerthella;s__Eggerthella_lenta;t__Eggerthella_lenta_C592	0	0	0	0	0	0	0	0	0	0	0	0	0	0	0	0	0	0	0	0	0	1	0	0	0	0	0	0	0	0	0	0	0	0	0	0	1	1	0	0	1	1	0	1	0	0	0	0	0
k__Bacteria;p__Actinobacteria;c__Coriobacteriia;o__Eggerthellales;f__Eggerthellaceae;g__Eggerthella;s__Eggerthella_lenta;t__Eggerthella_lenta_DSM_2243	0	0	0	0	0	0	0	0	0	0	0	0	0	0	0	0	0	0	0	0	0	0	0	0	0	0	0	0	0	0	0	0	0	0	0	0	1	0	0	0	1	0	0	1	1	0	0	0	0
k__Bacteria;p__Actinobacteria;c__Coriobacteriia;o__Eggerthellales;f__Eggerthellaceae;g__Eggerthella;s__Eggerthella_lenta;t__Other	0	0	0	0	0	0	0	0	0	0	0	0	0	0	0	0	0	0	0	0	1	2	0	0	0	0	0	0	0	0	0	0	2	0	0	0	4	2	0	0	6	2	0	4	1	0	0	0	1
k__Bacteria;p__Actinobacteria;c__Coriobacteriia;o__Eggerthellales;f__Eggerthellaceae;g__Eggerthella;s__Eggerthella_sp._1_3_56FAA;t__Eggerthella_sp._1_3_56FAA_1_3_56FAA	0	0	0	0	0	0	0	0	0	0	0	0	0	0	0	0	0	0	1	0	0	0	0	0	0	0	0	0	0	0	0	0	0	0	0	0	2	1	0	0	3	0	0	2	5	0	0	0	0
k__Bacteria;p__Actinobacteria;c__Coriobacteriia;o__Eggerthellales;f__Eggerthellaceae;g__Eggerthella;s__Eggerthella_sp._YY7918;t__Eggerthella_sp._YY7918_YY7918	0	0	0	0	0	0	0	0	0	0	0	0	0	0	0	0	0	0	0	0	0	0	0	0	0	0	0	0	0	0	0	0	0	0	0	0	0	0	0	0	0	0	0	0	0	0	0	0	0
k__Bacteria;p__Actinobacteria;c__Coriobacteriia;o__Eggerthellales;f__Eggerthellaceae;g__Eggerthella;s__Other;t__Other	0	0	0	0	0	0	0	0	0	0	0	0	0	0	0	0	1	0	2	1	5	0	2	1	0	2	1	1	1	1	0	0	2	0	0	3	11	5	1	1	11	4	9	15	15	3	0	0	0
k__Bacteria;p__Actinobacteria;c__Coriobacteriia;o__Eggerthellales;f__Eggerthellaceae;g__Gordonibacter;s__Gordonibacter_pamelaeae;t__Gordonibacter_pamelaeae_7-10-1-bT	0	0	0	0	0	0	0	0	0	0	0	0	0	0	0	0	0	0	0	0	1	0	1	0	1	0	2	0	0	0	0	0	0	0	0	0	8	4	0	0	12	0	0	12	2	0	0	0	0
k__Bacteria;p__Actinobacteria;c__Coriobacteriia;o__Eggerthellales;f__Eggerthellaceae;g__Gordonibacter;s__Gordonibacter_urolithinfaciens;t__Gordonibacter_urolithinfaciens_DSM_27213T	0	0	0	0	0	0	0	0	0	0	0	0	0	0	0	0	0	0	0	0	0	0	0	0	0	0	0	0	0	0	0	0	0	0	0	0	0	0	0	0	1	0	0	4	0	0	0	0	0
k__Bacteria;p__Actinobacteria;c__Coriobacteriia;o__Eggerthellales;f__Eggerthellaceae;g__Gordonibacter;s__Other;t__Other	0	0	0	0	0	0	0	0	0	0	1	0	0	0	0	0	0	0	1	0	1	1	0	0	0	0	1	0	0	0	0	1	0	0	0	1	0	0	1	3	1	0	3	2	0	0	0	0	0
k__Bacteria;p__Actinobacteria;c__Coriobacteriia;o__Eggerthellales;f__Eggerthellaceae;g__Other;s__Other;t__Other	0	0	0	0	0	0	0	0	0	0	0	0	0	0	0	0	0	0	0	0	0	0	0	0	0	0	0	0	0	0	0	0	0	0	0	0	1	0	0	0	1	2	1	2	1	0	0	0	0
k__Bacteria;p__Actinobacteria;c__Coriobacteriia;o__Eggerthellales;f__Eggerthellaceae;g__Phoenicibacter;s__Phoenicibacter_massiliensis;t__Phoenicibacter_massiliensis_Marseille-P3241	0	0	0	0	0	0	0	0	0	0	0	0	0	0	0	0	0	0	0	0	0	0	0	0	0	0	0	0	0	0	0	0	0	0	0	0	0	0	0	0	0	0	0	0	0	0	0	0	0
k__Bacteria;p__Actinobacteria;c__Coriobacteriia;o__Eggerthellales;f__Eggerthellaceae;g__Slackia;s__Slackia_piriformis;t__Slackia_piriformis_YIT_12062	0	0	0	0	0	0	0	0	0	0	0	0	0	0	0	0	0	0	0	0	4	0	0	0	2	0	1	0	0	0	0	0	0	0	0	0	0	0	0	0	0	0	0	0	0	0	0	0	0
k__Bacteria;p__Actinobacteria;c__Coriobacteriia;o__Other;f__Other;g__Other;s__Other;t__Other	0	0	0	0	1	0	0	0	0	0	0	0	0	0	0	0	0	0	0	0	0	1	0	0	0	0	0	0	0	0	0	0	0	0	0	0	0	0	0	0	0	0	0	0	0	0	0	0	1
k__Bacteria;p__Actinobacteria;c__Other;o__Other;f__Other;g__Other;s__Other;t__Other	2	0	0	0	1	0	1	0	0	0	0	0	0	0	0	0	1	0	0	0	0	1	0	0	0	0	0	0	0	0	0	0	0	0	0	0	0	0	0	0	0	0	0	0	0	0	0	0	0
k__Bacteria;p__Bacteroidetes;c__Bacteroidia;o__Bacteroidales;f__Bacteroidaceae;g__Bacteroides;s__Bacteroides_barnesiae;t__Bacteroides_barnesiae_DSM_18169	0	0	0	0	0	0	0	0	0	0	0	0	0	0	0	0	0	3	0	2	0	1	4	1	10	11	9	12	6	8	4	9	0	0	0	0	0	0	0	0	0	0	0	0	0	0	0	0	0
k__Bacteria;p__Bacteroidetes;c__Bacteroidia;o__Bacteroidales;f__Bacteroidaceae;g__Bacteroides;s__Bacteroides_bouchesdurhonensis;t__Bacteroides_bouchesdurhonensis_Marseille-P2653	26	34	44	52	45	45	40	56	69	59	56	123	41	52	58	124	0	5	2	3	2	1	2	0	0	0	0	1	0	0	0	1	2	2	0	3	0	0	3	0	5	2	0	0	0	4	17	19	12
k__Bacteria;p__Bacteroidetes;c__Bacteroidia;o__Bacteroidales;f__Bacteroidaceae;g__Bacteroides;s__Bacteroides_caccae;t__Bacteroides_caccae_2789STDY5834880	7	6	10	9	19	9	11	14	9	10	13	18	9	8	8	15	18	11	13	28	2	7	3	5	15	8	10	7	5	6	7	7	1	2	1	1	0	0	1	1	0	0	1	3	0	1	5	3	5
k__Bacteria;p__Bacteroidetes;c__Bacteroidia;o__Bacteroidales;f__Bacteroidaceae;g__Bacteroides;s__Bacteroides_caccae;t__Bacteroides_caccae_2789STDY5834946	10	9	8	12	9	8	9	14	10	8	8	15	6	14	12	19	2	5	5	8	2	1	0	1	6	2	6	1	2	1	2	3	1	3	3	0	1	1	2	0	2	0	2	1	1	0	4	4	3
k__Bacteria;p__Bacteroidetes;c__Bacteroidia;o__Bacteroidales;f__Bacteroidaceae;g__Bacteroides;s__Bacteroides_caccae;t__Bacteroides_caccae_ATCC_43185	1	3	4	6	10	8	12	5	5	2	6	10	4	1	5	9	11	15	13	24	5	1	4	7	9	13	7	9	3	9	11	11	0	0	0	0	0	0	0	0	0	0	1	2	0	0	2	1	4
k__Bacteria;p__Bacteroidetes;c__Bacteroidia;o__Bacteroidales;f__Bacteroidaceae;g__Bacteroides;s__Bacteroides_caccae;t__Bacteroides_caccae_CL03T12C61	1	3	4	7	4	8	9	10	6	2	2	5	4	5	9	7	10	13	13	12	3	9	9	5	14	10	13	8	6	5	6	4	4	5	3	2	4	5	3	2	6	4	6	3	4	1	5	2	2
k__Bacteria;p__Bacteroidetes;c__Bacteroidia;o__Bacteroidales;f__Bacteroidaceae;g__Bacteroides;s__Bacteroides_caccae;t__Other	93	117	171	184	265	260	233	237	207	205	157	225	126	148	202	208	221	229	187	221	55	60	77	57	241	188	179	167	74	77	130	130	0	1	7	3	3	1	6	1	13	9	15	6	7	4	42	74	65
k__Bacteria;p__Bacteroidetes;c__Bacteroidia;o__Bacteroidales;f__Bacteroidaceae;g__Bacteroides;s__Bacteroides_caecimuris;t__Bacteroides_caecimuris_I48	0	0	0	0	0	0	0	0	0	0	0	1	0	0	0	0	5	3	2	2	5	3	4	4	4	3	2	2	2	3	4	5	6	11	5	5	4	6	8	6	8	1	0	3	2	7	0	2	0
k__Bacteria;p__Bacteroidetes;c__Bacteroidia;o__Bacteroidales;f__Bacteroidaceae;g__Bacteroides;s__Bacteroides_cellulosilyticus;t__Bacteroides_cellulosilyticus_CL02T12C19	0	0	0	0	0	0	0	0	0	0	0	0	0	0	0	0	3	7	4	7	10	4	10	5	2	0	2	0	0	0	1	0	12	9	11	12	6	5	10	6	10	7	14	8	7	18	0	0	0
k__Bacteria;p__Bacteroidetes;c__Bacteroidia;o__Bacteroidales;f__Bacteroidaceae;g__Bacteroides;s__Bacteroides_cellulosilyticus;t__Bacteroides_cellulosilyticus_CL09T06C25	1	1	0	1	0	1	1	1	1	1	0	1	1	0	0	0	3	0	1	1	0	1	4	0	0	0	0	0	0	0	0	0	20	20	21	21	3	9	12	8	15	26	35	17	15	35	1	0	0
k__Bacteria;p__Bacteroidetes;c__Bacteroidia;o__Bacteroidales;f__Bacteroidaceae;g__Bacteroides;s__Bacteroides_cellulosilyticus;t__Bacteroides_cellulosilyticus_DSM_14838	0	0	0	0	0	0	1	0	0	0	0	0	0	0	0	0	6	2	7	5	11	8	10	3	1	0	2	0	0	0	0	0	75	80	79	67	34	40	62	68	79	106	116	62	71	156	1	0	1
k__Bacteria;p__Bacteroidetes;c__Bacteroidia;o__Bacteroidales;f__Bacteroidaceae;g__Bacteroides;s__Bacteroides_cellulosilyticus;t__Bacteroides_cellulosilyticus_WH2	1	0	2	0	0	1	1	1	0	0	0	1	0	0	0	0	1	6	6	6	3	10	5	5	0	1	0	0	0	1	1	0	48	53	44	50	19	19	32	33	39	62	68	48	34	87	0	1	1
k__Bacteria;p__Bacteroidetes;c__Bacteroidia;o__Bacteroidales;f__Bacteroidaceae;g__Bacteroides;s__Bacteroides_cellulosilyticus;t__Other	0	0	1	1	0	0	4	5	0	0	0	0	0	0	0	0	12	15	19	11	23	27	24	27	5	1	2	2	1	1	4	1	265	311	265	257	138	151	221	185	241	292	429	217	199	457	1	3	3
k__Bacteria;p__Bacteroidetes;c__Bacteroidia;o__Bacteroidales;f__Bacteroidaceae;g__Bacteroides;s__Bacteroides_clarus;t__Bacteroides_clarus_YIT_12056	0	0	0	0	0	0	0	0	0	0	0	0	0	0	0	0	0	1	0	0	2	0	0	1	1	0	1	0	1	3	3	0	4	3	3	0	0	1	0	0	1	2	0	3	2	2	0	0	0
k__Bacteria;p__Bacteroidetes;c__Bacteroidia;o__Bacteroidales;f__Bacteroidaceae;g__Bacteroides;s__Bacteroides_coprocola;t__Bacteroides_coprocola_DSM_17136	1	0	1	6	0	0	0	1	3	1	1	2	2	3	6	3	553	537	545	618	724	868	826	889	825	802	602	590	612	637	780	842	5	3	9	5	0	1	15	4	3	5	75	13	10	44	5	1	2
k__Bacteria;p__Bacteroidetes;c__Bacteroidia;o__Bacteroidales;f__Bacteroidaceae;g__Bacteroides;s__Bacteroides_coprophilus;t__Bacteroides_coprophilus_DSM_18228	5	8	3	2	3	3	1	5	2	4	7	1	3	1	1	3	1	2	0	4	1	3	5	8	2	0	1	4	2	1	7	3	4	1	4	0	1	2	0	0	5	2	5	0	2	7	1	5	1
k__Bacteria;p__Bacteroidetes;c__Bacteroidia;o__Bacteroidales;f__Bacteroidaceae;g__Bacteroides;s__Bacteroides_dorei;t__Bacteroides_dorei_5_1_36/D4	2	4	6	2	5	2	2	3	7	7	7	19	2	7	7	8	1	4	5	1	3	0	2	3	2	1	0	1	0	2	0	1	0	1	0	0	0	0	1	0	0	3	0	0	0	0	2	0	2
k__Bacteria;p__Bacteroidetes;c__Bacteroidia;o__Bacteroidales;f__Bacteroidaceae;g__Bacteroides;s__Bacteroides_dorei;t__Bacteroides_dorei_CL02T00C15	0	0	0	0	0	0	0	0	0	0	0	0	0	0	0	0	0	0	0	0	0	0	0	0	1	0	0	1	1	0	0	0	0	1	0	0	0	2	1	1	0	0	2	0	0	0	0	0	0
k__Bacteria;p__Bacteroidetes;c__Bacteroidia;o__Bacteroidales;f__Bacteroidaceae;g__Bacteroides;s__Bacteroides_dorei;t__Bacteroides_dorei_CL02T12C06	0	0	0	0	0	0	0	0	0	0	0	1	0	0	0	0	0	0	0	1	0	0	1	0	1	1	0	0	0	0	0	0	0	0	0	0	0	0	0	0	0	0	0	0	0	0	0	1	0
k__Bacteria;p__Bacteroidetes;c__Bacteroidia;o__Bacteroidales;f__Bacteroidaceae;g__Bacteroides;s__Bacteroides_dorei;t__Bacteroides_dorei_CL03T12C01_GCF_000273075.1	0	0	1	0	0	1	0	0	0	0	0	0	0	0	0	0	0	0	0	1	0	0	0	0	0	0	0	1	0	0	0	0	0	0	0	0	0	0	0	0	0	0	0	0	0	0	0	0	0
k__Bacteria;p__Bacteroidetes;c__Bacteroidia;o__Bacteroidales;f__Bacteroidaceae;g__Bacteroides;s__Bacteroides_dorei;t__Bacteroides_dorei_CL03T12C01_GCF_001640865.1	0	0	0	0	0	0	0	1	2	0	0	2	0	0	0	0	0	0	0	0	0	1	0	0	0	0	0	0	0	0	0	0	0	0	0	0	0	0	0	0	0	0	0	0	0	0	0	0	0
k__Bacteria;p__Bacteroidetes;c__Bacteroidia;o__Bacteroidales;f__Bacteroidaceae;g__Bacteroides;s__Bacteroides_dorei;t__Bacteroides_dorei_DSM_17855	3	4	5	3	6	4	7	8	12	8	10	8	2	5	3	5	2	3	1	5	1	3	0	3	2	0	0	4	1	0	2	2	33	40	24	42	18	20	30	21	11	25	11	19	26	33	10	15	7
k__Bacteria;p__Bacteroidetes;c__Bacteroidia;o__Bacteroidales;f__Bacteroidaceae;g__Bacteroides;s__Bacteroides_dorei;t__Other	13	13	19	18	12	20	15	23	35	35	29	49	22	15	33	34	24	45	38	207	22	31	25	69	18	31	28	45	12	12	15	24	18	14	18	20	11	10	20	13	11	11	8	8	7	15	10	9	5
k__Bacteria;p__Bacteroidetes;c__Bacteroidia;o__Bacteroidales;f__Bacteroidaceae;g__Bacteroides;s__Bacteroides_eggerthii;t__Bacteroides_eggerthii_1_2_48FAA	0	0	0	0	0	0	0	0	0	0	0	0	0	0	0	0	3	0	3	2	1	2	3	1	1	0	1	1	0	1	0	5	0	0	1	0	0	0	0	0	0	1	0	0	0	0	3	1	1
k__Bacteria;p__Bacteroidetes;c__Bacteroidia;o__Bacteroidales;f__Bacteroidaceae;g__Bacteroides;s__Bacteroides_eggerthii;t__Bacteroides_eggerthii_DSM_20697	0	0	0	0	0	0	0	0	0	0	0	0	0	0	0	0	0	0	3	10	1	2	0	8	2	3	1	1	0	1	1	0	1	1	1	0	0	0	2	0	0	0	0	1	0	0	2	3	1
k__Bacteria;p__Bacteroidetes;c__Bacteroidia;o__Bacteroidales;f__Bacteroidaceae;g__Bacteroides;s__Bacteroides_eggerthii;t__Other	0	0	0	0	0	0	0	0	0	0	0	0	0	0	0	0	0	1	0	0	0	0	0	0	0	0	2	0	0	0	0	2	0	0	0	0	0	0	0	0	0	0	0	0	0	0	6	4	4
k__Bacteria;p__Bacteroidetes;c__Bacteroidia;o__Bacteroidales;f__Bacteroidaceae;g__Bacteroides;s__Bacteroides_faecichinchillae;t__Bacteroides_faecichinchillae_JCM_17102	0	0	0	0	0	0	0	0	0	0	0	0	0	0	0	0	3	4	0	3	2	0	1	1	1	0	0	0	1	1	1	0	3	0	0	0	1	0	0	0	0	0	0	0	0	0	0	0	0
k__Bacteria;p__Bacteroidetes;c__Bacteroidia;o__Bacteroidales;f__Bacteroidaceae;g__Bacteroides;s__Bacteroides_faecis;t__Bacteroides_faecis_MAJ27	1	4	2	4	0	2	1	3	2	1	5	5	2	2	2	1	0	0	1	0	0	0	1	1	0	0	1	0	0	0	0	0	0	4	0	1	2	1	2	0	9	16	1	1	1	3	27	26	36
k__Bacteria;p__Bacteroidetes;c__Bacteroidia;o__Bacteroidales;f__Bacteroidaceae;g__Bacteroides;s__Bacteroides_finegoldii;t__Bacteroides_finegoldii_2789STDY5608840	1	0	0	0	0	1	1	0	1	0	2	0	0	1	0	1	0	2	2	4	0	0	3	4	3	1	2	4	3	2	4	3	3	2	2	1	2	0	0	1	2	1	1	0	0	0	0	0	0
k__Bacteria;p__Bacteroidetes;c__Bacteroidia;o__Bacteroidales;f__Bacteroidaceae;g__Bacteroides;s__Bacteroides_finegoldii;t__Bacteroides_finegoldii_CL09T03C10	0	0	0	0	0	1	2	0	0	0	1	0	0	0	1	0	0	0	1	0	2	1	0	1	1	1	0	1	0	1	0	0	0	0	0	2	1	1	2	1	1	0	1	0	0	2	1	0	1
k__Bacteria;p__Bacteroidetes;c__Bacteroidia;o__Bacteroidales;f__Bacteroidaceae;g__Bacteroides;s__Bacteroides_finegoldii;t__Bacteroides_finegoldii_DSM_17565	0	0	0	1	0	0	1	1	1	1	0	3	0	0	0	1	1	0	0	3	1	6	6	2	8	7	12	12	15	9	13	18	6	10	4	3	2	2	2	5	1	0	6	3	2	6	3	2	0
k__Bacteria;p__Bacteroidetes;c__Bacteroidia;o__Bacteroidales;f__Bacteroidaceae;g__Bacteroides;s__Bacteroides_finegoldii;t__Other	0	0	0	0	0	0	0	1	0	0	0	0	0	0	0	0	0	0	0	1	0	0	0	0	0	0	0	0	0	0	0	1	0	0	0	2	0	1	0	1	0	0	1	0	0	0	0	0	0
k__Bacteria;p__Bacteroidetes;c__Bacteroidia;o__Bacteroidales;f__Bacteroidaceae;g__Bacteroides;s__Bacteroides_fluxus;t__Bacteroides_fluxus_YIT_12057	0	0	0	0	0	0	0	0	0	0	0	0	0	0	0	0	5	5	4	8	5	3	4	1	2	0	0	0	0	3	1	1	0	3	0	0	2	1	0	0	3	2	0	2	0	2	2	0	1
k__Bacteria;p__Bacteroidetes;c__Bacteroidia;o__Bacteroidales;f__Bacteroidaceae;g__Bacteroides;s__Bacteroides_fragilis;t__Bacteroides_fragilis	0	0	0	0	0	0	0	0	0	0	0	0	0	0	0	0	0	0	0	1	0	0	0	0	0	0	0	0	0	0	0	0	0	0	0	0	0	0	0	0	0	0	0	0	0	0	0	0	0
k__Bacteria;p__Bacteroidetes;c__Bacteroidia;o__Bacteroidales;f__Bacteroidaceae;g__Bacteroides;s__Bacteroides_fragilis;t__Bacteroides_fragilis_321_BFRA	2	0	2	5	2	2	1	4	1	7	5	2	5	4	3	5	24	22	18	22	4	8	13	9	8	10	8	10	7	9	4	4	6	6	2	9	2	5	6	5	1	2	4	4	4	7	2	4	1
k__Bacteria;p__Bacteroidetes;c__Bacteroidia;o__Bacteroidales;f__Bacteroidaceae;g__Bacteroides;s__Bacteroides_fragilis;t__Bacteroides_fragilis_3_1_12	1	0	1	1	1	0	1	2	0	0	0	6	0	0	1	2	0	0	1	0	0	0	1	2	1	0	3	1	0	0	1	1	7	3	8	3	4	3	2	2	4	2	7	4	5	7	1	0	0
k__Bacteria;p__Bacteroidetes;c__Bacteroidia;o__Bacteroidales;f__Bacteroidaceae;g__Bacteroides;s__Bacteroides_fragilis;t__Bacteroides_fragilis_638R	0	0	0	0	0	0	0	0	0	0	0	0	0	0	0	0	0	0	0	0	0	0	0	0	0	0	0	1	0	0	1	0	0	0	1	0	0	1	0	1	0	0	0	0	0	0	0	0	0
k__Bacteria;p__Bacteroidetes;c__Bacteroidia;o__Bacteroidales;f__Bacteroidaceae;g__Bacteroides;s__Bacteroides_fragilis;t__Bacteroides_fragilis_BE1	0	0	0	0	0	0	0	0	0	1	1	1	0	0	0	0	0	0	0	0	0	0	0	0	0	0	0	0	0	0	0	0	0	0	0	0	0	0	0	0	0	0	0	0	0	0	0	0	0
k__Bacteria;p__Bacteroidetes;c__Bacteroidia;o__Bacteroidales;f__Bacteroidaceae;g__Bacteroides;s__Bacteroides_fragilis;t__Bacteroides_fragilis_BOB25	1	0	0	0	0	0	0	0	0	0	0	0	0	0	0	0	0	0	0	0	0	0	0	1	0	0	0	0	0	0	0	0	0	0	0	0	0	1	0	0	0	0	0	0	0	0	0	0	0
k__Bacteria;p__Bacteroidetes;c__Bacteroidia;o__Bacteroidales;f__Bacteroidaceae;g__Bacteroides;s__Bacteroides_fragilis;t__Bacteroides_fragilis_CL03T00C08	0	0	0	0	0	0	0	0	0	0	0	0	0	0	0	1	0	0	0	0	0	0	0	0	0	0	0	0	0	0	0	0	0	0	0	0	0	0	0	0	0	0	0	0	0	0	0	0	0
k__Bacteria;p__Bacteroidetes;c__Bacteroidia;o__Bacteroidales;f__Bacteroidaceae;g__Bacteroides;s__Bacteroides_fragilis;t__Bacteroides_fragilis_CL05T00C42	0	0	0	0	0	0	0	0	0	0	0	0	0	0	0	0	0	0	0	0	0	0	0	0	0	0	0	0	0	0	0	1	0	0	0	0	0	0	0	0	0	0	0	0	0	0	0	0	0
k__Bacteria;p__Bacteroidetes;c__Bacteroidia;o__Bacteroidales;f__Bacteroidaceae;g__Bacteroides;s__Bacteroides_fragilis;t__Bacteroides_fragilis_CL05T12C13	0	0	0	0	0	0	0	0	0	0	0	0	0	0	0	0	0	0	0	0	0	0	1	0	0	0	0	0	0	0	0	0	0	0	0	0	0	0	0	0	0	0	0	0	0	1	0	0	0
k__Bacteria;p__Bacteroidetes;c__Bacteroidia;o__Bacteroidales;f__Bacteroidaceae;g__Bacteroides;s__Bacteroides_fragilis;t__Bacteroides_fragilis_CL07T00C01	0	1	0	0	0	0	0	0	0	0	0	0	0	0	0	0	0	0	0	0	0	0	0	0	0	0	0	0	0	0	0	1	0	0	0	0	1	0	1	0	0	0	0	0	0	0	0	0	0
k__Bacteria;p__Bacteroidetes;c__Bacteroidia;o__Bacteroidales;f__Bacteroidaceae;g__Bacteroides;s__Bacteroides_fragilis;t__Bacteroides_fragilis_CL07T12C05	0	0	0	0	0	0	0	0	0	0	0	0	0	0	0	0	0	1	0	0	0	0	0	0	0	0	0	0	0	0	0	0	0	0	0	0	0	0	0	0	0	0	0	0	0	0	0	0	0
k__Bacteria;p__Bacteroidetes;c__Bacteroidia;o__Bacteroidales;f__Bacteroidaceae;g__Bacteroides;s__Bacteroides_fragilis;t__Bacteroides_fragilis_DCMOUH0042B	0	0	0	0	0	0	0	0	0	0	0	0	0	0	0	0	1	0	0	0	0	0	0	1	0	0	0	0	0	0	0	0	0	0	0	0	0	0	0	0	0	0	0	0	0	0	0	0	0
k__Bacteria;p__Bacteroidetes;c__Bacteroidia;o__Bacteroidales;f__Bacteroidaceae;g__Bacteroides;s__Bacteroides_fragilis;t__Bacteroides_fragilis_HMW_610	1	0	0	2	0	1	1	1	0	0	0	0	0	1	1	1	1	1	0	1	0	0	2	0	0	0	1	0	0	0	0	0	1	0	0	0	0	0	0	2	1	0	0	0	0	0	0	0	0
k__Bacteria;p__Bacteroidetes;c__Bacteroidia;o__Bacteroidales;f__Bacteroidaceae;g__Bacteroides;s__Bacteroides_fragilis;t__Bacteroides_fragilis_HMW_615	0	1	0	2	0	1	1	0	1	0	0	3	0	2	0	2	1	3	0	0	1	2	0	0	0	0	0	0	0	1	0	1	0	1	0	0	0	0	0	0	1	0	0	0	0	1	0	0	0
k__Bacteria;p__Bacteroidetes;c__Bacteroidia;o__Bacteroidales;f__Bacteroidaceae;g__Bacteroides;s__Bacteroides_fragilis;t__Bacteroides_fragilis_HMW_616	3	1	3	1	1	1	2	5	0	0	1	17	3	3	0	7	0	1	0	0	0	0	0	0	0	0	0	0	1	0	0	0	0	0	0	0	0	0	0	0	0	3	0	1	1	0	0	0	0
k__Bacteria;p__Bacteroidetes;c__Bacteroidia;o__Bacteroidales;f__Bacteroidaceae;g__Bacteroides;s__Bacteroides_fragilis;t__Bacteroides_fragilis_Q1F2	0	0	0	0	0	0	0	2	0	0	0	0	0	1	0	1	1	0	0	1	0	0	0	1	0	1	0	1	0	0	0	0	1	0	2	1	1	0	0	1	0	1	1	1	1	3	0	0	0
k__Bacteria;p__Bacteroidetes;c__Bacteroidia;o__Bacteroidales;f__Bacteroidaceae;g__Bacteroides;s__Bacteroides_fragilis;t__Bacteroides_fragilis_S14	0	0	0	0	0	0	0	0	0	0	0	0	0	0	0	0	0	0	0	0	0	0	0	0	0	0	0	0	0	0	0	0	0	0	0	0	0	0	1	0	0	0	0	0	0	0	0	0	0
k__Bacteria;p__Bacteroidetes;c__Bacteroidia;o__Bacteroidales;f__Bacteroidaceae;g__Bacteroides;s__Bacteroides_fragilis;t__Bacteroides_fragilis_YCH46	0	0	1	1	0	0	0	2	2	0	1	0	1	0	0	2	2	3	2	2	0	0	5	2	1	0	0	0	0	1	0	0	4	3	1	5	3	0	4	7	1	2	1	1	3	1	1	1	2
k__Bacteria;p__Bacteroidetes;c__Bacteroidia;o__Bacteroidales;f__Bacteroidaceae;g__Bacteroides;s__Bacteroides_fragilis;t__Other	0	1	0	0	1	0	0	1	1	0	1	0	1	1	0	0	5	4	5	10	3	1	4	2	0	1	0	0	0	1	0	0	2	1	1	1	3	2	4	1	1	2	3	1	0	2	1	1	3
k__Bacteria;p__Bacteroidetes;c__Bacteroidia;o__Bacteroidales;f__Bacteroidaceae;g__Bacteroides;s__Bacteroides_gallinarum;t__Bacteroides_gallinarum_DSM_18171	0	0	0	0	0	0	0	0	0	0	0	0	0	0	0	0	3	4	1	5	0	0	0	4	0	0	0	0	0	0	0	1	0	0	2	0	0	0	0	0	0	0	0	1	0	0	1	0	1
k__Bacteria;p__Bacteroidetes;c__Bacteroidia;o__Bacteroidales;f__Bacteroidaceae;g__Bacteroides;s__Bacteroides_helcogenes;t__Bacteroides_helcogenes_P_36-108	0	0	0	0	0	0	0	0	0	0	0	0	0	0	0	0	0	0	0	0	1	0	1	0	0	0	0	0	0	0	0	0	0	0	0	0	0	0	0	0	0	0	0	0	0	0	0	0	0
k__Bacteria;p__Bacteroidetes;c__Bacteroidia;o__Bacteroidales;f__Bacteroidaceae;g__Bacteroides;s__Bacteroides_heparinolyticus;t__Bacteroides_heparinolyticus_F0111	0	0	0	0	0	0	0	0	0	0	0	0	0	0	0	0	0	0	0	0	0	0	0	0	0	0	0	0	0	0	0	0	0	0	0	0	0	0	0	0	0	0	0	0	0	0	0	0	0
k__Bacteria;p__Bacteroidetes;c__Bacteroidia;o__Bacteroidales;f__Bacteroidaceae;g__Bacteroides;s__Bacteroides_intestinalis;t__Bacteroides_intestinalis_KLE1704	0	0	0	0	0	0	1	2	0	0	0	0	0	0	1	0	11	6	6	5	10	7	9	14	0	0	1	1	0	0	1	0	84	100	103	93	43	37	78	73	112	113	156	91	92	176	0	1	0
k__Bacteria;p__Bacteroidetes;c__Bacteroidia;o__Bacteroidales;f__Bacteroidaceae;g__Bacteroides;s__Bacteroides_massiliensis;t__Bacteroides_massiliensis_DSM_17679_GCF_000373085.1	0	1	0	1	0	0	0	0	1	1	0	0	0	0	0	0	1	3	3	1	1	5	7	7	4	3	6	5	3	2	4	4	4	7	7	5	4	4	4	3	2	3	5	5	1	2	0	0	0
k__Bacteria;p__Bacteroidetes;c__Bacteroidia;o__Bacteroidales;f__Bacteroidaceae;g__Bacteroides;s__Bacteroides_massiliensis;t__Bacteroides_massiliensis_DSM_17679_GCF_000382445.1	3	3	2	1	1	0	1	2	2	12	3	4	2	0	0	0	7	4	1	7	8	5	7	10	4	4	2	9	1	7	4	6	7	6	2	7	1	4	3	6	5	5	6	4	10	3	0	1	2
k__Bacteria;p__Bacteroidetes;c__Bacteroidia;o__Bacteroidales;f__Bacteroidaceae;g__Bacteroides;s__Bacteroides_massiliensis;t__Other	18	17	33	26	25	0	34	56	39	35	24	29	18	0	36	0	501	495	415	422	656	756	782	929	844	889	672	748	676	720	760	866	1029	1099	1153	1080	788	895	775	819	725	815	953	717	775	650	10	17	14
k__Bacteria;p__Bacteroidetes;c__Bacteroidia;o__Bacteroidales;f__Bacteroidaceae;g__Bacteroides;s__Bacteroides_mediterraneensis;t__Bacteroides_mediterraneensis_Marseille-P2644	0	2	1	0	1	0	0	1	1	0	0	0	1	0	0	0	16	13	17	4	34	37	30	23	453	415	367	260	334	347	354	347	0	0	0	0	0	0	0	0	0	0	5	0	0	0	0	1	0
k__Bacteria;p__Bacteroidetes;c__Bacteroidia;o__Bacteroidales;f__Bacteroidaceae;g__Bacteroides;s__Bacteroides_nordii;t__Bacteroides_nordii_CL02T12C05	2	0	2	3	2	3	4	2	0	0	1	0	1	0	1	0	0	1	1	2	0	0	0	0	0	0	0	0	0	0	0	0	23	30	22	23	13	16	32	21	40	29	35	24	35	42	1	0	2
k__Bacteria;p__Bacteroidetes;c__Bacteroidia;o__Bacteroidales;f__Bacteroidaceae;g__Bacteroides;s__Bacteroides_oleiciplenus;t__Bacteroides_oleiciplenus_YIT_12058	0	0	0	0	0	0	0	0	0	0	0	0	0	0	0	0	10	14	6	21	11	17	15	17	3	2	1	1	0	3	2	3	4	8	3	8	4	7	5	0	6	10	12	5	4	12	0	0	0
k__Bacteria;p__Bacteroidetes;c__Bacteroidia;o__Bacteroidales;f__Bacteroidaceae;g__Bacteroides;s__Bacteroides_ovatus;t__Bacteroides_ovatus_2789STDY5834943	0	0	0	0	1	1	0	0	0	0	0	0	0	0	0	0	2	2	3	10	3	5	3	7	7	4	5	10	4	1	3	4	0	3	1	2	2	2	2	3	1	2	1	0	1	1	0	0	0
k__Bacteria;p__Bacteroidetes;c__Bacteroidia;o__Bacteroidales;f__Bacteroidaceae;g__Bacteroides;s__Bacteroides_ovatus;t__Bacteroides_ovatus_3_8_47FAA	1	1	1	2	0	0	0	1	4	3	4	6	0	0	2	1	1	2	0	5	2	1	3	2	1	1	2	2	0	2	1	4	17	24	17	20	13	11	15	16	26	25	12	11	11	18	0	0	1
k__Bacteria;p__Bacteroidetes;c__Bacteroidia;o__Bacteroidales;f__Bacteroidaceae;g__Bacteroides;s__Bacteroides_ovatus;t__Bacteroides_ovatus_ATCC_8483_GCF_000154125.1	0	0	0	0	0	0	0	0	0	0	0	0	0	0	0	0	0	0	0	0	0	0	0	0	0	1	0	0	0	0	0	0	0	0	0	0	0	1	0	0	0	0	0	0	0	0	0	0	0
k__Bacteria;p__Bacteroidetes;c__Bacteroidia;o__Bacteroidales;f__Bacteroidaceae;g__Bacteroides;s__Bacteroides_ovatus;t__Bacteroides_ovatus_CL02T12C04	2	1	0	3	3	1	1	2	1	2	1	1	0	1	1	1	2	4	1	3	0	0	1	1	1	1	1	0	1	1	1	2	0	1	0	0	1	0	0	0	1	0	1	3	1	1	5	2	5
k__Bacteria;p__Bacteroidetes;c__Bacteroidia;o__Bacteroidales;f__Bacteroidaceae;g__Bacteroides;s__Bacteroides_ovatus;t__Bacteroides_ovatus_CL03T12C18	1	0	0	0	0	1	0	1	0	1	1	0	0	0	0	0	6	8	4	9	6	7	0	2	4	2	2	0	0	1	1	1	8	3	7	8	7	7	6	5	9	10	11	9	9	4	0	0	0
k__Bacteria;p__Bacteroidetes;c__Bacteroidia;o__Bacteroidales;f__Bacteroidaceae;g__Bacteroides;s__Bacteroides_ovatus;t__Bacteroides_ovatus_CL09T03C03	0	0	1	2	1	1	0	0	2	1	3	4	0	0	1	0	0	0	0	1	1	0	1	1	0	0	1	0	0	0	1	1	0	0	1	0	0	2	1	0	1	0	1	0	1	0	0	1	0
k__Bacteria;p__Bacteroidetes;c__Bacteroidia;o__Bacteroidales;f__Bacteroidaceae;g__Bacteroides;s__Bacteroides_ovatus;t__Bacteroides_ovatus_DSM_1896	0	0	0	0	0	0	0	0	0	0	0	0	0	0	0	0	0	0	0	1	0	0	0	0	0	0	0	0	0	0	0	0	1	0	1	0	0	0	0	0	0	0	0	0	0	0	0	0	0
k__Bacteria;p__Bacteroidetes;c__Bacteroidia;o__Bacteroidales;f__Bacteroidaceae;g__Bacteroides;s__Bacteroides_ovatus;t__Bacteroides_ovatus_KLE1656	1	2	1	3	0	3	5	9	4	3	3	5	3	2	3	5	8	6	9	20	5	7	2	2	4	4	2	5	4	3	3	5	249	289	256	244	228	221	295	253	112	146	180	126	182	243	1	0	0
k__Bacteria;p__Bacteroidetes;c__Bacteroidia;o__Bacteroidales;f__Bacteroidaceae;g__Bacteroides;s__Bacteroides_ovatus;t__Bacteroides_ovatus_NLAE-zl-C500	0	0	0	0	0	0	0	0	0	1	0	0	0	0	1	0	2	1	1	2	0	1	0	2	1	0	0	1	1	1	0	0	4	8	6	1	2	5	4	4	2	4	3	2	2	6	0	0	0
k__Bacteria;p__Bacteroidetes;c__Bacteroidia;o__Bacteroidales;f__Bacteroidaceae;g__Bacteroides;s__Bacteroides_ovatus;t__Bacteroides_ovatus_NLAE-zl-C57	0	0	0	0	0	1	0	0	0	0	0	1	0	0	0	0	1	1	1	2	0	0	1	1	1	0	0	0	0	1	2	1	2	2	1	1	2	2	2	2	2	1	2	3	1	2	0	0	0
k__Bacteria;p__Bacteroidetes;c__Bacteroidia;o__Bacteroidales;f__Bacteroidaceae;g__Bacteroides;s__Bacteroides_ovatus;t__Bacteroides_ovatus_V975	0	0	1	0	0	0	0	1	0	0	0	0	0	0	0	0	0	0	0	0	0	0	0	0	0	0	0	0	0	0	0	0	0	0	1	0	0	1	0	1	0	1	0	0	0	0	0	0	0
k__Bacteria;p__Bacteroidetes;c__Bacteroidia;o__Bacteroidales;f__Bacteroidaceae;g__Bacteroides;s__Bacteroides_ovatus;t__Other	25	37	52	72	87	73	79	69	77	61	68	101	54	56	79	100	18	19	9	19	8	7	6	13	14	14	7	9	7	7	14	13	246	274	228	224	208	203	273	245	243	275	252	197	238	287	8	11	12
k__Bacteria;p__Bacteroidetes;c__Bacteroidia;o__Bacteroidales;f__Bacteroidaceae;g__Bacteroides;s__Bacteroides_paurosaccharolyticus;t__Bacteroides_paurosaccharolyticus_JCM_15092	0	0	0	0	0	0	0	0	0	0	0	0	0	0	0	0	0	0	0	0	3	0	0	0	0	0	0	0	0	0	0	0	0	0	0	0	0	0	0	0	0	0	0	0	0	0	0	0	0
k__Bacteria;p__Bacteroidetes;c__Bacteroidia;o__Bacteroidales;f__Bacteroidaceae;g__Bacteroides;s__Bacteroides_plebeius;t__Bacteroides_plebeius_DSM_17135	0	0	0	1	0	0	0	0	0	0	0	0	0	0	3	1	1	0	3	0	3	0	28	32	5	13	15	19	4	8	24	23	21	18	23	22	17	19	30	21	16	15	27	13	20	30	5	14	4
k__Bacteria;p__Bacteroidetes;c__Bacteroidia;o__Bacteroidales;f__Bacteroidaceae;g__Bacteroides;s__Bacteroides_pyogenes;t__Bacteroides_pyogenes_DSM_20611	0	0	0	0	1	0	0	0	0	0	0	0	0	0	0	0	0	0	0	0	0	0	0	0	0	0	0	0	1	0	0	0	0	0	0	0	0	0	0	0	0	0	0	0	0	0	0	0	0
k__Bacteria;p__Bacteroidetes;c__Bacteroidia;o__Bacteroidales;f__Bacteroidaceae;g__Bacteroides;s__Bacteroides_pyogenes;t__Bacteroides_pyogenes_JCM_10003	0	0	0	0	0	0	0	0	0	0	0	0	0	0	0	0	0	0	0	0	1	0	1	0	0	0	0	0	0	0	0	0	0	0	0	0	0	0	0	0	0	0	0	0	0	0	0	0	0
k__Bacteria;p__Bacteroidetes;c__Bacteroidia;o__Bacteroidales;f__Bacteroidaceae;g__Bacteroides;s__Bacteroides_pyogenes;t__Other	0	0	0	0	0	0	0	0	0	0	0	0	0	0	0	0	0	0	0	0	0	0	0	0	0	0	0	0	0	0	0	0	0	0	0	0	0	0	0	0	0	0	0	0	0	0	0	0	0
k__Bacteria;p__Bacteroidetes;c__Bacteroidia;o__Bacteroidales;f__Bacteroidaceae;g__Bacteroides;s__Bacteroides_reticulotermitis;t__Bacteroides_reticulotermitis_JCM_10512	0	0	0	0	0	0	0	0	0	0	0	0	0	0	0	0	0	0	0	0	0	0	0	0	0	0	0	0	0	0	0	0	0	0	0	0	0	0	0	0	0	0	0	0	0	0	0	0	0
k__Bacteria;p__Bacteroidetes;c__Bacteroidia;o__Bacteroidales;f__Bacteroidaceae;g__Bacteroides;s__Bacteroides_salanitronis;t__Bacteroides_salanitronis_DSM_18170	5	0	0	5	3	3	7	7	2	10	9	0	6	3	5	3	4	3	3	5	0	2	3	6	5	4	2	3	3	3	2	4	3	2	3	4	1	2	0	4	0	0	3	0	3	0	1	1	0
k__Bacteria;p__Bacteroidetes;c__Bacteroidia;o__Bacteroidales;f__Bacteroidaceae;g__Bacteroides;s__Bacteroides_salyersiae;t__Bacteroides_salyersiae_2789STDY5608871	0	0	0	0	0	0	0	1	0	0	0	0	0	0	0	0	0	0	0	0	0	1	0	0	0	0	0	0	0	0	0	0	1	1	2	1	2	0	1	1	1	1	0	1	0	0	1	1	0
k__Bacteria;p__Bacteroidetes;c__Bacteroidia;o__Bacteroidales;f__Bacteroidaceae;g__Bacteroides;s__Bacteroides_salyersiae;t__Bacteroides_salyersiae_CL02T12C01	0	0	0	0	0	0	0	0	0	0	0	0	0	0	0	0	1	0	1	1	0	0	1	0	0	0	0	1	0	0	0	0	2	2	0	1	1	2	1	1	1	2	2	1	1	1	0	0	0
k__Bacteria;p__Bacteroidetes;c__Bacteroidia;o__Bacteroidales;f__Bacteroidaceae;g__Bacteroides;s__Bacteroides_salyersiae;t__Bacteroides_salyersiae_DSM_18765	0	0	0	1	0	0	0	0	0	0	0	0	0	0	0	0	0	5	3	2	2	2	2	0	4	0	4	0	0	0	1	1	0	1	2	1	0	1	2	0	0	1	1	0	0	0	1	3	0
k__Bacteria;p__Bacteroidetes;c__Bacteroidia;o__Bacteroidales;f__Bacteroidaceae;g__Bacteroides;s__Bacteroides_salyersiae;t__Other	0	0	0	0	1	0	0	0	0	0	0	0	0	0	0	0	0	0	0	0	0	0	0	1	0	0	0	0	0	0	0	0	0	0	0	0	0	0	1	0	0	0	0	0	0	0	21	10	13
k__Bacteria;p__Bacteroidetes;c__Bacteroidia;o__Bacteroidales;f__Bacteroidaceae;g__Bacteroides;s__Bacteroides_sartorii;t__Bacteroides_sartorii_dnLKV3	0	0	2	2	3	3	3	4	1	0	2	6	3	0	1	0	6	5	6	13	4	2	4	11	2	6	3	1	2	4	2	7	2	0	0	0	1	0	0	0	3	1	0	2	0	0	0	1	0
k__Bacteria;p__Bacteroidetes;c__Bacteroidia;o__Bacteroidales;f__Bacteroidaceae;g__Bacteroides;s__Bacteroides_sp._1_1_30;t__Bacteroides_sp._1_1_30_1_1_30	2	0	0	1	0	1	1	2	2	1	1	2	0	0	2	1	6	6	4	5	6	11	8	13	8	8	5	5	2	5	4	5	6	7	2	6	3	4	5	5	3	5	6	2	1	5	0	4	5
k__Bacteria;p__Bacteroidetes;c__Bacteroidia;o__Bacteroidales;f__Bacteroidaceae;g__Bacteroides;s__Bacteroides_sp._2_1_16;t__Bacteroides_sp._2_1_16_2_1_16	0	0	0	0	0	0	1	0	0	0	0	0	0	0	0	1	2	0	1	0	0	1	0	0	0	0	0	0	1	0	0	0	0	0	0	0	0	0	0	0	0	1	0	0	0	0	0	0	0
k__Bacteria;p__Bacteroidetes;c__Bacteroidia;o__Bacteroidales;f__Bacteroidaceae;g__Bacteroides;s__Bacteroides_sp._2_1_22;t__Bacteroides_sp._2_1_22_2_1_22	15	6	9	11	7	14	17	13	14	13	14	34	16	17	18	31	1	1	0	3	1	0	3	0	0	0	0	0	0	0	0	0	0	2	0	0	1	1	0	0	0	0	0	0	1	2	2	6	4
k__Bacteria;p__Bacteroidetes;c__Bacteroidia;o__Bacteroidales;f__Bacteroidaceae;g__Bacteroides;s__Bacteroides_sp._2_1_33B;t__Bacteroides_sp._2_1_33B_2_1_33B	0	0	2	1	6	0	2	4	1	3	0	3	0	0	2	3	4	6	6	3	2	6	3	3	6	8	2	5	2	5	5	8	65	65	53	45	7	14	16	23	5	4	2	13	9	14	0	0	0
k__Bacteria;p__Bacteroidetes;c__Bacteroidia;o__Bacteroidales;f__Bacteroidaceae;g__Bacteroides;s__Bacteroides_sp._2_2_4;t__Bacteroides_sp._2_2_4_2_2_4	3	3	5	3	0	5	5	8	10	10	11	4	9	8	8	5	6	11	6	10	4	6	2	8	3	9	4	0	6	5	2	7	5	10	11	6	10	19	12	7	7	9	9	5	9	9	2	2	3
k__Bacteria;p__Bacteroidetes;c__Bacteroidia;o__Bacteroidales;f__Bacteroidaceae;g__Bacteroides;s__Bacteroides_sp._3_1_13;t__Bacteroides_sp._3_1_13_3_1_13	0	0	2	0	1	1	0	1	2	3	2	0	1	0	0	2	8	3	5	11	3	5	6	13	4	5	8	6	6	4	7	5	5	13	7	8	3	2	8	5	4	6	5	3	3	4	1	4	2
k__Bacteria;p__Bacteroidetes;c__Bacteroidia;o__Bacteroidales;f__Bacteroidaceae;g__Bacteroides;s__Bacteroides_sp._3_1_19;t__Bacteroides_sp._3_1_19_3_1_19	1	1	0	0	0	0	0	0	0	2	0	0	1	1	0	0	3	1	4	0	1	4	1	2	3	4	1	2	1	1	0	3	11	9	7	7	5	2	4	3	2	0	3	3	2	4	3	1	3
k__Bacteria;p__Bacteroidetes;c__Bacteroidia;o__Bacteroidales;f__Bacteroidaceae;g__Bacteroides;s__Bacteroides_sp._3_1_23;t__Bacteroides_sp._3_1_23_3_1_23	1	0	0	0	1	0	0	1	0	1	0	1	2	0	0	1	5	3	3	11	3	9	9	13	3	0	4	1	1	2	1	3	3	10	5	6	7	7	5	7	7	5	7	4	2	4	2	0	0
k__Bacteria;p__Bacteroidetes;c__Bacteroidia;o__Bacteroidales;f__Bacteroidaceae;g__Bacteroides;s__Bacteroides_sp._3_1_33FAA;t__Bacteroides_sp._3_1_33FAA_3_1_33FAA	6	2	7	5	8	5	7	4	4	5	5	7	5	7	6	6	1	1	1	2	3	1	1	2	9	8	10	7	0	2	0	2	1	0	0	0	0	0	0	0	3	3	0	0	0	0	0	1	2
k__Bacteria;p__Bacteroidetes;c__Bacteroidia;o__Bacteroidales;f__Bacteroidaceae;g__Bacteroides;s__Bacteroides_sp._3_1_40A;t__Bacteroides_sp._3_1_40A_3_1_40A	0	0	0	0	0	0	0	0	1	0	0	1	0	0	0	0	5	4	7	22	1	4	8	13	1	2	2	3	1	2	3	3	9	12	8	3	8	12	11	9	8	11	8	8	4	9	0	2	1
k__Bacteria;p__Bacteroidetes;c__Bacteroidia;o__Bacteroidales;f__Bacteroidaceae;g__Bacteroides;s__Bacteroides_sp._4_1_36;t__Bacteroides_sp._4_1_36_4_1_36	0	0	0	0	0	1	1	2	0	0	1	0	0	0	1	0	8	12	11	18	4	3	11	6	2	2	0	0	1	3	1	0	11	13	7	11	6	10	13	12	3	6	3	3	2	11	2	3	0
k__Bacteria;p__Bacteroidetes;c__Bacteroidia;o__Bacteroidales;f__Bacteroidaceae;g__Bacteroides;s__Bacteroides_sp._4_3_47FAA;t__Bacteroides_sp._4_3_47FAA_4_3_47FAA	0	0	1	0	1	0	0	3	1	0	3	3	1	0	0	1	6	9	9	12	7	3	4	5	10	11	3	7	8	3	6	6	6	8	13	15	5	5	14	10	5	14	10	9	14	16	0	0	2
k__Bacteria;p__Bacteroidetes;c__Bacteroidia;o__Bacteroidales;f__Bacteroidaceae;g__Bacteroides;s__Bacteroides_sp._9_1_42FAA;t__Bacteroides_sp._9_1_42FAA_9_1_42FAA	0	1	2	0	6	2	1	5	6	3	6	2	3	3	6	6	5	13	8	5	3	2	6	5	7	3	0	4	3	2	4	2	3	2	1	2	1	2	1	1	1	3	1	1	4	1	0	1	1
k__Bacteria;p__Bacteroidetes;c__Bacteroidia;o__Bacteroidales;f__Bacteroidaceae;g__Bacteroides;s__Bacteroides_sp._AR20;t__Bacteroides_sp._AR20_AR20	1	0	0	1	1	0	4	3	0	0	0	1	0	0	0	0	2	1	3	10	2	6	2	7	3	4	2	4	3	0	8	4	95	100	77	74	52	47	48	46	52	54	55	46	63	61	0	0	0
k__Bacteria;p__Bacteroidetes;c__Bacteroidia;o__Bacteroidales;f__Bacteroidaceae;g__Bacteroides;s__Bacteroides_sp._AR29;t__Bacteroides_sp._AR29_AR29	0	0	1	1	1	0	2	0	1	0	0	1	1	0	1	0	33	32	28	39	21	18	23	23	10	7	7	5	5	8	9	13	4	8	10	7	5	1	3	4	4	2	3	4	2	3	1	2	6
k__Bacteria;p__Bacteroidetes;c__Bacteroidia;o__Bacteroidales;f__Bacteroidaceae;g__Bacteroides;s__Bacteroides_sp._D20;t__Bacteroides_sp._D20_D20	1	0	1	0	0	2	3	2	0	1	3	1	1	3	0	0	29	44	37	32	10	17	8	20	4	0	3	1	0	1	6	3	6	4	3	6	2	1	0	0	3	3	2	2	1	6	14	18	14
k__Bacteria;p__Bacteroidetes;c__Bacteroidia;o__Bacteroidales;f__Bacteroidaceae;g__Bacteroides;s__Bacteroides_sp._D22;t__Bacteroides_sp._D22_D22	0	0	0	0	2	0	0	1	1	1	0	0	0	0	0	0	1	5	6	6	1	2	4	2	3	6	4	7	6	5	4	2	4	5	6	6	7	7	5	3	4	5	2	2	6	5	1	2	1
k__Bacteria;p__Bacteroidetes;c__Bacteroidia;o__Bacteroidales;f__Bacteroidaceae;g__Bacteroides;s__Bacteroides_sp._HMSC067B03;t__Bacteroides_sp._HMSC067B03_HMSC067B03	0	0	1	2	1	2	0	2	1	0	1	5	0	1	2	1	3	3	3	6	6	6	10	8	4	3	8	7	1	2	3	3	2	1	5	0	2	0	0	5	3	4	6	2	0	0	10	14	8
k__Bacteria;p__Bacteroidetes;c__Bacteroidia;o__Bacteroidales;f__Bacteroidaceae;g__Bacteroides;s__Bacteroides_sp._HMSC068A09;t__Bacteroides_sp._HMSC068A09_HMSC068A09	0	0	0	0	0	1	0	1	0	1	1	1	0	0	0	0	0	0	0	3	0	0	0	0	0	0	0	0	0	0	0	0	1	0	0	1	0	0	0	0	1	0	0	0	0	0	0	0	0
k__Bacteria;p__Bacteroidetes;c__Bacteroidia;o__Bacteroidales;f__Bacteroidaceae;g__Bacteroides;s__Bacteroides_sp._HMSC073E02;t__Bacteroides_sp._HMSC073E02_HMSC073E02	0	0	1	1	0	0	1	0	3	1	1	2	1	0	0	2	2	0	1	2	1	0	1	3	1	0	2	0	1	0	1	0	5	2	7	4	5	4	4	5	1	1	3	3	5	4	2	7	2
k__Bacteria;p__Bacteroidetes;c__Bacteroidia;o__Bacteroidales;f__Bacteroidaceae;g__Bacteroides;s__Bacteroides_sp._HPS0048;t__Bacteroides_sp._HPS0048_HPS0048	1	3	3	1	1	0	1	3	1	0	0	0	1	0	1	0	0	0	0	0	0	0	1	0	0	0	0	0	0	0	0	0	15	8	13	16	5	12	14	7	16	12	19	20	14	19	1	2	5
k__Bacteria;p__Bacteroidetes;c__Bacteroidia;o__Bacteroidales;f__Bacteroidaceae;g__Bacteroides;s__Bacteroides_sp._Marseille-P3166;t__Bacteroides_sp._Marseille-P3166_Marseille-P3166	0	0	0	0	0	0	9	0	0	0	0	0	14	0	0	11	4	4	1	0	2	1	2	0	5	0	3	0	5	6	9	7	0	0	0	0	0	0	0	0	0	2	0	0	0	0	3	4	1
k__Bacteria;p__Bacteroidetes;c__Bacteroidia;o__Bacteroidales;f__Bacteroidaceae;g__Bacteroides;s__Bacteroides_sp._Marseille-P3208T;t__Bacteroides_sp._Marseille-P3208T_Marseille-P3208	0	0	0	0	0	0	0	0	0	0	1	0	0	0	0	0	2	1	1	2	2	2	4	4	10	14	11	12	6	7	11	10	0	0	0	0	0	0	0	0	0	0	0	0	0	0	0	0	0
k__Bacteria;p__Bacteroidetes;c__Bacteroidia;o__Bacteroidales;f__Bacteroidaceae;g__Bacteroides;s__Bacteroides_sp._Marseille-P3684;t__Bacteroides_sp._Marseille-P3684_Marseille-P4684	0	0	0	0	0	0	0	0	0	0	0	0	0	0	0	0	0	0	0	0	0	0	0	0	0	0	0	0	0	0	0	0	0	0	0	0	0	0	0	0	0	0	0	0	0	0	0	0	0
k__Bacteria;p__Bacteroidetes;c__Bacteroidia;o__Bacteroidales;f__Bacteroidaceae;g__Bacteroides;s__Bacteroides_stercoris;t__Bacteroides_stercoris_ATCC_43183	9	8	16	14	7	17	25	15	14	12	10	11	6	12	13	12	17	11	11	3	8	10	8	10	7	13	7	5	13	18	31	19	205	183	175	160	118	87	116	102	77	81	61	85	75	103	2	3	1
k__Bacteria;p__Bacteroidetes;c__Bacteroidia;o__Bacteroidales;f__Bacteroidaceae;g__Bacteroides;s__Bacteroides_stercoris;t__Bacteroides_stercoris_CC31F	2	6	7	8	18	21	11	17	7	8	6	3	5	4	8	5	9	11	11	7	15	11	9	9	10	8	16	10	22	10	21	28	122	121	126	129	78	82	65	94	70	77	70	58	67	89	1	0	0
k__Bacteria;p__Bacteroidetes;c__Bacteroidia;o__Bacteroidales;f__Bacteroidaceae;g__Bacteroides;s__Bacteroides_stercoris;t__Bacteroides_stercoris_CL09T03C01	3	8	7	9	18	15	19	25	10	5	6	7	6	8	9	13	11	12	10	8	13	16	8	15	16	18	14	12	25	24	28	18	459	538	496	466	249	246	305	317	186	219	227	222	200	277	4	0	1
k__Bacteria;p__Bacteroidetes;c__Bacteroidia;o__Bacteroidales;f__Bacteroidaceae;g__Bacteroides;s__Bacteroides_stercoris;t__Other	17	19	36	28	32	61	60	66	20	14	18	18	26	29	39	29	52	47	42	36	41	31	48	42	53	60	57	45	59	83	103	94	1196	1208	1167	1213	612	564	765	861	529	465	600	581	532	614	6	0	1
k__Bacteria;p__Bacteroidetes;c__Bacteroidia;o__Bacteroidales;f__Bacteroidaceae;g__Bacteroides;s__Bacteroides_thetaiotaomicron;t__Bacteroides_thetaiotaomicron_14-106904-2	2	7	1	3	3	2	5	6	2	2	2	6	5	5	4	6	6	0	2	7	0	1	3	9	1	4	4	1	1	5	1	1	8	3	10	8	10	6	7	6	3	10	4	5	5	8	4	5	3
k__Bacteria;p__Bacteroidetes;c__Bacteroidia;o__Bacteroidales;f__Bacteroidaceae;g__Bacteroides;s__Bacteroides_thetaiotaomicron;t__Bacteroides_thetaiotaomicron_19_BTHE	0	0	0	0	0	0	0	1	1	0	1	1	0	0	0	0	4	2	4	1	3	3	3	3	4	1	3	1	3	1	1	2	8	4	6	7	9	3	5	5	3	6	4	3	5	5	0	1	1
k__Bacteria;p__Bacteroidetes;c__Bacteroidia;o__Bacteroidales;f__Bacteroidaceae;g__Bacteroides;s__Bacteroides_thetaiotaomicron;t__Bacteroides_thetaiotaomicron_2789STDY5608873	0	0	0	2	0	1	0	0	0	0	0	1	0	0	0	0	2	2	2	5	0	4	2	4	2	0	0	1	2	0	0	1	3	3	2	4	4	3	2	2	2	1	3	4	3	2	0	0	1
k__Bacteria;p__Bacteroidetes;c__Bacteroidia;o__Bacteroidales;f__Bacteroidaceae;g__Bacteroides;s__Bacteroides_thetaiotaomicron;t__Bacteroides_thetaiotaomicron_2789STDY5834846	0	0	1	0	0	0	0	0	0	1	0	1	0	0	0	0	0	0	0	0	0	1	0	0	0	0	0	0	0	0	0	0	0	1	0	0	0	0	0	0	0	0	1	2	0	0	0	1	0
k__Bacteria;p__Bacteroidetes;c__Bacteroidia;o__Bacteroidales;f__Bacteroidaceae;g__Bacteroides;s__Bacteroides_thetaiotaomicron;t__Bacteroides_thetaiotaomicron_2789STDY5834899	0	0	1	1	0	0	0	0	1	0	0	0	0	0	0	1	3	3	1	6	4	1	3	6	2	2	2	1	4	1	0	0	10	17	11	10	11	15	14	11	11	8	7	11	12	8	0	0	0
k__Bacteria;p__Bacteroidetes;c__Bacteroidia;o__Bacteroidales;f__Bacteroidaceae;g__Bacteroides;s__Bacteroides_thetaiotaomicron;t__Bacteroides_thetaiotaomicron_2789STDY5834945	0	0	0	0	0	1	0	0	0	1	0	1	0	0	1	0	8	5	10	5	6	4	5	10	7	3	5	11	1	1	2	3	3	2	2	0	1	3	2	1	1	2	1	1	1	1	0	0	0
k__Bacteria;p__Bacteroidetes;c__Bacteroidia;o__Bacteroidales;f__Bacteroidaceae;g__Bacteroides;s__Bacteroides_thetaiotaomicron;t__Bacteroides_thetaiotaomicron_7330	3	6	6	5	2	4	5	1	7	5	3	6	2	1	3	6	3	2	0	1	1	2	4	1	1	2	6	0	2	1	0	0	2	3	3	1	2	1	3	2	1	2	2	1	4	2	4	3	8
k__Bacteria;p__Bacteroidetes;c__Bacteroidia;o__Bacteroidales;f__Bacteroidaceae;g__Bacteroides;s__Bacteroides_thetaiotaomicron;t__Bacteroides_thetaiotaomicron_KLE1254	0	0	0	0	0	0	0	0	0	0	1	1	0	0	0	0	4	5	4	13	3	3	8	4	8	4	2	2	4	2	4	4	3	3	2	0	4	3	3	3	5	8	4	8	6	7	0	0	0
k__Bacteria;p__Bacteroidetes;c__Bacteroidia;o__Bacteroidales;f__Bacteroidaceae;g__Bacteroides;s__Bacteroides_thetaiotaomicron;t__Bacteroides_thetaiotaomicron_KPPR-3	2	1	0	1	0	0	0	0	0	0	0	1	0	0	0	0	3	5	3	11	1	6	5	7	2	2	3	2	4	4	0	2	0	4	1	6	1	1	1	0	2	2	4	5	0	3	0	0	0
k__Bacteria;p__Bacteroidetes;c__Bacteroidia;o__Bacteroidales;f__Bacteroidaceae;g__Bacteroides;s__Bacteroides_thetaiotaomicron;t__Bacteroides_thetaiotaomicron_NLAE-zl-C579	1	0	1	0	0	0	0	1	0	1	1	2	1	0	1	2	2	1	1	3	0	2	1	0	1	0	4	1	1	0	1	1	1	4	2	1	2	1	1	2	3	2	2	0	1	3	2	0	1
k__Bacteria;p__Bacteroidetes;c__Bacteroidia;o__Bacteroidales;f__Bacteroidaceae;g__Bacteroides;s__Bacteroides_thetaiotaomicron;t__Bacteroides_thetaiotaomicron_VPI-5482	19	22	25	27	27	32	41	32	28	33	38	212	18	26	31	109	2	1	3	1	1	1	2	2	0	3	2	0	2	1	1	2	0	3	0	1	2	1	1	0	6	3	2	0	1	3	6	4	5
k__Bacteria;p__Bacteroidetes;c__Bacteroidia;o__Bacteroidales;f__Bacteroidaceae;g__Bacteroides;s__Bacteroides_thetaiotaomicron;t__Bacteroides_thetaiotaomicron_dnLKV9	0	0	0	0	0	1	1	1	0	0	0	0	0	0	0	0	5	4	4	3	2	0	3	4	1	4	4	2	1	0	2	5	0	3	4	3	2	3	0	1	2	2	1	4	0	1	0	0	0
k__Bacteria;p__Bacteroidetes;c__Bacteroidia;o__Bacteroidales;f__Bacteroidaceae;g__Bacteroides;s__Bacteroides_thetaiotaomicron;t__Other	54	61	62	76	112	135	105	109	71	79	74	134	31	49	54	68	173	207	193	215	166	154	195	198	197	171	158	148	86	72	125	128	156	183	165	180	87	108	105	106	98	111	144	119	101	141	4	4	0
k__Bacteria;p__Bacteroidetes;c__Bacteroidia;o__Bacteroidales;f__Bacteroidaceae;g__Bacteroides;s__Bacteroides_uniformis;t__Bacteroides_uniformis_2789STDY5608791	0	2	1	0	1	0	1	0	1	0	0	1	0	1	0	1	35	34	38	41	14	18	10	19	0	2	4	3	2	1	5	2	2	1	3	6	2	0	1	2	0	2	1	2	1	2	0	5	1
k__Bacteria;p__Bacteroidetes;c__Bacteroidia;o__Bacteroidales;f__Bacteroidaceae;g__Bacteroides;s__Bacteroides_uniformis;t__Bacteroides_uniformis_2789STDY5608864	2	0	2	0	0	0	2	0	1	1	0	1	0	0	0	0	10	10	7	9	4	9	3	6	0	1	2	0	0	0	0	1	10	11	12	7	6	5	11	7	2	3	2	1	3	8	2	1	1
k__Bacteria;p__Bacteroidetes;c__Bacteroidia;o__Bacteroidales;f__Bacteroidaceae;g__Bacteroides;s__Bacteroides_uniformis;t__Bacteroides_uniformis_2789STDY5834844	1	1	0	2	1	1	6	4	1	1	0	2	1	1	2	2	11	12	9	0	0	1	1	9	1	1	0	1	0	0	1	0	2	2	7	2	3	3	2	7	1	4	1	4	1	1	1	10	5
k__Bacteria;p__Bacteroidetes;c__Bacteroidia;o__Bacteroidales;f__Bacteroidaceae;g__Bacteroides;s__Bacteroides_uniformis;t__Bacteroides_uniformis_2789STDY5834847	0	0	0	1	0	0	0	5	1	1	1	0	0	0	0	2	15	24	9	38	7	9	10	24	2	1	3	1	1	4	1	5	28	17	14	14	11	12	9	9	12	19	13	9	12	14	1	0	5
k__Bacteria;p__Bacteroidetes;c__Bacteroidia;o__Bacteroidales;f__Bacteroidaceae;g__Bacteroides;s__Bacteroides_uniformis;t__Bacteroides_uniformis_2789STDY5834898	0	1	0	0	0	0	1	0	0	0	0	1	0	0	0	1	14	11	6	20	5	5	10	7	1	0	2	1	0	2	0	0	23	28	17	13	19	13	13	16	6	5	5	15	5	25	1	2	1
k__Bacteria;p__Bacteroidetes;c__Bacteroidia;o__Bacteroidales;f__Bacteroidaceae;g__Bacteroides;s__Bacteroides_uniformis;t__Bacteroides_uniformis_2789STDY5834942	2	1	1	3	2	3	0	2	0	0	1	1	1	0	1	1	14	17	19	11	11	9	16	11	0	1	3	2	0	0	3	0	4	7	9	1	3	9	6	5	1	1	8	2	2	10	8	3	4
k__Bacteria;p__Bacteroidetes;c__Bacteroidia;o__Bacteroidales;f__Bacteroidaceae;g__Bacteroides;s__Bacteroides_uniformis;t__Bacteroides_uniformis_ATCC_8492	19	18	24	36	27	26	25	21	35	31	35	55	29	20	33	36	6	10	10	11	5	2	3	6	1	0	3	0	0	1	1	1	9	8	5	4	7	2	2	6	4	1	1	3	5	7	8	8	4
k__Bacteria;p__Bacteroidetes;c__Bacteroidia;o__Bacteroidales;f__Bacteroidaceae;g__Bacteroides;s__Bacteroides_uniformis;t__Bacteroides_uniformis_CL03T00C23	0	0	0	0	0	0	0	0	0	0	0	0	0	0	1	0	3	9	8	5	0	4	2	1	1	1	1	2	1	0	1	2	1	2	0	0	0	0	1	1	0	0	0	0	0	0	0	0	0
k__Bacteria;p__Bacteroidetes;c__Bacteroidia;o__Bacteroidales;f__Bacteroidaceae;g__Bacteroides;s__Bacteroides_uniformis;t__Bacteroides_uniformis_CL03T12C37	0	0	0	0	0	0	1	1	0	0	0	0	0	0	0	0	15	21	8	20	19	18	14	15	21	15	14	30	12	12	9	12	17	21	20	18	45	33	31	43	18	21	19	13	23	35	0	0	0
k__Bacteria;p__Bacteroidetes;c__Bacteroidia;o__Bacteroidales;f__Bacteroidaceae;g__Bacteroides;s__Bacteroides_uniformis;t__Bacteroides_uniformis_KLE1607	1	0	1	0	4	4	6	3	1	2	1	2	1	0	1	1	14	13	7	12	5	7	6	5	1	0	2	2	0	1	0	1	14	14	14	20	6	8	10	14	3	10	4	1	5	4	0	2	2
k__Bacteria;p__Bacteroidetes;c__Bacteroidia;o__Bacteroidales;f__Bacteroidaceae;g__Bacteroides;s__Bacteroides_uniformis;t__Bacteroides_uniformis_dnLKV2	0	0	3	3	2	1	1	3	0	0	0	2	1	0	1	1	33	33	27	32	7	13	9	18	5	1	4	5	1	1	2	1	7	7	11	7	2	5	10	8	2	6	6	7	6	8	1	3	8
k__Bacteria;p__Bacteroidetes;c__Bacteroidia;o__Bacteroidales;f__Bacteroidaceae;g__Bacteroides;s__Bacteroides_uniformis;t__Other	6	6	13	10	14	16	15	14	6	8	3	4	3	3	4	5	500	544	425	522	257	258	304	359	99	92	86	97	74	82	110	117	142	170	142	145	100	71	118	104	47	40	58	61	58	132	22	21	17
k__Bacteria;p__Bacteroidetes;c__Bacteroidia;o__Bacteroidales;f__Bacteroidaceae;g__Bacteroides;s__Bacteroides_vulgatus;t__Bacteroides_vulgatus_2789STDY5834842	0	2	0	1	2	1	2	3	0	4	5	3	1	1	4	2	7	9	9	12	12	8	8	10	13	13	12	12	6	2	6	13	16	16	22	19	21	17	24	15	14	15	13	13	18	16	0	0	0
k__Bacteria;p__Bacteroidetes;c__Bacteroidia;o__Bacteroidales;f__Bacteroidaceae;g__Bacteroides;s__Bacteroides_vulgatus;t__Bacteroides_vulgatus_2789STDY5834897	0	0	0	0	0	0	0	1	1	0	1	0	1	0	0	0	7	10	6	11	2	4	8	6	4	13	5	5	7	10	4	10	5	3	2	6	7	3	1	5	7	5	4	2	1	0	2	2	0
k__Bacteria;p__Bacteroidetes;c__Bacteroidia;o__Bacteroidales;f__Bacteroidaceae;g__Bacteroides;s__Bacteroides_vulgatus;t__Bacteroides_vulgatus_2789STDY5834944	5	0	5	4	1	5	7	8	4	5	5	10	1	1	2	11	0	2	2	2	0	0	3	3	2	2	2	1	0	1	2	3	0	0	0	0	0	0	2	0	1	0	0	0	2	0	1	1	1
k__Bacteria;p__Bacteroidetes;c__Bacteroidia;o__Bacteroidales;f__Bacteroidaceae;g__Bacteroides;s__Bacteroides_vulgatus;t__Bacteroides_vulgatus_ATCC_8482	7	9	9	16	9	8	7	21	10	11	11	17	13	13	11	8	5	8	6	12	2	2	2	6	1	3	4	0	5	1	5	3	9	8	9	8	9	7	7	6	6	10	6	4	4	8	0	1	1
k__Bacteria;p__Bacteroidetes;c__Bacteroidia;o__Bacteroidales;f__Bacteroidaceae;g__Bacteroides;s__Bacteroides_vulgatus;t__Bacteroides_vulgatus_CL09T03C04	0	0	0	0	0	0	0	1	3	0	0	0	1	0	0	0	4	4	2	7	3	1	3	9	4	2	6	5	4	1	2	7	9	12	8	6	1	4	2	6	4	2	3	1	1	2	0	0	0
k__Bacteria;p__Bacteroidetes;c__Bacteroidia;o__Bacteroidales;f__Bacteroidaceae;g__Bacteroides;s__Bacteroides_vulgatus;t__Bacteroides_vulgatus_NLAE-zl-G202	2	7	9	4	11	7	6	6	9	10	10	8	7	9	8	9	6	6	7	10	3	4	3	7	8	3	3	3	2	4	4	4	1	6	1	3	3	0	2	1	2	3	1	3	2	2	5	3	1
k__Bacteria;p__Bacteroidetes;c__Bacteroidia;o__Bacteroidales;f__Bacteroidaceae;g__Bacteroides;s__Bacteroides_vulgatus;t__Bacteroides_vulgatus_RJ2H1	0	1	0	0	0	0	0	0	0	0	0	0	0	0	0	0	15	12	7	14	4	7	10	5	3	5	4	3	8	3	5	5	0	0	1	1	2	0	3	0	1	0	1	1	3	1	0	0	2
k__Bacteria;p__Bacteroidetes;c__Bacteroidia;o__Bacteroidales;f__Bacteroidaceae;g__Bacteroides;s__Bacteroides_vulgatus;t__Bacteroides_vulgatus_dnLKV7	0	0	1	2	1	0	2	2	2	6	2	7	2	1	3	4	9	13	11	16	4	7	5	15	2	2	3	3	3	4	1	7	10	8	6	11	1	2	11	4	3	5	2	7	4	8	1	4	0
k__Bacteria;p__Bacteroidetes;c__Bacteroidia;o__Bacteroidales;f__Bacteroidaceae;g__Bacteroides;s__Bacteroides_vulgatus;t__Bacteroides_vulgatus_mpk	1	0	2	1	1	1	4	5	2	1	1	6	2	0	2	6	7	6	3	9	3	4	4	6	5	2	4	3	3	2	4	1	1	1	3	0	2	1	1	1	1	1	1	1	0	1	0	1	1
k__Bacteria;p__Bacteroidetes;c__Bacteroidia;o__Bacteroidales;f__Bacteroidaceae;g__Bacteroides;s__Bacteroides_vulgatus;t__Other	0	2	2	1	1	4	2	8	5	1	3	7	1	3	5	5	147	158	120	147	61	60	92	113	98	93	79	82	63	73	80	97	11	10	14	13	21	5	8	8	20	27	17	19	12	10	22	19	17
k__Bacteria;p__Bacteroidetes;c__Bacteroidia;o__Bacteroidales;f__Bacteroidaceae;g__Bacteroides;s__Bacteroides_xylanisolvens;t__Bacteroides_xylanisolvens	0	1	0	0	1	0	0	1	0	1	0	0	0	0	1	1	0	1	1	1	0	0	0	1	0	0	0	1	0	0	1	0	0	3	3	1	4	0	1	2	2	2	0	1	0	2	1	2	0
k__Bacteria;p__Bacteroidetes;c__Bacteroidia;o__Bacteroidales;f__Bacteroidaceae;g__Bacteroides;s__Bacteroides_xylanisolvens;t__Bacteroides_xylanisolvens_CL03T12C04	5	4	0	2	5	3	4	2	1	0	1	5	3	5	1	4	6	5	5	8	9	3	8	13	6	8	9	2	5	3	6	6	5	8	14	10	8	13	8	6	2	6	6	8	8	12	6	2	2
k__Bacteria;p__Bacteroidetes;c__Bacteroidia;o__Bacteroidales;f__Bacteroidaceae;g__Bacteroides;s__Bacteroides_xylanisolvens;t__Bacteroides_xylanisolvens_NLAE-zl-C202	1	0	0	0	0	1	2	0	0	1	1	2	0	1	1	0	1	2	2	1	1	3	1	2	2	0	2	0	0	0	0	0	1	5	3	2	3	0	3	0	1	1	3	3	3	2	1	1	1
k__Bacteria;p__Bacteroidetes;c__Bacteroidia;o__Bacteroidales;f__Bacteroidaceae;g__Bacteroides;s__Bacteroides_xylanisolvens;t__Bacteroides_xylanisolvens_NLAE-zl-G339	0	0	0	0	0	1	0	0	0	0	0	0	0	1	0	0	5	4	1	3	2	1	3	0	4	2	1	2	1	0	5	6	2	2	1	1	1	1	2	3	4	4	0	1	2	2	0	4	0
k__Bacteria;p__Bacteroidetes;c__Bacteroidia;o__Bacteroidales;f__Bacteroidaceae;g__Bacteroides;s__Bacteroides_xylanisolvens;t__Other	0	0	0	1	0	0	0	1	0	0	0	1	0	0	0	0	6	4	0	0	2	5	4	2	3	0	4	6	1	1	1	4	1	3	1	6	3	6	4	3	1	2	7	1	3	1	0	0	2
k__Bacteria;p__Bacteroidetes;c__Bacteroidia;o__Bacteroidales;f__Bacteroidaceae;g__Bacteroides;s__Bacteroides_zoogleoformans;t__Bacteroides_zoogleoformans_ATCC_33285	0	0	0	0	0	0	0	0	0	0	0	0	0	0	0	0	0	0	0	0	0	0	0	0	0	0	0	0	0	0	0	0	0	0	0	0	0	0	0	0	0	0	0	0	0	0	0	0	0
k__Bacteria;p__Bacteroidetes;c__Bacteroidia;o__Bacteroidales;f__Bacteroidaceae;g__Bacteroides;s__Other;t__Other	381	399	637	729	811	872	846	898	1034	980	937	1198	608	715	834	975	4204	4501	3808	3812	2368	2442	2827	3196	1634	1471	1363	1256	1189	1203	1534	1527	5852	6119	5987	6105	4292	4292	5537	5692	3713	3918	4983	3799	3839	6340	605	648	537
k__Bacteria;p__Bacteroidetes;c__Bacteroidia;o__Bacteroidales;f__Bacteroidaceae;g__Mediterranea;s__Mediterranea_massiliensis;t__Mediterranea_massiliensis_Marseille-P2645	0	0	0	7	0	0	1	1	3	4	4	4	1	1	1	0	0	2	0	0	0	0	0	0	0	5	0	0	1	1	3	0	0	0	0	0	0	0	0	0	0	0	0	1	0	0	3	1	2
k__Bacteria;p__Bacteroidetes;c__Bacteroidia;o__Bacteroidales;f__Bacteroidaceae;g__Other;s__Other;t__Other	59	63	60	45	55	50	60	69	50	61	69	65	34	42	46	39	6	11	10	13	5	7	9	7	5	7	3	3	4	3	5	3	32	31	23	24	39	37	41	32	24	20	24	24	18	17	25	13	27
k__Bacteria;p__Bacteroidetes;c__Bacteroidia;o__Bacteroidales;f__Barnesiellaceae;g__Barnesiella;s__Barnesiella_intestinihominis;t__Barnesiella_intestinihominis_YIT_11860	0	0	6	5	0	2	1	2	2	0	1	1	0	0	2	0	0	1	3	0	2	1	15	9	1	1	4	4	2	1	9	5	4	3	14	9	9	7	11	0	7	4	14	17	13	16	9	10	21
k__Bacteria;p__Bacteroidetes;c__Bacteroidia;o__Bacteroidales;f__Barnesiellaceae;g__Barnesiella;s__Barnesiella_viscericola;t__Barnesiella_viscericola_C46__DSM_18177	0	0	0	0	0	0	0	0	0	0	0	0	0	0	0	0	0	0	2	0	1	0	1	1	1	1	0	2	0	2	0	2	3	3	5	0	1	2	4	0	2	3	2	3	3	3	0	0	0
k__Bacteria;p__Bacteroidetes;c__Bacteroidia;o__Bacteroidales;f__Barnesiellaceae;g__Barnesiella;s__Other;t__Other	0	0	0	0	0	0	0	0	0	0	0	0	0	0	0	0	0	0	0	0	0	0	0	0	0	0	0	0	0	0	0	0	0	0	0	0	0	0	0	0	0	0	0	0	0	0	0	0	0
k__Bacteria;p__Bacteroidetes;c__Bacteroidia;o__Bacteroidales;f__Barnesiellaceae;g__Coprobacter;s__Coprobacter_fastidiosus;t__Coprobacter_fastidiosus_NSB1	0	0	0	0	0	0	0	0	0	0	0	0	0	0	0	0	0	0	0	0	0	0	0	0	0	0	0	0	0	0	0	0	0	0	0	0	0	0	0	0	0	0	0	0	0	0	0	0	0
k__Bacteria;p__Bacteroidetes;c__Bacteroidia;o__Bacteroidales;f__Barnesiellaceae;g__Coprobacter;s__Coprobacter_secundus;t__Coprobacter_secundus_177	0	0	0	0	0	0	0	0	0	0	0	0	0	0	0	0	1	0	1	4	2	0	0	1	2	4	2	4	1	1	2	3	0	0	0	0	0	0	0	0	0	0	0	0	0	0	0	0	0
k__Bacteria;p__Bacteroidetes;c__Bacteroidia;o__Bacteroidales;f__Barnesiellaceae;g__Other;s__Other;t__Other	0	0	0	0	0	0	0	0	0	0	0	0	0	0	0	0	0	0	0	0	1	0	0	0	1	1	0	0	0	0	1	0	0	0	0	0	0	0	0	0	0	0	0	0	0	0	0	0	0
k__Bacteria;p__Bacteroidetes;c__Bacteroidia;o__Bacteroidales;f__Odoribacteraceae;g__Butyricimonas;s__Butyricimonas_sp._Marseille-P2440;t__Butyricimonas_sp._Marseille-P2440_Marseille-P2440	0	0	0	0	0	0	0	0	0	0	0	0	0	0	0	0	0	0	0	0	0	0	0	0	0	0	0	0	0	0	0	0	6	4	3	0	8	7	0	0	6	5	0	2	7	0	0	0	0
k__Bacteria;p__Bacteroidetes;c__Bacteroidia;o__Bacteroidales;f__Odoribacteraceae;g__Butyricimonas;s__Butyricimonas_sp._Marseille-P4593;t__Butyricimonas_sp._Marseille-P4593_vagina	0	0	0	0	0	0	0	0	1	0	0	0	0	0	0	0	2	0	2	2	0	0	4	2	3	0	3	1	0	1	5	2	0	1	0	0	2	1	0	0	2	2	5	3	0	2	38	48	28
k__Bacteria;p__Bacteroidetes;c__Bacteroidia;o__Bacteroidales;f__Odoribacteraceae;g__Butyricimonas;s__Butyricimonas_synergistica;t__Butyricimonas_synergistica_DSM_23225	0	0	0	0	0	0	0	0	0	0	0	0	0	0	0	0	0	0	0	0	0	0	0	0	0	0	0	0	0	0	0	0	3	9	5	0	7	2	0	0	6	1	0	3	4	0	0	0	0
k__Bacteria;p__Bacteroidetes;c__Bacteroidia;o__Bacteroidales;f__Odoribacteraceae;g__Butyricimonas;s__Butyricimonas_virosa;t__Butyricimonas_virosa_DSM_23226	0	0	0	0	0	0	0	0	0	0	0	0	0	0	0	0	0	0	0	0	0	0	0	0	0	0	0	0	0	0	0	0	0	0	0	0	1	0	0	0	1	0	0	0	0	0	12	19	13
k__Bacteria;p__Bacteroidetes;c__Bacteroidia;o__Bacteroidales;f__Odoribacteraceae;g__Butyricimonas;s__Other;t__Other	0	0	0	0	0	0	0	2	0	0	0	1	0	0	0	0	0	0	0	0	0	0	0	0	0	0	0	0	0	0	0	0	7	9	12	12	16	17	17	13	11	6	7	17	10	4	0	0	1
k__Bacteria;p__Bacteroidetes;c__Bacteroidia;o__Bacteroidales;f__Odoribacteraceae;g__Culturomica;s__Culturomica_massiliensis;t__Culturomica_massiliensis_Marseille-P2698	0	0	0	0	0	0	0	0	0	0	0	0	0	0	0	0	0	0	0	0	0	0	0	0	0	0	0	0	0	0	0	0	0	0	0	0	0	0	0	0	0	0	0	0	0	0	2	0	0
k__Bacteria;p__Bacteroidetes;c__Bacteroidia;o__Bacteroidales;f__Odoribacteraceae;g__Odoribacter;s__Odoribacter_laneus;t__Odoribacter_laneus_YIT_12061	0	0	0	2	1	3	0	2	2	2	1	3	0	0	1	1	0	0	0	0	0	0	1	1	0	0	2	0	0	0	0	0	2	8	5	0	1	4	0	0	3	2	0	3	2	0	0	0	0
k__Bacteria;p__Bacteroidetes;c__Bacteroidia;o__Bacteroidales;f__Odoribacteraceae;g__Odoribacter;s__Odoribacter_splanchnicus;t__Odoribacter_splanchnicus_DSM_220712	0	0	0	0	0	0	1	1	0	0	0	0	0	0	0	0	0	0	0	0	0	0	0	0	0	0	0	0	0	0	0	0	2	0	0	0	0	0	0	1	1	0	2	1	0	0	1	1	0
k__Bacteria;p__Bacteroidetes;c__Bacteroidia;o__Bacteroidales;f__Odoribacteraceae;g__Odoribacter;s__Odoribacter_splanchnicus;t__Odoribacter_splanchnicus_NCTC10825	0	0	0	0	0	0	0	0	0	0	0	0	0	0	0	0	0	0	1	0	0	0	0	0	0	1	0	0	0	0	0	0	0	2	0	0	1	1	0	1	0	0	2	0	2	1	1	0	0
k__Bacteria;p__Bacteroidetes;c__Bacteroidia;o__Bacteroidales;f__Odoribacteraceae;g__Odoribacter;s__Odoribacter_splanchnicus;t__Other	0	0	1	0	2	7	3	6	3	0	2	0	5	5	6	0	6	0	8	0	0	0	23	11	1	4	6	0	0	0	0	0	205	186	0	0	283	264	0	258	168	164	310	239	248	254	139	161	109
k__Bacteria;p__Bacteroidetes;c__Bacteroidia;o__Bacteroidales;f__Odoribacteraceae;g__Other;s__Other;t__Other	0	0	0	0	0	0	0	0	0	0	0	0	0	0	0	0	0	0	0	0	0	0	0	0	0	0	0	0	0	0	0	0	5	2	0	0	1	3	1	4	1	4	2	2	5	1	1	2	1
k__Bacteria;p__Bacteroidetes;c__Bacteroidia;o__Bacteroidales;f__Other;g__Other;s__Bacteroidales_bacterium_KA00251;t__Bacteroidales_bacterium_KA00251_KA00251	0	0	0	0	0	0	0	0	0	0	0	0	0	0	0	0	0	0	0	0	0	0	0	0	0	0	0	0	0	0	0	0	0	0	0	0	0	0	0	0	0	0	0	0	0	0	0	0	0
k__Bacteria;p__Bacteroidetes;c__Bacteroidia;o__Bacteroidales;f__Other;g__Other;s__Bacteroidales_bacterium_KA00344;t__Bacteroidales_bacterium_KA00344_KA00344	0	0	0	0	0	0	0	0	0	0	0	0	0	0	0	0	0	0	0	0	0	0	0	0	0	0	0	0	0	0	0	0	0	0	0	0	0	0	0	0	0	0	0	0	0	0	1	3	1
k__Bacteria;p__Bacteroidetes;c__Bacteroidia;o__Bacteroidales;f__Other;g__Other;s__Other;t__Other	729	690	857	860	895	883	918	945	1081	1122	1049	947	822	852	905	853	1814	1892	1656	2604	1074	1097	1192	1538	1297	1166	1088	1008	799	882	1043	974	2289	2332	2393	2503	1212	1168	1661	1632	972	883	1207	1066	1052	1455	719	742	747
k__Bacteria;p__Bacteroidetes;c__Bacteroidia;o__Bacteroidales;f__Porphyromonadaceae;g__Gabonia;s__Gabonia_massiliensis;t__Gabonia_massiliensis_GM3	0	0	0	0	0	0	0	0	0	0	0	0	0	0	0	0	0	0	0	0	0	0	0	0	0	0	0	0	0	0	0	0	0	0	0	0	0	0	0	0	0	0	0	0	0	0	0	0	0
k__Bacteria;p__Bacteroidetes;c__Bacteroidia;o__Bacteroidales;f__Porphyromonadaceae;g__Gabonibacter;s__Gabonibacter_massiliensis;t__Gabonibacter_massiliensis_GM7	0	0	0	0	0	0	0	0	0	0	0	0	0	0	0	0	0	0	0	0	0	0	0	0	0	0	0	0	0	0	0	0	0	0	0	0	0	0	0	0	0	0	0	0	0	0	0	0	0
k__Bacteria;p__Bacteroidetes;c__Bacteroidia;o__Bacteroidales;f__Porphyromonadaceae;g__Porphyromonas;s__Other;t__Other	0	0	0	0	0	0	0	0	0	0	0	0	0	0	0	0	0	1	0	0	0	0	0	0	0	0	0	0	0	0	0	0	0	0	0	0	0	0	0	0	0	0	0	0	1	0	0	0	0
k__Bacteria;p__Bacteroidetes;c__Bacteroidia;o__Bacteroidales;f__Porphyromonadaceae;g__Porphyromonas;s__Porphyromonas_somerae;t__Porphyromonas_somerae_DSM_23386	1	3	2	1	3	2	5	3	1	0	1	3	0	1	2	0	0	0	0	0	0	0	0	0	0	0	0	0	0	0	0	0	1	0	0	0	0	0	0	0	0	0	0	0	0	0	0	0	0
k__Bacteria;p__Bacteroidetes;c__Bacteroidia;o__Bacteroidales;f__Porphyromonadaceae;g__Porphyromonas;s__Porphyromonas_sp._HMSC065F10;t__Porphyromonas_sp._HMSC065F10_HMSC065F10	0	0	0	0	0	0	0	0	0	0	0	0	0	0	0	0	0	0	0	0	0	0	0	0	0	0	0	0	0	0	0	0	0	0	0	0	0	0	0	0	0	0	0	0	0	0	0	0	0
k__Bacteria;p__Bacteroidetes;c__Bacteroidia;o__Bacteroidales;f__Porphyromonadaceae;g__Porphyromonas;s__Porphyromonas_uenonis;t__Porphyromonas_uenonis_DSM_23387	0	0	0	0	0	0	0	0	0	0	0	0	0	0	0	0	0	0	0	0	0	0	0	0	0	0	0	0	0	0	0	0	0	0	0	0	0	0	0	0	0	0	0	0	0	0	0	0	0
k__Bacteria;p__Bacteroidetes;c__Bacteroidia;o__Bacteroidales;f__Porphyromonadaceae;g__Sanguibacteroides;s__Sanguibacteroides_justesenii;t__Sanguibacteroides_justesenii_OUH_308042	0	0	0	0	0	0	0	0	0	0	0	0	0	0	0	0	0	0	0	0	0	1	0	0	0	0	0	0	0	0	0	1	0	0	0	0	0	0	0	0	0	0	0	0	0	0	0	0	0
k__Bacteria;p__Bacteroidetes;c__Bacteroidia;o__Bacteroidales;f__Prevotellaceae;g__Alloprevotella;s__Alloprevotella_tannerae;t__Alloprevotella_tannerae_ATCC_51259	0	0	0	0	0	0	0	0	0	0	0	0	0	0	0	0	0	0	0	0	0	0	0	0	0	0	0	0	0	0	0	0	0	0	0	0	1	0	0	0	0	0	0	0	0	0	0	0	0
k__Bacteria;p__Bacteroidetes;c__Bacteroidia;o__Bacteroidales;f__Prevotellaceae;g__Metaprevotella;s__Metaprevotella_massiliensis;t__Metaprevotella_massiliensis_Marseille_P-3114	15	8	14	8	3	6	20	30	7	17	13	0	17	6	15	15	0	0	0	0	0	0	0	0	0	0	0	0	0	0	0	0	0	0	0	0	0	0	0	0	0	1	0	0	0	0	16	32	56
k__Bacteria;p__Bacteroidetes;c__Bacteroidia;o__Bacteroidales;f__Prevotellaceae;g__Other;s__Other;t__Other	56	53	68	65	43	63	58	66	83	98	74	45	57	63	62	50	0	0	0	1	0	0	0	0	0	0	0	0	0	0	0	0	0	0	1	3	0	0	0	3	5	4	1	3	0	1	32	35	51
k__Bacteria;p__Bacteroidetes;c__Bacteroidia;o__Bacteroidales;f__Prevotellaceae;g__Paraprevotella;s__Other;t__Other	0	0	0	0	0	0	1	0	0	0	0	0	0	0	0	0	0	0	0	0	0	0	0	0	0	0	1	0	0	0	0	0	30	28	37	35	9	6	8	13	17	13	19	30	19	47	4	1	2
k__Bacteria;p__Bacteroidetes;c__Bacteroidia;o__Bacteroidales;f__Prevotellaceae;g__Paraprevotella;s__Paraprevotella_clara;t__Paraprevotella_clara_YIT_11840	2	0	1	0	0	0	7	6	2	0	2	0	1	0	0	0	0	2	0	3	1	1	6	1	2	0	2	3	0	3	0	1	559	543	469	442	92	109	166	162	247	188	274	244	264	455	19	23	23
k__Bacteria;p__Bacteroidetes;c__Bacteroidia;o__Bacteroidales;f__Prevotellaceae;g__Paraprevotella;s__Paraprevotella_xylaniphila;t__Paraprevotella_xylaniphila_YIT_11841	15	21	31	22	23	20	21	27	27	32	33	28	18	26	15	26	0	0	0	0	0	0	0	0	0	0	1	0	1	0	0	1	34	34	39	24	12	3	8	12	22	18	17	14	16	35	8	5	6
k__Bacteria;p__Bacteroidetes;c__Bacteroidia;o__Bacteroidales;f__Prevotellaceae;g__Prevotella;s__Other;t__Other	180	168	179	204	179	190	217	228	228	256	254	280	218	240	229	236	1	0	0	0	0	0	3	1	39	45	41	64	76	72	67	81	3	3	3	1	2	0	0	1	14	17	19	2	4	4	68	92	104
k__Bacteria;p__Bacteroidetes;c__Bacteroidia;o__Bacteroidales;f__Prevotellaceae;g__Prevotella;s__Prevotella_albensis;t__Prevotella_albensis_DSM_11370	23	11	12	20	22	17	27	29	17	25	29	21	17	21	17	21	0	0	0	0	0	0	0	0	0	0	0	0	0	0	0	0	0	0	0	0	0	0	0	0	1	0	0	0	0	0	0	2	0
k__Bacteria;p__Bacteroidetes;c__Bacteroidia;o__Bacteroidales;f__Prevotellaceae;g__Prevotella;s__Prevotella_amnii;t__Prevotella_amnii_DSM_23384	0	0	0	0	0	0	0	0	0	0	0	0	0	0	0	0	0	0	0	0	0	0	0	0	0	0	0	0	0	0	0	0	0	0	0	0	0	0	0	0	0	0	0	0	1	0	0	0	0
k__Bacteria;p__Bacteroidetes;c__Bacteroidia;o__Bacteroidales;f__Prevotellaceae;g__Prevotella;s__Prevotella_bergensis;t__Prevotella_bergensis_DSM_17361	0	0	0	0	0	0	0	0	0	0	0	0	0	0	0	0	0	0	0	0	0	0	0	0	0	0	0	0	0	0	0	0	0	0	0	0	0	0	0	0	0	0	0	0	0	0	5	13	16
k__Bacteria;p__Bacteroidetes;c__Bacteroidia;o__Bacteroidales;f__Prevotellaceae;g__Prevotella;s__Prevotella_bivia;t__Other	19	17	19	32	26	13	17	20	30	31	22	18	15	23	12	14	0	0	0	0	0	0	0	0	1	0	7	0	8	0	4	0	0	0	0	0	0	0	0	0	8	2	2	0	0	0	5	7	7
k__Bacteria;p__Bacteroidetes;c__Bacteroidia;o__Bacteroidales;f__Prevotellaceae;g__Prevotella;s__Prevotella_bivia;t__Prevotella_bivia_DSM_20514	1	1	2	0	1	0	0	2	0	0	2	0	0	0	0	0	0	0	0	0	0	0	0	0	0	0	0	0	0	0	0	0	0	0	0	0	0	0	0	0	0	0	0	0	0	0	1	0	2
k__Bacteria;p__Bacteroidetes;c__Bacteroidia;o__Bacteroidales;f__Prevotellaceae;g__Prevotella;s__Prevotella_bivia;t__Prevotella_bivia_GED7760C	0	1	2	0	0	0	0	0	1	0	0	1	0	0	0	0	0	0	0	0	0	0	0	0	0	0	0	0	0	0	0	0	0	0	0	0	0	0	0	0	0	0	0	0	0	0	0	0	0
k__Bacteria;p__Bacteroidetes;c__Bacteroidia;o__Bacteroidales;f__Prevotellaceae;g__Prevotella;s__Prevotella_bivia;t__Prevotella_bivia_GED7880	5	9	7	6	2	4	6	5	5	11	9	20	6	6	14	6	0	0	0	0	0	0	0	0	0	0	0	0	0	0	0	0	0	0	0	0	0	0	0	0	1	0	1	0	0	0	3	3	11
k__Bacteria;p__Bacteroidetes;c__Bacteroidia;o__Bacteroidales;f__Prevotellaceae;g__Prevotella;s__Prevotella_bryantii;t__Other	3	4	2	1	1	3	5	3	5	3	4	14	1	1	2	4	0	0	0	0	0	0	0	0	0	0	0	0	0	0	0	0	0	0	0	0	0	0	0	0	0	0	0	0	0	0	1	0	0
k__Bacteria;p__Bacteroidetes;c__Bacteroidia;o__Bacteroidales;f__Prevotellaceae;g__Prevotella;s__Prevotella_bryantii;t__Prevotella_bryantii_B14	18	18	18	26	24	18	29	31	20	37	37	41	27	32	28	29	0	0	0	0	0	0	0	0	0	0	0	0	0	0	0	0	0	0	0	0	0	0	0	0	2	0	0	0	0	0	4	1	3
k__Bacteria;p__Bacteroidetes;c__Bacteroidia;o__Bacteroidales;f__Prevotellaceae;g__Prevotella;s__Prevotella_bryantii;t__Prevotella_bryantii_C21a	2	1	0	0	1	0	0	1	0	1	2	0	0	2	1	2	0	0	0	0	0	0	0	0	0	0	0	0	0	0	0	0	0	0	0	0	0	0	0	0	0	0	0	0	0	0	0	3	1
k__Bacteria;p__Bacteroidetes;c__Bacteroidia;o__Bacteroidales;f__Prevotellaceae;g__Prevotella;s__Prevotella_bryantii;t__Prevotella_bryantii_FB3001	1	6	4	5	2	3	2	1	4	1	7	6	3	2	4	0	0	0	0	0	0	0	0	0	0	0	0	0	0	0	0	0	0	0	0	0	0	0	0	0	1	0	0	0	0	0	0	2	0
k__Bacteria;p__Bacteroidetes;c__Bacteroidia;o__Bacteroidales;f__Prevotellaceae;g__Prevotella;s__Prevotella_bryantii;t__Prevotella_bryantii_KHPX14	0	1	0	0	0	0	0	0	1	0	2	0	0	0	0	0	0	0	0	0	0	0	0	0	0	0	0	0	0	0	0	0	0	0	0	0	0	0	0	0	0	0	0	0	0	0	0	0	0
k__Bacteria;p__Bacteroidetes;c__Bacteroidia;o__Bacteroidales;f__Prevotellaceae;g__Prevotella;s__Prevotella_buccalis;t__Other	0	0	0	0	0	0	0	2	0	1	1	0	0	1	0	0	0	0	0	0	0	0	0	0	0	0	0	0	0	0	0	0	0	0	0	0	0	0	0	0	0	0	0	0	0	0	0	1	1
k__Bacteria;p__Bacteroidetes;c__Bacteroidia;o__Bacteroidales;f__Prevotellaceae;g__Prevotella;s__Prevotella_buccalis;t__Prevotella_buccalis_ATCC_35310	6	3	5	8	6	4	6	12	5	8	8	25	5	4	12	27	0	0	0	0	0	0	0	0	0	0	0	0	0	0	0	0	0	0	2	0	0	0	1	0	0	0	0	0	0	0	1	1	3
k__Bacteria;p__Bacteroidetes;c__Bacteroidia;o__Bacteroidales;f__Prevotellaceae;g__Prevotella;s__Prevotella_buccalis;t__Prevotella_buccalis_UMB0536	21	18	34	30	29	27	39	33	47	59	53	33	34	35	36	30	0	0	0	0	0	0	0	0	12	4	8	5	9	14	7	11	0	0	0	0	0	1	3	0	4	1	0	1	0	0	12	13	15
k__Bacteria;p__Bacteroidetes;c__Bacteroidia;o__Bacteroidales;f__Prevotellaceae;g__Prevotella;s__Prevotella_conceptionensis;t__Prevotella_conceptionensis_9403948	19	25	26	18	26	19	23	22	31	30	31	26	18	28	31	17	0	0	0	0	0	0	0	0	0	0	0	0	0	0	0	0	0	0	0	0	0	0	0	0	2	1	0	0	0	0	0	3	1
k__Bacteria;p__Bacteroidetes;c__Bacteroidia;o__Bacteroidales;f__Prevotellaceae;g__Prevotella;s__Prevotella_copri;t__Prevotella_copri_DSM_18205	9365	9383	9364	9894	9739	9915	10213	10496	11748	11765	11930	10198	8723	8769	8525	7836	16	10	20	12	93	96	172	161	4804	5763	5957	6443	10146	10306	8889	9070	12	17	122	115	51	45	145	47	1570	1456	489	206	182	89	2179	2499	2577
k__Bacteria;p__Bacteroidetes;c__Bacteroidia;o__Bacteroidales;f__Prevotellaceae;g__Prevotella;s__Prevotella_corporis;t__Other	0	0	0	0	0	0	0	0	0	0	0	0	0	0	0	0	0	0	0	0	0	0	0	0	0	0	0	0	0	0	0	0	0	0	0	0	0	0	0	0	0	0	0	0	0	0	7	12	13
k__Bacteria;p__Bacteroidetes;c__Bacteroidia;o__Bacteroidales;f__Prevotellaceae;g__Prevotella;s__Prevotella_corporis;t__Prevotella_corporis_DSM_18810	0	0	0	0	0	0	0	0	0	0	0	0	0	0	0	0	0	0	0	0	0	0	0	0	0	0	0	0	0	0	0	0	0	0	0	0	0	0	0	0	0	0	0	0	0	0	5	3	5
k__Bacteria;p__Bacteroidetes;c__Bacteroidia;o__Bacteroidales;f__Prevotellaceae;g__Prevotella;s__Prevotella_corporis;t__Prevotella_corporis_MJR7716	0	0	0	0	0	0	0	0	0	0	0	0	0	0	0	0	0	0	0	0	0	0	0	0	0	0	0	0	0	0	0	0	0	0	0	0	0	0	0	0	0	0	0	0	0	0	4	4	6
k__Bacteria;p__Bacteroidetes;c__Bacteroidia;o__Bacteroidales;f__Prevotellaceae;g__Prevotella;s__Prevotella_dentalis;t__Other	0	0	0	0	0	0	0	0	0	0	0	0	0	0	0	0	0	0	0	0	0	0	0	0	0	0	0	0	0	0	0	0	0	0	0	0	0	0	0	0	0	0	0	0	0	0	0	0	0
k__Bacteria;p__Bacteroidetes;c__Bacteroidia;o__Bacteroidales;f__Prevotellaceae;g__Prevotella;s__Prevotella_disiens;t__Other	0	0	0	0	0	0	0	0	0	0	0	0	0	0	0	0	0	0	0	0	0	0	0	0	0	0	0	0	0	0	0	0	2	0	0	0	0	0	0	0	0	0	0	0	0	0	0	1	4
k__Bacteria;p__Bacteroidetes;c__Bacteroidia;o__Bacteroidales;f__Prevotellaceae;g__Prevotella;s__Prevotella_disiens;t__Prevotella_disiens_JCM_6334	0	0	0	0	0	0	0	0	0	0	0	0	0	0	0	0	0	0	0	0	0	0	0	0	0	0	0	0	0	0	0	0	1	0	0	0	0	0	0	0	0	0	0	0	0	0	0	0	0
k__Bacteria;p__Bacteroidetes;c__Bacteroidia;o__Bacteroidales;f__Prevotellaceae;g__Prevotella;s__Prevotella_falsenii;t__Prevotella_falsenii_JCM_15124	0	0	0	0	0	0	0	0	0	0	0	0	0	0	0	0	0	0	0	0	0	0	0	0	0	0	0	0	0	0	0	0	0	0	0	0	0	0	0	0	0	0	0	0	0	0	0	0	0
k__Bacteria;p__Bacteroidetes;c__Bacteroidia;o__Bacteroidales;f__Prevotellaceae;g__Prevotella;s__Prevotella_fusca;t__Prevotella_fusca_W1435	0	0	1	0	1	0	1	0	2	0	0	0	0	0	2	0	0	0	0	0	0	0	0	0	0	0	0	0	0	0	0	0	0	0	0	0	0	0	0	0	0	0	0	0	0	0	0	1	1
k__Bacteria;p__Bacteroidetes;c__Bacteroidia;o__Bacteroidales;f__Prevotellaceae;g__Prevotella;s__Prevotella_histicola;t__Other	1	0	0	0	0	0	0	0	0	0	0	0	0	0	0	0	0	0	0	0	0	0	0	0	0	0	0	0	0	0	0	0	0	0	0	0	0	0	0	0	0	0	0	0	0	0	0	0	0
k__Bacteria;p__Bacteroidetes;c__Bacteroidia;o__Bacteroidales;f__Prevotellaceae;g__Prevotella;s__Prevotella_histicola;t__Prevotella_histicola_F0411	2	0	0	0	0	0	0	0	0	0	0	0	0	0	0	0	0	0	0	0	0	0	0	0	0	0	0	0	0	0	0	0	0	0	0	0	0	0	0	0	0	0	0	0	0	0	0	0	0
k__Bacteria;p__Bacteroidetes;c__Bacteroidia;o__Bacteroidales;f__Prevotellaceae;g__Prevotella;s__Prevotella_histicola;t__Prevotella_histicola_JCM_15637	0	0	0	0	0	0	0	0	0	0	1	0	1	0	0	0	0	0	0	0	0	0	0	0	0	0	0	0	0	0	0	0	0	0	0	0	0	0	0	0	0	0	0	0	0	0	0	0	0
k__Bacteria;p__Bacteroidetes;c__Bacteroidia;o__Bacteroidales;f__Prevotellaceae;g__Prevotella;s__Prevotella_ihumii;t__Prevotella_ihumii_Marseille-P3385	2	0	3	0	3	3	3	1	4	1	1	2	1	2	1	5	0	0	0	0	0	0	0	0	1	0	1	2	3	3	0	0	0	0	0	0	0	0	0	0	3	6	0	0	2	1	8	8	8
k__Bacteria;p__Bacteroidetes;c__Bacteroidia;o__Bacteroidales;f__Prevotellaceae;g__Prevotella;s__Prevotella_intermedia;t__Other	57	51	46	49	37	54	60	69	57	31	51	62	31	40	37	42	0	0	0	0	0	0	0	0	0	0	0	0	0	0	0	0	0	0	0	0	0	0	0	0	6	7	0	0	1	0	3	12	8
k__Bacteria;p__Bacteroidetes;c__Bacteroidia;o__Bacteroidales;f__Prevotellaceae;g__Prevotella;s__Prevotella_intermedia;t__Prevotella_intermedia_KCOM_1949	10	8	9	6	7	11	12	8	7	9	13	9	10	6	5	3	0	0	0	0	0	0	0	0	0	0	0	0	0	0	0	0	0	0	0	0	1	0	0	0	0	0	0	0	0	0	1	5	0
k__Bacteria;p__Bacteroidetes;c__Bacteroidia;o__Bacteroidales;f__Prevotellaceae;g__Prevotella;s__Prevotella_intermedia;t__Prevotella_intermedia_KCOM_2836	0	0	0	0	0	0	0	0	0	0	0	0	0	0	0	0	0	0	0	0	0	0	0	0	0	0	0	0	0	0	0	0	0	0	0	0	0	0	0	0	1	0	0	0	1	0	0	0	0
k__Bacteria;p__Bacteroidetes;c__Bacteroidia;o__Bacteroidales;f__Prevotellaceae;g__Prevotella;s__Prevotella_intermedia;t__Prevotella_intermedia_OMA14	15	13	9	6	7	7	5	5	7	6	6	4	4	5	5	7	0	0	0	0	0	0	0	0	0	0	0	0	0	0	0	0	0	0	0	0	0	0	0	0	0	1	0	0	0	0	2	1	4
k__Bacteria;p__Bacteroidetes;c__Bacteroidia;o__Bacteroidales;f__Prevotellaceae;g__Prevotella;s__Prevotella_lascolaii;t__Prevotella_lascolaii_KHD1	234	292	270	254	256	312	282	300	339	298	332	466	271	273	316	330	1	2	0	8	7	0	3	6	12	13	15	12	17	8	12	19	1	2	3	5	1	1	1	0	14	21	19	4	0	2	110	132	127
k__Bacteria;p__Bacteroidetes;c__Bacteroidia;o__Bacteroidales;f__Prevotellaceae;g__Prevotella;s__Prevotella_melaninogenica;t__Other	0	0	0	2	0	1	2	1	1	1	3	0	2	0	2	0	0	0	0	0	0	0	0	0	0	0	1	0	0	0	1	0	0	0	0	0	0	0	0	0	0	0	0	0	0	0	0	0	0
k__Bacteria;p__Bacteroidetes;c__Bacteroidia;o__Bacteroidales;f__Prevotellaceae;g__Prevotella;s__Prevotella_melaninogenica;t__Prevotella_melaninogenica_D18	0	1	1	1	0	2	1	2	3	2	3	0	1	1	3	0	0	0	0	0	0	0	0	0	1	0	2	0	1	0	0	0	0	0	0	0	0	0	0	0	0	0	0	0	0	0	0	0	2
k__Bacteria;p__Bacteroidetes;c__Bacteroidia;o__Bacteroidales;f__Prevotellaceae;g__Prevotella;s__Prevotella_multiformis;t__Prevotella_multiformis_DSM_16608	2	0	4	1	2	0	2	1	9	2	6	5	6	5	2	4	0	0	0	0	0	0	0	0	0	0	0	0	0	0	1	0	0	0	0	0	0	0	0	0	0	0	0	0	0	0	1	1	2
k__Bacteria;p__Bacteroidetes;c__Bacteroidia;o__Bacteroidales;f__Prevotellaceae;g__Prevotella;s__Prevotella_multisaccharivorax;t__Prevotella_multisaccharivorax_DSM_17128	0	0	0	0	0	0	0	0	0	0	0	0	0	0	0	0	0	0	0	0	0	0	0	0	3	0	0	0	3	0	0	0	0	0	0	0	0	0	0	0	0	0	0	0	0	0	0	0	3
k__Bacteria;p__Bacteroidetes;c__Bacteroidia;o__Bacteroidales;f__Prevotellaceae;g__Prevotella;s__Prevotella_nanceiensis;t__Prevotella_nanceiensis_DSM_19126	1	0	0	0	0	0	0	1	3	0	1	0	1	0	1	0	0	0	0	0	0	0	0	0	0	0	0	0	0	0	0	0	0	0	0	0	0	0	0	0	0	0	0	0	0	0	0	0	5
k__Bacteria;p__Bacteroidetes;c__Bacteroidia;o__Bacteroidales;f__Prevotellaceae;g__Prevotella;s__Prevotella_oulorum;t__Other	0	0	0	0	0	0	0	0	0	0	0	0	0	0	0	0	0	0	0	0	0	0	0	0	0	0	0	0	0	0	0	0	0	0	0	0	0	0	0	0	0	0	0	0	0	0	3	7	6
k__Bacteria;p__Bacteroidetes;c__Bacteroidia;o__Bacteroidales;f__Prevotellaceae;g__Prevotella;s__Prevotella_oulorum;t__Prevotella_oulorum_JCM_14966	0	0	0	0	0	0	0	0	0	0	0	0	0	0	0	0	0	0	0	0	0	0	0	0	0	0	0	0	0	0	0	0	0	0	0	0	0	0	0	0	0	0	0	0	0	0	0	1	0
k__Bacteria;p__Bacteroidetes;c__Bacteroidia;o__Bacteroidales;f__Prevotellaceae;g__Prevotella;s__Prevotella_pallens;t__Prevotella_pallens_ATCC_700821	3	0	1	3	2	3	3	5	4	0	1	2	4	0	5	4	0	0	0	0	0	0	0	0	0	0	0	0	0	0	0	0	0	0	0	0	0	0	0	0	0	0	0	0	0	0	0	0	0
k__Bacteria;p__Bacteroidetes;c__Bacteroidia;o__Bacteroidales;f__Prevotellaceae;g__Prevotella;s__Prevotella_ruminicola;t__Prevotella_ruminicola_AR32	0	0	0	0	0	0	0	0	0	0	0	0	0	0	0	0	0	0	0	0	0	0	0	0	0	0	0	0	0	0	0	0	0	0	0	0	0	0	0	0	0	0	0	0	0	0	1	2	0
k__Bacteria;p__Bacteroidetes;c__Bacteroidia;o__Bacteroidales;f__Prevotellaceae;g__Prevotella;s__Prevotella_salivae;t__Prevotella_salivae_DSM_15606	0	0	0	0	0	0	0	0	0	0	0	0	0	0	0	0	0	0	0	0	0	0	0	0	0	0	0	0	0	0	0	0	0	0	0	0	0	0	0	0	0	0	0	0	0	0	0	0	0
k__Bacteria;p__Bacteroidetes;c__Bacteroidia;o__Bacteroidales;f__Prevotellaceae;g__Prevotella;s__Prevotella_sp._DNF00663;t__Prevotella_sp._DNF00663_DNF00663	0	0	0	0	0	0	0	0	1	0	0	0	0	0	0	0	0	0	0	0	0	0	0	0	0	0	0	0	0	0	0	0	0	0	0	0	0	0	0	0	0	0	0	0	0	0	0	1	2
k__Bacteria;p__Bacteroidetes;c__Bacteroidia;o__Bacteroidales;f__Prevotellaceae;g__Prevotella;s__Prevotella_sp._HMSC069G02;t__Prevotella_sp._HMSC069G02_HMSC069G02	0	0	0	0	0	0	0	0	0	0	0	0	0	0	0	0	0	0	0	0	0	0	0	0	0	0	0	0	0	0	0	0	0	0	0	0	0	0	0	0	0	0	0	0	0	0	3	3	1
k__Bacteria;p__Bacteroidetes;c__Bacteroidia;o__Bacteroidales;f__Prevotellaceae;g__Prevotella;s__Prevotella_sp._Marseille-P4119;t__Prevotella_sp._Marseille-P4119_Marseille-P4119	290	331	385	403	361	349	422	490	545	494	524	873	441	562	511	675	0	0	2	0	2	1	3	1	60	87	75	94	109	105	88	128	2	1	6	5	3	3	0	0	28	26	22	5	2	6	173	258	233
k__Bacteria;p__Bacteroidetes;c__Bacteroidia;o__Bacteroidales;f__Prevotellaceae;g__Prevotella;s__Prevotella_sp._oral_taxon_472;t__Prevotella_sp._oral_taxon_472_F0295	1	0	0	1	2	3	0	2	2	0	0	0	0	0	0	0	0	0	0	0	0	0	0	0	0	0	0	0	0	0	0	0	0	0	0	0	0	0	0	0	0	0	0	0	0	0	0	0	0
k__Bacteria;p__Bacteroidetes;c__Bacteroidia;o__Bacteroidales;f__Prevotellaceae;g__Prevotella;s__Prevotella_stercorea;t__Prevotella_stercorea_DSM_18206	937	975	1005	1019	1031	1042	1033	966	1179	1289	1119	1082	1180	1099	1137	1067	0	0	3	2	2	0	1	0	1	4	2	9	12	6	13	7	5	3	13	10	2	1	18	6	6	12	37	6	4	4	327	382	468
k__Bacteria;p__Bacteroidetes;c__Bacteroidia;o__Bacteroidales;f__Prevotellaceae;g__Prevotella;s__Prevotella_timonensis;t__Other	2	0	1	2	1	3	1	4	3	0	1	0	1	0	4	0	0	0	0	0	0	0	0	0	0	0	0	0	0	0	0	0	0	0	0	0	0	0	0	0	0	0	0	0	0	0	1	0	1
k__Bacteria;p__Bacteroidetes;c__Bacteroidia;o__Bacteroidales;f__Prevotellaceae;g__Prevotella;s__Prevotella_timonensis;t__Prevotella_timonensis_4401737	0	0	0	1	0	0	0	0	0	0	0	0	0	0	0	0	0	0	0	0	0	0	0	0	0	0	0	0	0	0	0	0	0	0	0	0	0	0	0	0	0	0	0	0	0	0	0	3	1
k__Bacteria;p__Bacteroidetes;c__Bacteroidia;o__Bacteroidales;f__Prevotellaceae;g__Prevotella;s__Prevotella_timonensis;t__Prevotella_timonensis_UMB0818	1	0	0	3	0	2	1	2	0	0	3	0	0	1	0	0	1	0	1	0	0	0	0	0	0	0	1	0	0	0	0	0	0	0	0	0	0	0	0	0	0	0	0	0	0	0	2	2	0
k__Bacteria;p__Bacteroidetes;c__Bacteroidia;o__Bacteroidales;f__Prevotellaceae;g__Prevotella;s__Prevotella_veroralis;t__Prevotella_veroralis_F0319	0	0	0	0	0	0	0	0	0	0	0	0	0	0	0	0	0	0	0	0	0	0	0	0	0	0	0	0	0	0	0	0	0	0	0	0	0	0	0	0	0	0	0	0	0	0	0	0	0
k__Bacteria;p__Bacteroidetes;c__Bacteroidia;o__Bacteroidales;f__Prevotellaceae;g__Prevotellamassilia;s__Prevotellamassilia_timonensis;t__Prevotellamassilia_timonensis_Marseille-P2831	49	53	57	66	65	59	46	50	71	80	63	60	62	71	53	55	0	0	0	0	0	0	0	1	1	0	0	0	3	0	2	3	0	0	0	0	0	0	0	0	17	10	5	1	2	0	128	192	165
k__Bacteria;p__Bacteroidetes;c__Bacteroidia;o__Bacteroidales;f__Rikenellaceae;g__Alistipes;s__Alistipes_finegoldii;t__Alistipes_finegoldii_2789STDY5608890	1	0	0	0	0	0	3	1	0	0	1	1	1	1	0	0	13	26	25	7	61	39	32	20	4	4	9	3	4	4	6	2	142	102	112	117	113	102	139	153	90	55	90	106	108	120	2	1	3
k__Bacteria;p__Bacteroidetes;c__Bacteroidia;o__Bacteroidales;f__Rikenellaceae;g__Alistipes;s__Alistipes_finegoldii;t__Alistipes_finegoldii_2789STDY5834947	0	0	0	0	0	0	0	1	0	0	0	0	0	0	0	0	14	12	16	3	57	50	27	19	1	1	3	2	7	2	2	4	31	25	27	30	23	17	41	33	15	11	17	23	29	30	1	3	2
k__Bacteria;p__Bacteroidetes;c__Bacteroidia;o__Bacteroidales;f__Rikenellaceae;g__Alistipes;s__Alistipes_finegoldii;t__Alistipes_finegoldii_DSM_17242	12	10	26	11	23	17	18	15	2	6	4	1	4	5	4	2	2	8	7	4	17	17	17	14	3	5	1	2	1	3	2	0	161	131	155	149	271	205	349	369	237	155	277	301	202	324	12	8	21
k__Bacteria;p__Bacteroidetes;c__Bacteroidia;o__Bacteroidales;f__Rikenellaceae;g__Alistipes;s__Alistipes_finegoldii;t__Other	0	0	0	1	0	0	3	2	1	0	0	1	0	0	0	0	29	33	48	13	101	111	89	56	12	10	16	6	13	10	10	4	244	167	176	166	183	140	249	203	136	110	117	192	129	221	3	0	3
k__Bacteria;p__Bacteroidetes;c__Bacteroidia;o__Bacteroidales;f__Rikenellaceae;g__Alistipes;s__Alistipes_ihumii;t__Alistipes_ihumii_AP11	0	0	0	0	0	0	0	0	0	0	0	0	0	0	0	0	1	0	0	0	1	0	0	0	0	0	0	0	0	0	0	0	0	0	0	0	0	0	0	0	0	0	0	0	0	0	49	38	54
k__Bacteria;p__Bacteroidetes;c__Bacteroidia;o__Bacteroidales;f__Rikenellaceae;g__Alistipes;s__Alistipes_indistinctus;t__Alistipes_indistinctus_YIT_12060	0	0	0	0	0	0	0	0	0	0	0	0	0	0	0	0	447	344	468	205	419	395	426	266	82	73	80	47	222	210	214	159	43	28	46	47	33	25	0	0	21	14	45	29	22	35	0	0	0
k__Bacteria;p__Bacteroidetes;c__Bacteroidia;o__Bacteroidales;f__Rikenellaceae;g__Alistipes;s__Alistipes_inops;t__Alistipes_inops_627	0	0	0	0	0	0	0	0	0	0	0	0	0	0	0	0	0	0	0	0	0	0	1	0	0	0	0	0	0	0	0	0	0	0	0	0	1	0	0	0	0	0	0	0	0	0	0	0	0
k__Bacteria;p__Bacteroidetes;c__Bacteroidia;o__Bacteroidales;f__Rikenellaceae;g__Alistipes;s__Alistipes_obesi;t__Alistipes_obesi	1	0	1	1	0	1	0	1	1	0	0	0	0	0	0	0	2	1	3	2	1	0	3	1	3	0	1	2	2	1	0	0	88	69	71	103	133	114	178	132	61	44	59	95	60	118	250	160	200
k__Bacteria;p__Bacteroidetes;c__Bacteroidia;o__Bacteroidales;f__Rikenellaceae;g__Alistipes;s__Alistipes_onderdonkii;t__Alistipes_onderdonkii_DSM_19147	1	0	2	0	1	0	1	3	0	0	0	0	0	2	0	1	10	12	13	14	30	34	22	15	4	6	5	1	5	3	5	1	17	9	12	6	19	10	10	16	7	7	11	16	11	13	4	2	6
k__Bacteria;p__Bacteroidetes;c__Bacteroidia;o__Bacteroidales;f__Rikenellaceae;g__Alistipes;s__Alistipes_putredinis;t__Alistipes_putredinis_DSM_17216	142	129	219	182	340	284	318	231	88	99	79	68	106	69	99	47	785	632	830	415	1463	1380	1199	898	1179	1034	1238	975	895	852	872	719	1080	876	1064	1030	830	740	1251	1335	936	593	1107	843	667	870	17	15	33
k__Bacteria;p__Bacteroidetes;c__Bacteroidia;o__Bacteroidales;f__Rikenellaceae;g__Alistipes;s__Alistipes_senegalensis;t__Alistipes_senegalensis	2	0	1	0	1	2	5	3	3	0	2	0	1	0	0	0	0	0	2	3	10	9	5	7	3	0	3	0	1	3	4	2	1	0	5	0	2	6	9	0	3	2	6	7	2	8	34	29	46
k__Bacteria;p__Bacteroidetes;c__Bacteroidia;o__Bacteroidales;f__Rikenellaceae;g__Alistipes;s__Alistipes_shahii;t__Alistipes_shahii_WAL_8301	2	0	3	2	3	0	2	0	1	0	1	0	0	0	1	0	122	104	148	57	560	495	411	220	104	58	99	54	83	100	105	62	18	19	26	19	16	12	29	21	20	14	35	22	13	31	156	125	124
k__Bacteria;p__Bacteroidetes;c__Bacteroidia;o__Bacteroidales;f__Rikenellaceae;g__Alistipes;s__Alistipes_sp._AL-1;t__Alistipes_sp._AL-1	0	0	0	2	0	1	0	0	0	0	1	0	1	0	0	0	16	5	3	2	18	17	15	6	0	1	1	0	3	4	2	0	14	5	8	10	12	6	9	11	8	5	10	7	3	7	1	2	0
k__Bacteria;p__Bacteroidetes;c__Bacteroidia;o__Bacteroidales;f__Rikenellaceae;g__Alistipes;s__Alistipes_sp._CHKCI003;t__Alistipes_sp._CHKCI003	0	0	0	0	0	0	0	0	0	0	0	0	0	0	0	0	1	0	0	0	0	0	0	0	1	0	0	0	0	0	0	0	10	6	14	13	20	19	14	15	12	5	16	18	10	22	8	8	13
k__Bacteria;p__Bacteroidetes;c__Bacteroidia;o__Bacteroidales;f__Rikenellaceae;g__Alistipes;s__Alistipes_sp._Marseille-P2431;t__Alistipes_sp._Marseille-P2431_Marseille-P2431	0	0	0	0	1	1	0	2	0	0	0	0	0	0	0	0	0	0	0	0	0	0	1	0	0	0	0	0	0	0	0	0	1	0	0	0	4	0	0	0	1	1	0	2	1	0	0	1	0
k__Bacteria;p__Bacteroidetes;c__Bacteroidia;o__Bacteroidales;f__Rikenellaceae;g__Alistipes;s__Alistipes_sp._Marseille-P5061;t__Alistipes_sp._Marseille-P5061_Marseille-P5061	0	0	2	0	1	0	0	0	0	0	1	0	0	0	0	0	1	0	1	0	0	0	0	0	2	0	0	0	1	0	0	0	7	6	3	0	6	4	0	0	2	0	5	8	1	0	1	0	0
k__Bacteria;p__Bacteroidetes;c__Bacteroidia;o__Bacteroidales;f__Rikenellaceae;g__Alistipes;s__Alistipes_timonensis;t__Alistipes_timonensis_DSM_25383	74	53	86	64	135	112	108	77	7	13	8	0	5	0	3	0	0	0	1	0	3	0	1	0	0	0	0	0	0	0	0	0	1	0	0	0	0	0	0	0	0	0	0	0	0	0	3	0	1
k__Bacteria;p__Bacteroidetes;c__Bacteroidia;o__Bacteroidales;f__Rikenellaceae;g__Alistipes;s__Other;t__Other	6	6	12	6	9	8	21	17	1	2	0	1	1	1	2	3	99	87	98	30	253	239	202	141	30	18	45	28	36	26	41	30	297	212	269	248	242	204	348	322	199	99	204	257	187	342	25	29	31
k__Bacteria;p__Bacteroidetes;c__Bacteroidia;o__Bacteroidales;f__Rikenellaceae;g__Other;s__Other;t__Other	0	0	2	0	2	0	0	2	0	0	0	0	0	0	1	0	3	2	1	0	2	5	1	3	2	1	5	2	5	1	1	0	1	5	4	4	2	4	1	4	0	5	6	1	1	3	0	0	0
k__Bacteria;p__Bacteroidetes;c__Bacteroidia;o__Bacteroidales;f__Rikenellaceae;g__Rikenella;s__Rikenella_microfusus;t__Rikenella_microfusus_DSM_15922	0	0	0	0	0	0	0	0	0	0	0	0	0	0	0	0	0	0	0	0	0	0	0	0	0	0	0	0	0	0	0	0	15	14	24	17	16	24	30	16	12	11	8	21	10	17	7	7	4
k__Bacteria;p__Bacteroidetes;c__Bacteroidia;o__Bacteroidales;f__Rikenellaceae;g__Tidjanibacter;s__Tidjanibacter_massiliensis;t__Tidjanibacter_massiliensis_Marseille-P3084	0	0	0	0	0	0	0	0	0	0	0	0	0	0	0	0	1	0	1	0	0	0	0	0	0	0	0	0	0	0	0	0	1	0	0	0	2	0	0	0	1	0	0	0	0	0	0	0	0
k__Bacteria;p__Bacteroidetes;c__Bacteroidia;o__Bacteroidales;f__Tannerellaceae;g__Other;s__Other;t__Other	0	0	0	0	0	0	0	0	0	0	0	0	0	0	0	0	0	0	0	0	0	0	0	0	0	0	0	0	0	0	0	0	0	0	0	0	0	0	0	0	0	0	0	0	0	0	0	0	0
k__Bacteria;p__Bacteroidetes;c__Bacteroidia;o__Bacteroidales;f__Tannerellaceae;g__Parabacteroides;s__Other;t__Other	16	10	13	16	29	20	31	45	31	31	25	26	17	16	23	12	244	260	219	225	88	76	103	124	300	227	185	178	161	143	166	179	442	441	413	442	88	87	159	156	34	36	74	75	69	104	46	66	50
k__Bacteria;p__Bacteroidetes;c__Bacteroidia;o__Bacteroidales;f__Tannerellaceae;g__Parabacteroides;s__Parabacteroides_distasonis;t__Other	0	0	0	2	0	1	1	1	3	2	2	1	0	1	1	1	3	8	9	1	4	4	3	4	10	6	6	4	4	8	5	7	21	24	26	24	6	4	4	9	4	2	3	3	4	3	0	0	0
k__Bacteria;p__Bacteroidetes;c__Bacteroidia;o__Bacteroidales;f__Tannerellaceae;g__Parabacteroides;s__Parabacteroides_distasonis;t__Parabacteroides_distasonis_2789STDY5608822	0	0	0	0	0	0	1	0	0	0	1	1	0	0	0	0	3	2	3	6	1	0	1	3	4	3	0	2	1	1	3	2	12	10	14	22	7	6	10	11	6	7	5	4	9	5	0	0	0
k__Bacteria;p__Bacteroidetes;c__Bacteroidia;o__Bacteroidales;f__Tannerellaceae;g__Parabacteroides;s__Parabacteroides_distasonis;t__Parabacteroides_distasonis_2789STDY5608872	0	0	0	1	0	0	1	0	1	0	0	0	0	0	1	0	13	11	6	13	3	7	4	6	8	13	8	6	6	5	10	7	14	14	14	20	5	1	6	4	1	1	2	4	5	2	0	1	0
k__Bacteria;p__Bacteroidetes;c__Bacteroidia;o__Bacteroidales;f__Tannerellaceae;g__Parabacteroides;s__Parabacteroides_distasonis;t__Parabacteroides_distasonis_2789STDY5834901	2	1	0	1	1	0	3	2	3	1	2	1	3	0	0	1	7	6	12	5	1	2	1	8	5	6	1	3	6	3	7	4	38	37	35	30	8	7	15	19	5	11	8	11	8	7	1	0	0
k__Bacteria;p__Bacteroidetes;c__Bacteroidia;o__Bacteroidales;f__Tannerellaceae;g__Parabacteroides;s__Parabacteroides_distasonis;t__Parabacteroides_distasonis_2789STDY5834948	0	0	0	1	1	1	2	1	1	0	0	0	0	1	0	1	3	6	7	7	1	3	2	0	14	14	6	7	4	7	3	5	39	43	40	38	7	14	12	11	5	2	3	4	9	8	0	0	0
k__Bacteria;p__Bacteroidetes;c__Bacteroidia;o__Bacteroidales;f__Tannerellaceae;g__Parabacteroides;s__Parabacteroides_distasonis;t__Parabacteroides_distasonis_ATCC_8503	0	0	1	0	0	0	0	1	1	1	0	2	0	0	0	0	4	1	0	2	1	1	2	3	1	2	5	0	1	2	1	4	9	14	11	8	3	2	2	3	2	1	3	0	3	1	0	1	0
k__Bacteria;p__Bacteroidetes;c__Bacteroidia;o__Bacteroidales;f__Tannerellaceae;g__Parabacteroides;s__Parabacteroides_distasonis;t__Parabacteroides_distasonis_CL03T12C09	0	0	0	0	0	0	0	0	0	0	0	0	0	0	0	0	0	0	0	1	1	0	0	1	0	0	0	0	0	0	2	0	1	0	1	0	0	0	0	1	0	0	0	0	0	0	0	0	0
k__Bacteria;p__Bacteroidetes;c__Bacteroidia;o__Bacteroidales;f__Tannerellaceae;g__Parabacteroides;s__Parabacteroides_distasonis;t__Parabacteroides_distasonis_CL09T03C24	0	0	0	0	0	0	0	0	0	0	0	0	0	0	0	0	0	2	0	0	0	0	0	0	0	0	0	1	2	0	1	1	1	0	0	0	0	0	0	0	0	0	0	0	1	1	0	0	0
k__Bacteria;p__Bacteroidetes;c__Bacteroidia;o__Bacteroidales;f__Tannerellaceae;g__Parabacteroides;s__Parabacteroides_goldsteinii;t__Other	0	0	0	0	0	0	0	0	0	0	0	0	0	0	0	0	0	0	0	0	0	0	0	0	0	0	0	0	0	0	0	1	0	0	0	0	0	0	0	0	0	0	0	0	0	0	0	2	1
k__Bacteria;p__Bacteroidetes;c__Bacteroidia;o__Bacteroidales;f__Tannerellaceae;g__Parabacteroides;s__Parabacteroides_goldsteinii;t__Parabacteroides_goldsteinii_CL02T12C30	0	0	0	0	1	0	2	0	0	0	0	0	0	0	0	0	0	0	0	0	0	0	0	1	0	0	0	0	0	0	1	0	0	1	0	0	0	0	0	0	0	0	0	1	0	0	2	0	1
k__Bacteria;p__Bacteroidetes;c__Bacteroidia;o__Bacteroidales;f__Tannerellaceae;g__Parabacteroides;s__Parabacteroides_goldsteinii;t__Parabacteroides_goldsteinii_DSM_19448	0	0	0	0	0	0	0	0	0	0	0	0	0	0	0	0	1	0	0	0	0	0	0	0	0	1	0	1	0	0	0	0	0	2	0	0	0	0	0	0	1	1	0	0	0	0	2	2	1
k__Bacteria;p__Bacteroidetes;c__Bacteroidia;o__Bacteroidales;f__Tannerellaceae;g__Parabacteroides;s__Parabacteroides_goldsteinii;t__Parabacteroides_goldsteinii_dnLKV18	0	0	0	0	0	0	0	0	0	0	0	0	0	0	0	0	0	0	0	0	0	0	0	0	0	0	0	0	1	0	0	1	0	0	0	0	0	0	0	0	0	0	0	0	0	0	0	0	0
k__Bacteria;p__Bacteroidetes;c__Bacteroidia;o__Bacteroidales;f__Tannerellaceae;g__Parabacteroides;s__Parabacteroides_gordonii;t__Other	0	0	0	0	0	0	0	0	0	0	0	0	0	0	0	0	4	6	4	4	0	3	1	3	0	0	3	1	0	0	0	0	0	0	0	0	0	0	0	0	0	0	0	0	0	0	0	0	0
k__Bacteria;p__Bacteroidetes;c__Bacteroidia;o__Bacteroidales;f__Tannerellaceae;g__Parabacteroides;s__Parabacteroides_gordonii;t__Parabacteroides_gordonii_DSM_23371	0	0	0	0	0	0	0	0	0	0	0	0	0	0	0	0	1	1	0	2	1	0	2	0	1	0	0	0	0	0	0	0	0	0	0	0	0	0	0	0	0	0	0	0	0	0	0	0	0
k__Bacteria;p__Bacteroidetes;c__Bacteroidia;o__Bacteroidales;f__Tannerellaceae;g__Parabacteroides;s__Parabacteroides_gordonii;t__Parabacteroides_gordonii_MS-1	0	0	0	0	0	0	0	0	0	0	0	0	0	0	0	0	0	0	0	0	1	0	0	0	0	0	0	0	0	0	0	2	0	0	0	0	0	0	0	0	0	0	0	0	0	0	0	0	0
k__Bacteria;p__Bacteroidetes;c__Bacteroidia;o__Bacteroidales;f__Tannerellaceae;g__Parabacteroides;s__Parabacteroides_johnsonii;t__Other	0	0	1	1	0	0	0	1	0	0	0	0	0	0	0	2	0	0	0	0	0	0	0	0	0	0	0	0	0	0	0	0	0	0	0	0	0	0	0	0	3	0	0	0	0	0	0	0	0
k__Bacteria;p__Bacteroidetes;c__Bacteroidia;o__Bacteroidales;f__Tannerellaceae;g__Parabacteroides;s__Parabacteroides_johnsonii;t__Parabacteroides_johnsonii_CL02T12C29	0	0	0	1	0	0	1	0	0	0	0	0	0	0	1	1	2	1	1	1	0	0	1	1	0	0	0	0	0	0	0	1	0	0	0	0	0	0	3	0	1	1	0	0	0	0	1	1	0
k__Bacteria;p__Bacteroidetes;c__Bacteroidia;o__Bacteroidales;f__Tannerellaceae;g__Parabacteroides;s__Parabacteroides_johnsonii;t__Parabacteroides_johnsonii_DSM_18315	1	0	0	1	1	0	1	1	0	0	0	0	0	0	2	0	2	8	4	5	2	3	3	7	2	0	1	0	2	0	0	0	1	2	4	0	0	1	4	0	1	0	0	0	1	0	0	0	0
k__Bacteria;p__Bacteroidetes;c__Bacteroidia;o__Bacteroidales;f__Tannerellaceae;g__Parabacteroides;s__Parabacteroides_merdae;t__Other	47	47	86	88	149	149	125	115	63	51	55	47	40	52	59	63	2	0	1	2	0	0	3	4	0	3	2	5	0	2	2	3	0	0	1	5	0	1	0	1	1	3	5	4	1	0	66	58	47
k__Bacteria;p__Bacteroidetes;c__Bacteroidia;o__Bacteroidales;f__Tannerellaceae;g__Parabacteroides;s__Parabacteroides_merdae;t__Parabacteroides_merdae_2789STDY5834848	1	2	2	3	3	4	3	0	2	1	1	2	0	3	1	2	0	0	0	0	0	0	1	0	0	0	1	0	0	0	0	0	0	0	0	0	0	0	0	0	1	0	0	1	0	0	1	4	1
k__Bacteria;p__Bacteroidetes;c__Bacteroidia;o__Bacteroidales;f__Tannerellaceae;g__Parabacteroides;s__Parabacteroides_merdae;t__Parabacteroides_merdae_ATCC_43184	1	1	2	1	5	1	6	0	1	2	0	1	0	1	1	1	3	1	0	3	0	0	0	0	1	0	3	0	0	0	0	1	0	0	1	0	0	1	0	1	1	3	0	0	2	0	0	1	0
k__Bacteria;p__Bacteroidetes;c__Bacteroidia;o__Bacteroidales;f__Tannerellaceae;g__Parabacteroides;s__Parabacteroides_merdae;t__Parabacteroides_merdae_CL03T12C32	8	2	10	11	19	18	11	15	8	8	10	11	8	6	8	7	2	3	2	7	2	4	0	3	0	2	2	1	2	1	2	1	1	0	1	2	0	1	0	0	1	3	3	0	1	0	0	14	3
k__Bacteria;p__Bacteroidetes;c__Bacteroidia;o__Bacteroidales;f__Tannerellaceae;g__Parabacteroides;s__Parabacteroides_merdae;t__Parabacteroides_merdae_CL09T00C40	1	3	2	2	4	4	3	4	2	1	0	3	1	1	4	5	0	0	0	2	2	0	0	2	4	1	3	1	3	2	6	1	0	0	1	1	0	0	0	0	1	0	1	2	0	0	0	1	1
k__Bacteria;p__Bacteroidetes;c__Bacteroidia;o__Bacteroidales;f__Tannerellaceae;g__Parabacteroides;s__Parabacteroides_sp._20_3;t__Parabacteroides_sp._20_3_20_3	0	0	0	0	0	0	0	0	0	0	1	1	0	0	0	0	1	4	4	28	4	3	2	10	0	0	1	1	1	1	1	1	1	0	4	0	0	1	1	2	1	1	3	0	0	1	0	0	1
k__Bacteria;p__Bacteroidetes;c__Bacteroidia;o__Bacteroidales;f__Tannerellaceae;g__Parabacteroides;s__Parabacteroides_sp._2_1_7;t__Parabacteroides_sp._2_1_7_2_1_7	0	0	0	0	0	0	0	0	0	0	0	0	0	0	0	0	2	0	0	0	0	0	1	1	1	0	0	0	0	0	0	0	1	0	0	0	0	0	0	0	0	0	0	0	0	0	0	0	0
k__Bacteria;p__Bacteroidetes;c__Bacteroidia;o__Bacteroidales;f__Tannerellaceae;g__Parabacteroides;s__Parabacteroides_sp._ASF519;t__Parabacteroides_sp._ASF519_ASF519	0	0	0	0	0	0	0	0	0	0	0	0	0	0	0	0	0	0	0	0	0	0	0	1	0	0	0	0	0	0	0	0	0	0	0	0	0	0	0	0	0	0	0	0	0	0	0	0	0
k__Bacteria;p__Bacteroidetes;c__Bacteroidia;o__Bacteroidales;f__Tannerellaceae;g__Parabacteroides;s__Parabacteroides_sp._CT06;t__Parabacteroides_sp._CT06_CT06	0	0	0	0	0	0	0	0	1	0	0	0	0	0	0	0	1	3	5	1	0	0	3	1	0	1	0	0	1	0	0	0	1	2	0	2	1	2	2	1	0	0	0	0	0	1	1	0	1
k__Bacteria;p__Bacteroidetes;c__Bacteroidia;o__Bacteroidales;f__Tannerellaceae;g__Parabacteroides;s__Parabacteroides_sp._D13;t__Parabacteroides_sp._D13_D13	31	24	28	33	24	28	36	39	36	28	30	100	20	25	29	50	3	1	9	6	1	1	2	2	2	6	2	5	3	2	5	3	42	48	34	43	19	21	36	34	16	13	10	15	20	25	4	1	3
k__Bacteria;p__Bacteroidetes;c__Bacteroidia;o__Bacteroidales;f__Tannerellaceae;g__Parabacteroides;s__Parabacteroides_sp._D25;t__Parabacteroides_sp._D25_D25	0	0	0	1	0	0	0	0	0	0	0	0	0	0	0	0	0	0	1	0	0	1	0	1	0	0	0	0	0	0	0	1	1	0	0	0	0	1	0	0	0	0	1	0	0	0	0	0	0
k__Bacteria;p__Bacteroidetes;c__Bacteroidia;o__Bacteroidales;f__Tannerellaceae;g__Parabacteroides;s__Parabacteroides_sp._D26;t__Parabacteroides_sp._D26_D26	1	2	1	3	4	2	0	2	4	0	1	1	1	1	0	1	33	44	22	42	11	20	15	19	42	45	32	26	19	26	16	33	30	18	19	17	3	5	4	7	2	0	6	5	5	5	0	0	0
k__Bacteria;p__Bacteroidetes;c__Bacteroidia;o__Bacteroidales;f__Tannerellaceae;g__Parabacteroides;s__Parabacteroides_sp._Marseille-P3668;t__Parabacteroides_sp._Marseille-P3668_Marseille-P3668	0	0	0	0	0	0	0	0	0	0	0	0	0	0	0	0	0	0	0	0	0	0	0	0	0	0	0	0	0	0	0	0	0	0	0	0	0	0	0	0	0	0	0	0	0	0	0	0	0
k__Bacteria;p__Bacteroidetes;c__Bacteroidia;o__Bacteroidales;f__Tannerellaceae;g__Parabacteroides;s__Parabacteroides_sp._Marseille-P3763;t__Parabacteroides_sp._Marseille-P3763_Marseille-P3763	0	0	0	0	0	0	0	0	0	0	0	0	0	0	0	0	0	1	0	0	0	0	1	0	2	0	1	0	0	0	0	0	0	0	2	0	0	0	0	0	0	0	0	1	0	0	0	0	0
k__Bacteria;p__Bacteroidetes;c__Bacteroidia;o__Bacteroidales;f__Tannerellaceae;g__Parabacteroides;s__Parabacteroides_sp._SN4;t__Parabacteroides_sp._SN4_SN4	14	17	20	16	17	11	20	14	19	22	14	9	15	15	10	24	2	0	0	0	1	1	4	3	3	3	1	3	1	1	1	3	0	1	1	0	0	2	0	0	2	1	0	3	2	0	4	2	2
k__Bacteria;p__Bacteroidetes;c__Bacteroidia;o__Bacteroidales;f__Tannerellaceae;g__Parabacteroides;s__Parabacteroides_timonensis;t__Parabacteroides_timonensis_Marseille-P3236	0	0	0	0	0	0	0	0	0	0	0	0	0	0	0	0	0	0	0	0	0	0	0	0	0	0	0	0	0	0	0	0	3	5	2	0	2	0	0	0	1	0	0	2	0	0	0	0	0
k__Bacteria;p__Bacteroidetes;c__Bacteroidia;o__Bacteroidales;f__Tannerellaceae;g__Tannerella;s__Tannerella_sp._6_1_58FAA_CT1;t__Tannerella_sp._6_1_58FAA_CT1_6_1_58FAA_CT1	0	0	0	0	0	0	0	0	0	0	0	0	0	0	0	0	1	1	0	2	0	0	1	0	0	0	1	1	0	0	0	1	12	10	3	4	9	6	3	7	2	6	3	3	5	3	0	0	1
k__Bacteria;p__Bacteroidetes;c__Other;o__Other;f__Other;g__Other;s__Other;t__Other	0	1	1	2	7	1	2	5	3	3	8	9	2	7	5	15	0	1	1	4	0	0	2	4	0	1	3	3	1	1	3	1	6	3	11	5	0	5	2	2	2	7	5	3	5	1	3	11	5
k__Bacteria;p__Firmicutes;c__Bacilli;o__Bacillales;f__Bacillaceae;g__Bacillus;s__Bacillus_sp._FJAT-27916;t__Bacillus_sp._FJAT-27916_FJAT-27916	0	0	0	0	0	0	0	0	0	0	0	0	0	0	0	0	0	0	0	0	0	0	0	0	0	0	0	0	0	0	0	0	0	0	0	0	0	0	0	0	0	0	0	0	0	0	0	0	1
k__Bacteria;p__Firmicutes;c__Bacilli;o__Bacillales;f__Listeriaceae;g__Listeria;s__Listeria_sp._102;t__Listeria_sp._102	0	0	0	0	0	0	0	0	0	0	0	0	0	0	0	0	0	0	0	0	0	0	0	0	0	0	0	0	0	0	0	0	0	0	0	0	0	0	0	0	0	0	0	0	0	0	0	0	0
k__Bacteria;p__Firmicutes;c__Bacilli;o__Lactobacillales;f__Aerococcaceae;g__Aerococcus;s__Aerococcus_sp._HMSC23C02;t__Aerococcus_sp._HMSC23C02_HMSC23C02	0	0	0	0	0	0	0	0	0	0	0	0	0	0	0	0	0	0	0	0	0	0	0	0	0	0	1	0	0	0	0	0	0	0	0	0	0	0	0	0	0	0	0	0	0	0	0	0	0
k__Bacteria;p__Firmicutes;c__Bacilli;o__Lactobacillales;f__Carnobacteriaceae;g__Carnobacterium;s__Carnobacterium_divergens;t__Other	2	0	0	0	1	3	2	1	0	0	0	0	0	0	0	0	0	0	0	0	0	0	0	0	0	0	0	0	0	0	0	0	0	0	0	0	0	0	0	0	0	0	0	0	0	0	0	0	0
k__Bacteria;p__Firmicutes;c__Bacilli;o__Lactobacillales;f__Carnobacteriaceae;g__Granulicatella;s__Other;t__Other	0	0	0	0	0	0	0	1	0	0	0	0	0	0	0	0	0	0	0	0	0	0	0	1	0	0	0	0	0	0	0	0	0	0	0	0	0	0	0	0	0	0	0	0	0	0	0	0	0
k__Bacteria;p__Firmicutes;c__Bacilli;o__Lactobacillales;f__Enterococcaceae;g__Enterococcus;s__Enterococcus_faecalis;t__Other	0	0	0	0	0	0	0	0	0	0	0	0	0	0	0	0	0	0	0	0	0	0	0	0	0	0	1	0	0	0	0	0	0	0	0	0	0	0	0	0	0	0	0	0	0	0	0	0	0
k__Bacteria;p__Firmicutes;c__Bacilli;o__Lactobacillales;f__Enterococcaceae;g__Enterococcus;s__Enterococcus_faecium;t__Enterococcus_faecium_Aus0004	0	0	0	0	0	0	0	0	0	0	0	0	0	0	0	0	0	0	0	0	0	0	0	0	1	0	0	0	0	0	0	0	0	0	0	0	0	0	0	0	0	0	0	0	0	0	0	0	0
k__Bacteria;p__Firmicutes;c__Bacilli;o__Lactobacillales;f__Enterococcaceae;g__Enterococcus;s__Other;t__Other	0	0	0	0	0	0	0	0	0	0	0	0	0	0	0	0	3	5	4	9	1	0	1	0	0	0	3	2	0	0	0	0	0	1	0	0	0	1	3	4	2	0	18	0	0	1	0	0	0
k__Bacteria;p__Firmicutes;c__Bacilli;o__Lactobacillales;f__Lactobacillaceae;g__Lactobacillus;s__Lactobacillus_acidophilus;t__Other	0	0	0	0	0	0	0	0	0	0	0	0	0	0	0	0	0	0	0	0	0	0	0	0	0	0	0	0	0	0	0	0	0	0	0	0	0	0	0	0	0	0	0	0	0	0	0	0	0
k__Bacteria;p__Firmicutes;c__Bacilli;o__Lactobacillales;f__Lactobacillaceae;g__Lactobacillus;s__Lactobacillus_animalis;t__Other	0	0	0	0	0	0	0	0	0	0	0	0	0	0	0	0	0	0	0	0	0	0	2	0	0	0	0	0	0	0	0	0	0	0	0	0	0	0	0	0	0	0	2	0	0	0	0	0	0
k__Bacteria;p__Firmicutes;c__Bacilli;o__Lactobacillales;f__Lactobacillaceae;g__Lactobacillus;s__Lactobacillus_delbrueckii;t__Other	0	0	0	0	0	0	0	0	0	0	0	0	0	0	0	0	0	0	0	0	0	0	0	0	0	0	0	0	0	0	0	0	0	0	0	0	3	7	0	0	0	0	0	0	0	0	0	0	0
k__Bacteria;p__Firmicutes;c__Bacilli;o__Lactobacillales;f__Lactobacillaceae;g__Lactobacillus;s__Lactobacillus_rogosae;t__Lactobacillus_rogosae_ATCC_27753	0	0	1	0	0	0	1	0	1	0	0	0	0	0	0	3	0	0	0	4	4	2	1	1	4	0	1	0	1	0	1	0	13	16	5	4	19	17	7	22	13	16	13	11	15	10	9	24	27
k__Bacteria;p__Firmicutes;c__Bacilli;o__Lactobacillales;f__Lactobacillaceae;g__Lactobacillus;s__Lactobacillus_rossiae;t__Lactobacillus_rossiae_DSM_15814_GCF_000277855.1	0	0	0	0	0	0	0	0	0	0	0	0	0	0	0	0	0	0	0	0	0	0	0	0	1	0	0	0	0	0	0	0	0	0	0	0	0	0	0	0	0	0	0	0	0	0	0	0	0
k__Bacteria;p__Firmicutes;c__Bacilli;o__Lactobacillales;f__Lactobacillaceae;g__Lactobacillus;s__Lactobacillus_ruminis;t__Lactobacillus_ruminis_ATCC_25644	0	0	0	0	0	0	0	0	0	0	0	0	0	0	0	0	0	0	0	0	0	0	0	0	0	0	0	0	0	0	0	0	0	0	0	0	1	1	0	0	1	1	0	0	1	0	0	1	0
k__Bacteria;p__Firmicutes;c__Bacilli;o__Lactobacillales;f__Lactobacillaceae;g__Lactobacillus;s__Lactobacillus_ruminis;t__Lactobacillus_ruminis_ATCC_27782	0	0	0	0	0	0	0	0	0	0	0	0	0	0	0	0	1	0	0	0	0	0	0	0	0	0	0	0	0	0	2	0	0	0	0	0	0	0	0	0	0	0	0	0	0	0	0	0	1
k__Bacteria;p__Firmicutes;c__Bacilli;o__Lactobacillales;f__Lactobacillaceae;g__Lactobacillus;s__Lactobacillus_ruminis;t__Lactobacillus_ruminis_DSM_20403	0	0	0	0	0	0	0	0	0	0	0	0	0	0	0	0	0	0	0	0	0	0	0	0	0	0	0	0	0	0	0	0	0	0	0	0	0	0	0	0	0	0	0	0	0	0	0	0	0
k__Bacteria;p__Firmicutes;c__Bacilli;o__Lactobacillales;f__Lactobacillaceae;g__Lactobacillus;s__Lactobacillus_ruminis;t__Other	0	0	0	0	0	0	0	0	0	0	0	0	0	0	0	0	0	0	0	0	0	0	0	0	0	0	0	0	0	0	0	0	0	0	0	0	0	0	0	0	0	0	0	0	0	0	0	0	0
k__Bacteria;p__Firmicutes;c__Bacilli;o__Lactobacillales;f__Lactobacillaceae;g__Lactobacillus;s__Other;t__Other	1	0	2	0	2	0	2	0	0	0	0	0	0	2	1	0	0	0	0	0	3	2	0	1	0	1	1	1	0	0	0	1	0	0	0	0	0	0	0	0	0	0	3	5	2	0	0	0	0
k__Bacteria;p__Firmicutes;c__Bacilli;o__Lactobacillales;f__Lactobacillaceae;g__Sharpea;s__Sharpea_azabuensis;t__Other	0	0	0	0	0	0	0	0	0	0	0	0	0	0	0	0	0	0	0	0	0	0	0	0	0	0	0	0	0	0	0	0	0	0	0	0	0	0	0	0	0	0	0	0	0	0	0	0	0
k__Bacteria;p__Firmicutes;c__Bacilli;o__Lactobacillales;f__Leuconostocaceae;g__Leuconostoc;s__Leuconostoc_mesenteroides;t__Other	0	0	0	0	0	0	0	0	0	0	0	0	0	0	0	0	0	0	0	0	0	0	0	0	0	0	0	0	0	0	0	0	0	0	0	0	0	0	0	0	0	0	0	2	0	0	0	0	0
k__Bacteria;p__Firmicutes;c__Bacilli;o__Lactobacillales;f__Leuconostocaceae;g__Leuconostoc;s__Other;t__Other	0	0	0	0	0	0	0	0	2	1	0	3	0	0	0	0	0	0	0	0	0	0	0	0	0	0	0	0	0	0	0	0	0	0	0	0	0	0	0	0	0	0	0	1	0	0	0	0	0
k__Bacteria;p__Firmicutes;c__Bacilli;o__Lactobacillales;f__Other;g__Other;s__Other;t__Other	0	0	0	0	0	0	0	1	0	0	0	1	0	0	0	2	0	0	0	0	0	0	1	1	1	1	2	0	0	0	0	0	0	0	0	0	1	1	2	0	0	0	2	2	1	2	0	0	1
k__Bacteria;p__Firmicutes;c__Bacilli;o__Lactobacillales;f__Streptococcaceae;g__Lactococcus;s__Lactococcus_lactis;t__Lactococcus_lactis_A76	0	0	0	1	0	0	0	0	0	0	0	0	0	0	0	0	0	0	0	0	0	0	0	0	1	0	0	0	0	0	0	0	0	0	0	0	0	0	0	0	0	0	0	0	0	0	0	0	0
k__Bacteria;p__Firmicutes;c__Bacilli;o__Lactobacillales;f__Streptococcaceae;g__Lactococcus;s__Lactococcus_lactis;t__Other	0	0	0	0	0	0	0	0	0	0	0	0	0	0	0	0	0	0	0	0	6	5	7	5	5	0	4	6	0	0	0	0	0	0	0	0	1	11	0	0	6	6	0	10	13	0	1	0	5
k__Bacteria;p__Firmicutes;c__Bacilli;o__Lactobacillales;f__Streptococcaceae;g__Other;s__Other;t__Other	0	0	0	0	0	0	0	0	0	0	0	0	0	0	0	0	0	0	0	0	0	0	0	0	0	0	0	2	0	0	0	0	0	0	0	0	0	0	0	0	0	0	1	2	0	1	0	0	0
k__Bacteria;p__Firmicutes;c__Bacilli;o__Lactobacillales;f__Streptococcaceae;g__Streptococcus;s__Other;t__Other	28	30	18	17	42	53	48	46	1	3	1	3	24	34	17	48	1	8	3	12	16	29	20	23	25	35	22	33	1	3	4	0	2	5	1	7	38	45	16	34	21	28	7	44	53	9	31	30	37
k__Bacteria;p__Firmicutes;c__Bacilli;o__Lactobacillales;f__Streptococcaceae;g__Streptococcus;s__Streptococcus_agalactiae;t__Streptococcus_agalactiae_GBS2-NM	0	0	0	0	0	0	0	0	0	0	0	0	0	0	0	0	0	0	0	0	0	0	0	2	1	0	0	0	0	0	0	0	0	0	0	0	0	0	0	0	0	0	0	0	0	0	1	0	0
k__Bacteria;p__Firmicutes;c__Bacilli;o__Lactobacillales;f__Streptococcaceae;g__Streptococcus;s__Streptococcus_australis;t__Streptococcus_australis_ATCC_700641	1	0	0	0	12	6	6	7	0	0	0	0	5	9	5	4	0	0	0	0	0	0	0	0	0	0	0	0	0	0	0	0	0	0	0	0	0	0	0	0	0	0	0	0	0	0	0	0	0
k__Bacteria;p__Firmicutes;c__Bacilli;o__Lactobacillales;f__Streptococcaceae;g__Streptococcus;s__Streptococcus_gordonii;t__Other	0	0	0	0	0	0	0	0	0	0	0	0	0	0	0	0	0	0	0	0	0	0	0	0	0	0	0	0	0	0	0	0	0	0	0	0	0	0	0	0	0	0	0	0	0	0	0	0	0
k__Bacteria;p__Firmicutes;c__Bacilli;o__Lactobacillales;f__Streptococcaceae;g__Streptococcus;s__Streptococcus_infantis;t__Streptococcus_infantis_ATCC_700779	0	0	0	0	0	0	0	0	0	0	0	0	0	0	0	0	0	0	0	0	0	0	0	0	0	0	0	0	0	0	0	0	0	0	0	0	0	0	0	0	0	0	0	0	0	0	0	0	0
k__Bacteria;p__Firmicutes;c__Bacilli;o__Lactobacillales;f__Streptococcaceae;g__Streptococcus;s__Streptococcus_intermedius;t__Streptococcus_intermedius_631_SCON	0	0	0	0	0	0	0	0	0	0	0	0	0	0	0	0	0	0	0	0	0	0	0	0	0	0	0	0	0	0	0	0	0	0	0	0	3	0	0	0	0	0	0	0	0	0	0	0	0
k__Bacteria;p__Firmicutes;c__Bacilli;o__Lactobacillales;f__Streptococcaceae;g__Streptococcus;s__Streptococcus_mitis;t__Other	0	0	0	0	0	0	0	0	0	0	0	0	0	0	0	0	0	0	0	0	0	2	1	0	0	0	0	0	0	0	0	0	0	0	0	0	0	0	0	0	0	1	0	0	0	0	0	0	0
k__Bacteria;p__Firmicutes;c__Bacilli;o__Lactobacillales;f__Streptococcaceae;g__Streptococcus;s__Streptococcus_parasanguinis;t__Other	0	0	0	0	1	0	0	0	0	0	0	0	1	0	0	0	0	0	0	0	0	0	2	0	1	0	0	0	0	0	0	0	0	0	0	0	1	3	0	0	3	1	0	2	0	0	1	3	2
k__Bacteria;p__Firmicutes;c__Bacilli;o__Lactobacillales;f__Streptococcaceae;g__Streptococcus;s__Streptococcus_parasanguinis;t__Streptococcus_parasanguinis_1287_SPAR	0	0	0	0	0	0	0	0	0	0	0	0	0	0	1	0	0	0	0	0	0	0	0	0	0	0	0	0	0	0	0	0	0	0	0	0	0	0	0	0	1	0	0	0	0	0	0	0	0
k__Bacteria;p__Firmicutes;c__Bacilli;o__Lactobacillales;f__Streptococcaceae;g__Streptococcus;s__Streptococcus_parasanguinis;t__Streptococcus_parasanguinis_318_SPAR	0	0	0	0	0	0	0	0	0	0	0	0	0	0	0	0	0	0	0	0	0	0	0	0	0	0	0	0	0	0	0	0	0	0	0	0	0	0	0	0	0	0	0	0	0	0	0	0	0
k__Bacteria;p__Firmicutes;c__Bacilli;o__Lactobacillales;f__Streptococcaceae;g__Streptococcus;s__Streptococcus_parasanguinis;t__Streptococcus_parasanguinis_344_SPAR	0	0	0	0	0	0	0	0	0	0	0	0	0	0	0	0	0	0	0	0	0	0	0	0	0	0	0	0	0	0	0	0	0	0	0	0	0	0	0	0	0	0	0	0	0	0	0	0	0
k__Bacteria;p__Firmicutes;c__Bacilli;o__Lactobacillales;f__Streptococcaceae;g__Streptococcus;s__Streptococcus_parasanguinis;t__Streptococcus_parasanguinis_349_SPAR	0	0	0	0	0	0	0	0	0	0	0	0	0	1	1	0	0	0	0	0	0	0	1	0	0	0	0	0	0	0	0	0	0	0	0	0	0	0	0	0	0	0	0	1	0	0	1	0	1
k__Bacteria;p__Firmicutes;c__Bacilli;o__Lactobacillales;f__Streptococcaceae;g__Streptococcus;s__Streptococcus_parasanguinis;t__Streptococcus_parasanguinis_451_SPAR	0	0	0	0	0	0	1	0	0	0	0	0	0	0	0	1	0	0	0	0	0	0	0	0	0	0	0	0	0	0	0	0	0	0	0	0	0	0	0	0	0	0	0	0	0	0	0	0	0
k__Bacteria;p__Firmicutes;c__Bacilli;o__Lactobacillales;f__Streptococcaceae;g__Streptococcus;s__Streptococcus_parasanguinis;t__Streptococcus_parasanguinis_512_SPAR	0	0	0	0	1	0	1	0	0	0	0	0	0	0	0	1	0	0	0	0	0	0	0	0	0	0	0	0	0	0	0	0	0	0	0	0	0	0	0	0	0	0	0	0	0	0	1	0	1
k__Bacteria;p__Firmicutes;c__Bacilli;o__Lactobacillales;f__Streptococcaceae;g__Streptococcus;s__Streptococcus_parasanguinis;t__Streptococcus_parasanguinis_ATCC_903	0	0	0	0	0	0	2	0	0	0	0	0	0	1	0	1	0	0	1	0	0	0	0	0	0	0	0	0	0	0	0	0	0	0	0	0	0	0	0	0	0	0	0	0	0	0	0	0	0
k__Bacteria;p__Firmicutes;c__Bacilli;o__Lactobacillales;f__Streptococcaceae;g__Streptococcus;s__Streptococcus_parasanguinis;t__Streptococcus_parasanguinis_C1A	0	0	0	0	0	0	1	0	0	0	0	0	0	0	0	0	0	0	0	0	0	0	0	0	0	0	0	0	0	0	0	0	0	0	0	0	0	1	0	0	0	0	0	1	0	0	0	0	0
k__Bacteria;p__Firmicutes;c__Bacilli;o__Lactobacillales;f__Streptococcaceae;g__Streptococcus;s__Streptococcus_parasanguinis;t__Streptococcus_parasanguinis_CC87K	0	0	0	0	0	0	0	0	0	0	0	0	0	0	0	0	0	0	0	0	0	0	0	0	0	0	0	0	0	0	0	0	0	0	0	0	0	0	0	0	0	0	0	0	0	0	2	2	1
k__Bacteria;p__Firmicutes;c__Bacilli;o__Lactobacillales;f__Streptococcaceae;g__Streptococcus;s__Streptococcus_parasanguinis;t__Streptococcus_parasanguinis_FW213	0	0	0	0	0	0	0	0	0	0	0	0	0	0	0	0	0	0	0	0	0	0	0	0	0	0	0	0	0	0	0	0	0	0	0	0	1	0	0	0	0	0	0	0	0	0	0	0	0
k__Bacteria;p__Firmicutes;c__Bacilli;o__Lactobacillales;f__Streptococcaceae;g__Streptococcus;s__Streptococcus_pasteurianus;t__Other	0	0	0	0	0	0	0	0	0	0	0	0	0	0	0	0	0	0	0	0	0	0	0	0	0	0	0	0	0	0	0	0	0	0	0	0	0	0	0	0	0	0	0	1	0	0	0	0	0
k__Bacteria;p__Firmicutes;c__Bacilli;o__Lactobacillales;f__Streptococcaceae;g__Streptococcus;s__Streptococcus_pseudopneumoniae;t__Other	0	0	0	0	0	0	0	0	0	0	0	0	0	0	0	0	0	0	0	0	0	0	0	1	0	0	0	0	0	0	0	0	0	0	0	0	0	0	0	0	0	0	0	0	0	0	0	0	0
k__Bacteria;p__Firmicutes;c__Bacilli;o__Lactobacillales;f__Streptococcaceae;g__Streptococcus;s__Streptococcus_salivarius;t__Other	0	0	0	0	1	4	1	3	0	0	0	0	0	0	2	0	1	0	0	0	1	1	1	3	3	0	0	3	0	0	0	0	0	0	0	0	3	6	0	0	4	1	0	3	2	0	1	1	3
k__Bacteria;p__Firmicutes;c__Bacilli;o__Lactobacillales;f__Streptococcaceae;g__Streptococcus;s__Streptococcus_salivarius;t__Streptococcus_salivarius_140_SSAL	0	0	0	0	0	0	0	0	0	0	0	0	0	0	0	0	0	0	0	1	0	2	0	2	0	1	1	0	0	0	0	0	0	0	0	0	2	0	0	0	1	0	0	0	2	0	0	0	0
k__Bacteria;p__Firmicutes;c__Bacilli;o__Lactobacillales;f__Streptococcaceae;g__Streptococcus;s__Streptococcus_salivarius;t__Streptococcus_salivarius_2202_S3	0	0	0	0	0	0	0	1	0	0	0	0	0	0	0	0	0	0	0	0	0	0	0	0	0	0	0	0	0	0	0	0	0	0	0	0	0	0	0	0	0	0	0	0	0	0	0	0	0
k__Bacteria;p__Firmicutes;c__Bacilli;o__Lactobacillales;f__Streptococcaceae;g__Streptococcus;s__Streptococcus_salivarius;t__Streptococcus_salivarius_ATCC_25975	0	0	0	0	0	0	0	0	0	0	0	0	0	0	0	0	0	0	0	0	0	1	1	0	1	2	0	0	0	0	0	0	0	0	0	0	0	0	0	0	0	0	0	1	1	0	1	0	1
k__Bacteria;p__Firmicutes;c__Bacilli;o__Lactobacillales;f__Streptococcaceae;g__Streptococcus;s__Streptococcus_salivarius;t__Streptococcus_salivarius_ATCC_27945	0	0	0	0	0	0	1	0	0	0	0	0	0	0	0	0	0	0	0	0	0	0	0	0	0	0	0	0	0	0	0	0	0	0	0	0	1	0	0	0	0	1	0	0	0	0	1	1	0
k__Bacteria;p__Firmicutes;c__Bacilli;o__Lactobacillales;f__Streptococcaceae;g__Streptococcus;s__Streptococcus_salivarius;t__Streptococcus_salivarius_CCHSS3	0	0	0	0	0	1	0	0	0	0	0	0	0	0	0	0	0	0	0	0	0	0	0	0	0	0	1	0	0	0	0	0	0	0	0	0	1	1	0	0	0	0	0	0	1	0	0	0	0
k__Bacteria;p__Firmicutes;c__Bacilli;o__Lactobacillales;f__Streptococcaceae;g__Streptococcus;s__Streptococcus_salivarius;t__Streptococcus_salivarius_F6-1	1	0	0	0	1	0	1	0	0	0	0	0	0	0	0	0	0	0	0	0	0	0	0	0	0	0	1	2	0	0	0	0	0	0	0	0	0	0	0	0	0	0	0	1	0	0	0	1	0
k__Bacteria;p__Firmicutes;c__Bacilli;o__Lactobacillales;f__Streptococcaceae;g__Streptococcus;s__Streptococcus_salivarius;t__Streptococcus_salivarius_FDAARGOS_259	0	0	0	0	0	0	0	0	0	0	0	0	0	0	0	0	0	0	1	1	0	0	1	0	0	2	2	1	0	0	0	0	0	0	0	0	0	0	0	0	1	0	0	0	0	0	0	0	0
k__Bacteria;p__Firmicutes;c__Bacilli;o__Lactobacillales;f__Streptococcaceae;g__Streptococcus;s__Streptococcus_salivarius;t__Streptococcus_salivarius_HSISS4	0	0	0	0	0	0	0	1	0	0	0	0	0	0	0	0	0	0	0	0	0	0	0	0	0	0	0	0	0	0	0	0	0	0	0	0	0	0	0	0	0	0	0	0	0	0	0	0	1
k__Bacteria;p__Firmicutes;c__Bacilli;o__Lactobacillales;f__Streptococcaceae;g__Streptococcus;s__Streptococcus_salivarius;t__Streptococcus_salivarius_JIM8777	0	0	0	0	0	1	0	0	0	0	0	0	0	0	0	0	0	0	0	0	0	0	0	0	0	0	0	0	0	0	0	0	0	0	0	0	1	0	0	0	0	0	0	0	0	0	0	0	0
k__Bacteria;p__Firmicutes;c__Bacilli;o__Lactobacillales;f__Streptococcaceae;g__Streptococcus;s__Streptococcus_salivarius;t__Streptococcus_salivarius_UMB0051	0	0	0	0	1	0	0	0	0	0	0	0	0	0	0	0	0	0	0	0	0	0	0	0	0	0	0	0	0	0	0	0	0	0	0	0	0	2	0	0	0	0	0	0	0	0	0	0	0
k__Bacteria;p__Firmicutes;c__Bacilli;o__Lactobacillales;f__Streptococcaceae;g__Streptococcus;s__Streptococcus_sanguinis;t__Other	0	0	0	0	0	0	0	0	0	0	0	0	0	0	0	0	0	0	0	0	0	0	0	0	0	0	0	0	0	0	0	0	0	0	0	0	0	0	0	0	0	0	0	0	0	0	0	0	0
k__Bacteria;p__Firmicutes;c__Bacilli;o__Lactobacillales;f__Streptococcaceae;g__Streptococcus;s__Streptococcus_sp._1171_SSPC;t__Streptococcus_sp._1171_SSPC_1171_SSPC	0	4	0	0	8	6	4	5	0	0	0	0	3	3	9	4	0	0	0	0	0	0	0	0	0	0	0	0	0	0	0	0	0	0	0	0	0	0	0	0	0	0	0	0	0	0	0	0	0
k__Bacteria;p__Firmicutes;c__Bacilli;o__Lactobacillales;f__Streptococcaceae;g__Streptococcus;s__Streptococcus_sp._400_SSPC;t__Streptococcus_sp._400_SSPC_400_SSPC	2	3	2	2	2	4	8	2	0	0	0	0	5	3	6	8	0	0	0	0	0	0	0	0	0	0	0	0	0	0	0	0	0	0	0	0	0	0	0	0	0	0	0	0	0	0	0	0	0
k__Bacteria;p__Firmicutes;c__Bacilli;o__Lactobacillales;f__Streptococcaceae;g__Streptococcus;s__Streptococcus_sp._449_SSPC;t__Streptococcus_sp._449_SSPC_449_SSPC	0	0	0	0	2	0	0	1	0	0	0	0	0	0	0	0	0	0	0	0	0	0	0	0	0	0	0	0	0	0	0	0	0	0	0	0	0	1	0	0	0	0	0	0	0	0	0	0	0
k__Bacteria;p__Firmicutes;c__Bacilli;o__Lactobacillales;f__Streptococcaceae;g__Streptococcus;s__Streptococcus_sp._A12;t__Streptococcus_sp._A12_A12	4	0	0	0	2	6	4	7	0	0	0	0	0	4	3	6	0	0	0	0	0	0	0	0	0	0	0	0	0	0	0	0	0	0	0	0	0	0	0	0	0	0	0	0	0	0	0	0	0
k__Bacteria;p__Firmicutes;c__Bacilli;o__Lactobacillales;f__Streptococcaceae;g__Streptococcus;s__Streptococcus_sp._F0442;t__Streptococcus_sp._F0442_F0442	1	0	0	0	3	3	5	4	0	0	0	0	2	0	2	2	0	0	0	0	0	0	0	0	0	0	0	0	0	0	0	0	0	0	0	0	0	0	0	0	0	0	0	0	0	0	0	0	0
k__Bacteria;p__Firmicutes;c__Bacilli;o__Lactobacillales;f__Streptococcaceae;g__Streptococcus;s__Streptococcus_sp._FDAARGOS_192;t__Streptococcus_sp._FDAARGOS_192_FDAARGOS_192	0	0	0	0	0	0	0	0	0	0	0	0	0	0	0	0	0	0	0	0	0	0	0	0	0	0	0	0	0	0	0	0	0	0	0	0	0	0	0	0	0	0	0	0	0	0	0	0	0
k__Bacteria;p__Firmicutes;c__Bacilli;o__Lactobacillales;f__Streptococcaceae;g__Streptococcus;s__Streptococcus_sp._HMSC057G03;t__Streptococcus_sp._HMSC057G03_HMSC057G03	0	0	0	0	0	0	0	0	0	0	0	0	0	0	0	0	0	0	0	0	0	0	0	0	0	0	0	0	0	0	0	0	0	0	0	0	0	0	0	0	0	0	0	0	0	0	0	0	0
k__Bacteria;p__Firmicutes;c__Bacilli;o__Lactobacillales;f__Streptococcaceae;g__Streptococcus;s__Streptococcus_sp._HMSC061E03;t__Streptococcus_sp._HMSC061E03_HMSC061E03	0	0	0	0	0	0	0	0	0	0	0	0	0	0	0	0	0	0	0	0	0	0	0	0	0	0	0	0	0	0	0	0	0	0	0	0	0	0	0	0	0	0	0	0	0	0	0	0	0
k__Bacteria;p__Firmicutes;c__Bacilli;o__Lactobacillales;f__Streptococcaceae;g__Streptococcus;s__Streptococcus_sp._HMSC064D12;t__Streptococcus_sp._HMSC064D12_HMSC064D12	0	0	0	0	0	0	0	0	0	0	0	0	0	0	0	0	1	0	0	0	0	0	1	1	0	0	0	0	0	0	0	0	0	0	0	0	1	0	0	0	0	1	0	0	1	0	0	0	0
k__Bacteria;p__Firmicutes;c__Bacilli;o__Lactobacillales;f__Streptococcaceae;g__Streptococcus;s__Streptococcus_sp._HMSC064H09;t__Streptococcus_sp._HMSC064H09_HMSC064H09	1	0	0	0	0	0	0	0	0	0	0	0	0	0	0	0	0	0	1	0	1	0	0	0	0	0	1	0	0	0	0	0	0	0	0	0	0	1	0	0	0	0	0	1	0	0	0	0	0
k__Bacteria;p__Firmicutes;c__Bacilli;o__Lactobacillales;f__Streptococcaceae;g__Streptococcus;s__Streptococcus_sp._HMSC065C01;t__Streptococcus_sp._HMSC065C01_HMSC065C01	0	0	0	0	0	0	0	0	0	0	0	0	0	0	0	0	0	0	0	0	0	0	0	0	0	0	0	0	0	0	0	0	0	0	0	0	0	0	0	0	0	0	0	0	0	0	1	0	0
k__Bacteria;p__Firmicutes;c__Bacilli;o__Lactobacillales;f__Streptococcaceae;g__Streptococcus;s__Streptococcus_sp._HMSC065E03;t__Streptococcus_sp._HMSC065E03_HMSC065E03	0	0	0	0	0	0	0	0	0	0	0	0	0	0	0	0	0	0	0	0	0	0	0	0	0	0	0	0	0	0	0	0	0	0	0	0	0	0	0	0	0	0	0	0	0	0	0	0	0
k__Bacteria;p__Firmicutes;c__Bacilli;o__Lactobacillales;f__Streptococcaceae;g__Streptococcus;s__Streptococcus_sp._HMSC065H07;t__Streptococcus_sp._HMSC065H07_HMSC065H07	0	0	0	0	0	0	0	0	0	0	0	0	0	0	0	0	0	0	0	0	0	0	0	0	2	0	0	0	0	0	0	0	0	0	0	0	0	1	0	0	0	0	0	0	2	0	0	0	1
k__Bacteria;p__Firmicutes;c__Bacilli;o__Lactobacillales;f__Streptococcaceae;g__Streptococcus;s__Streptococcus_sp._HMSC068F04;t__Streptococcus_sp._HMSC068F04_HMSC068F04	0	0	0	0	0	0	0	0	0	0	0	0	0	0	0	0	0	0	0	0	0	0	0	0	0	0	0	0	0	0	0	0	0	0	0	0	0	0	0	0	0	0	0	1	2	0	1	0	1
k__Bacteria;p__Firmicutes;c__Bacilli;o__Lactobacillales;f__Streptococcaceae;g__Streptococcus;s__Streptococcus_sp._HMSC072C09;t__Streptococcus_sp._HMSC072C09_HMSC072C09	0	0	0	0	0	0	0	0	0	0	0	0	0	0	0	0	0	0	0	0	0	0	0	0	0	0	0	0	0	0	0	0	0	0	0	0	0	0	0	0	0	0	0	0	0	0	0	0	0
k__Bacteria;p__Firmicutes;c__Bacilli;o__Lactobacillales;f__Streptococcaceae;g__Streptococcus;s__Streptococcus_sp._HMSC072D03;t__Streptococcus_sp._HMSC072D03_HMSC072D03	0	0	0	0	0	0	0	0	0	0	0	0	0	0	0	0	0	0	0	0	0	1	0	0	2	0	2	1	0	0	0	0	0	0	0	0	1	0	0	0	0	0	0	0	1	0	0	0	1
k__Bacteria;p__Firmicutes;c__Bacilli;o__Lactobacillales;f__Streptococcaceae;g__Streptococcus;s__Streptococcus_sp._HMSC072G04;t__Streptococcus_sp._HMSC072G04_HMSC072G04	1	0	0	0	0	0	0	0	0	0	0	0	0	0	0	0	0	0	0	0	0	0	0	0	0	0	0	0	0	0	0	0	0	0	0	0	0	0	0	0	0	0	0	0	0	0	0	0	1
k__Bacteria;p__Firmicutes;c__Bacilli;o__Lactobacillales;f__Streptococcaceae;g__Streptococcus;s__Streptococcus_sp._HMSC073D05;t__Streptococcus_sp._HMSC073D05_HMSC073D05	0	0	0	0	1	0	0	0	0	0	0	0	0	0	0	0	0	0	0	0	0	0	0	0	0	0	0	0	0	0	0	0	0	0	0	0	0	0	0	0	0	0	0	0	0	0	0	0	0
k__Bacteria;p__Firmicutes;c__Bacilli;o__Lactobacillales;f__Streptococcaceae;g__Streptococcus;s__Streptococcus_sp._HMSC074F05;t__Streptococcus_sp._HMSC074F05_HMSC074F05	0	0	0	0	0	0	0	0	0	0	0	0	0	0	0	0	0	0	0	0	0	0	0	0	0	0	0	0	0	0	0	0	0	0	0	0	0	0	0	0	0	0	0	0	0	0	0	1	0
k__Bacteria;p__Firmicutes;c__Bacilli;o__Lactobacillales;f__Streptococcaceae;g__Streptococcus;s__Streptococcus_sp._HMSC076C09;t__Streptococcus_sp._HMSC076C09_HMSC076C09	0	0	0	0	0	0	0	0	0	0	0	0	0	0	0	0	0	0	0	0	0	0	0	0	0	0	0	0	0	0	0	0	0	0	0	0	0	0	0	0	0	0	0	0	0	0	0	0	1
k__Bacteria;p__Firmicutes;c__Bacilli;o__Lactobacillales;f__Streptococcaceae;g__Streptococcus;s__Streptococcus_sp._HMSC078D09;t__Streptococcus_sp._HMSC078D09_HMSC078D09	0	0	0	0	0	0	0	0	0	0	0	0	0	0	0	0	0	0	0	0	0	0	0	0	0	0	0	0	0	0	0	0	0	0	0	0	0	0	0	0	0	0	0	0	0	0	0	1	0
k__Bacteria;p__Firmicutes;c__Bacilli;o__Lactobacillales;f__Streptococcaceae;g__Streptococcus;s__Streptococcus_sp._HMSC078H03;t__Streptococcus_sp._HMSC078H03_HMSC078H03	1	0	0	0	0	0	0	0	0	0	0	0	0	0	0	0	0	0	0	0	0	0	0	0	0	0	2	0	0	0	0	0	0	0	0	0	1	1	0	0	0	0	0	1	1	0	0	0	0
k__Bacteria;p__Firmicutes;c__Bacilli;o__Lactobacillales;f__Streptococcaceae;g__Streptococcus;s__Streptococcus_sp._HMSC078H12;t__Streptococcus_sp._HMSC078H12_HMSC078H12	1	0	0	0	0	0	0	0	0	0	0	0	0	0	0	0	0	0	0	0	0	0	0	0	0	0	0	0	0	0	0	0	0	0	0	0	0	1	0	0	0	0	0	0	0	0	0	0	0
k__Bacteria;p__Firmicutes;c__Bacilli;o__Lactobacillales;f__Streptococcaceae;g__Streptococcus;s__Streptococcus_sp._HMSC10E12;t__Streptococcus_sp._HMSC10E12_HMSC10E12	0	0	0	0	0	0	0	0	0	0	0	0	0	0	0	0	0	0	0	0	0	0	0	0	0	0	1	0	0	0	0	0	0	0	0	0	1	1	0	0	0	1	0	0	0	0	0	0	1
k__Bacteria;p__Firmicutes;c__Bacilli;o__Lactobacillales;f__Streptococcaceae;g__Streptococcus;s__Streptococcus_sp._I-G2;t__Streptococcus_sp._I-G2_I-G2	1	0	0	0	4	1	1	3	0	0	0	0	3	1	3	4	0	0	0	0	0	0	0	0	0	0	0	0	0	0	0	0	0	0	0	0	0	0	0	0	0	0	0	0	0	0	0	0	0
k__Bacteria;p__Firmicutes;c__Bacilli;o__Lactobacillales;f__Streptococcaceae;g__Streptococcus;s__Streptococcus_sp._I-P16;t__Streptococcus_sp._I-P16	0	0	0	0	3	2	0	2	0	0	0	0	2	2	1	2	0	0	0	0	0	0	0	0	0	0	0	0	0	0	0	0	0	0	0	0	0	0	0	0	0	0	0	0	0	0	0	0	0
k__Bacteria;p__Firmicutes;c__Bacilli;o__Lactobacillales;f__Streptococcaceae;g__Streptococcus;s__Streptococcus_suis;t__Streptococcus_suis_GZ1	0	0	0	0	0	0	0	0	0	0	0	0	0	0	0	0	0	0	0	0	0	0	0	0	0	0	0	0	0	0	0	0	0	0	0	0	0	0	0	0	0	0	0	0	0	0	0	0	0
k__Bacteria;p__Firmicutes;c__Bacilli;o__Lactobacillales;f__Streptococcaceae;g__Streptococcus;s__Streptococcus_thermophilus;t__Other	6	0	0	0	8	0	9	0	0	0	0	0	0	0	5	0	0	0	0	0	5	2	7	0	10	0	7	0	0	0	0	0	0	0	0	0	6	6	0	0	0	0	0	29	31	0	12	10	10
k__Bacteria;p__Firmicutes;c__Bacilli;o__Lactobacillales;f__Streptococcaceae;g__Streptococcus;s__Streptococcus_vestibularis;t__Other	0	0	0	0	0	0	0	0	0	0	0	0	0	0	0	0	0	0	0	0	0	0	0	0	0	0	0	0	0	0	0	0	0	0	0	0	0	0	0	0	0	0	0	0	0	0	0	0	0
k__Bacteria;p__Firmicutes;c__Bacilli;o__Other;f__Other;g__Other;s__Other;t__Other	0	0	0	0	0	0	0	0	0	0	0	1	0	0	0	0	0	0	0	0	0	0	0	1	0	0	0	0	0	0	0	0	0	1	0	1	0	0	0	0	0	0	0	0	1	0	0	3	0
k__Bacteria;p__Firmicutes;c__Clostridia;o__Clostridiales;f__Christensenellaceae;g__Christensenella;s__Christensenella_massiliensis;t__Christensenella_massiliensis_Marseille-P2438	0	0	0	0	0	0	0	0	0	0	0	0	0	0	0	0	0	0	0	0	1	2	0	1	0	0	0	0	0	0	0	0	0	0	0	0	0	0	0	0	0	0	0	0	0	0	1	3	1
k__Bacteria;p__Firmicutes;c__Clostridia;o__Clostridiales;f__Christensenellaceae;g__Christensenella;s__Christensenella_minuta;t__Other	0	0	0	0	0	0	0	0	0	0	0	0	0	0	0	0	0	0	0	0	0	0	0	0	3	0	0	0	0	0	0	0	0	0	0	0	0	0	0	0	0	0	0	0	0	0	0	0	0
k__Bacteria;p__Firmicutes;c__Clostridia;o__Clostridiales;f__Clostridiaceae;g__Clostridium;s__Clostridium_celatum;t__Clostridium_celatum_DSM_1785	0	0	0	0	0	0	0	0	0	0	0	0	0	0	0	0	0	0	0	0	0	0	0	0	0	0	4	0	0	0	0	0	0	0	0	0	0	0	0	0	0	0	0	0	0	0	0	0	0
k__Bacteria;p__Firmicutes;c__Clostridia;o__Clostridiales;f__Clostridiaceae;g__Clostridium;s__Clostridium_disporicum;t__Clostridium_disporicum_2789STDY5608827	0	0	0	0	0	0	0	0	0	0	0	0	0	0	0	0	0	0	0	0	0	0	0	1	0	0	0	1	0	0	0	0	0	0	0	0	0	0	0	0	0	0	0	0	0	0	0	0	0
k__Bacteria;p__Firmicutes;c__Clostridia;o__Clostridiales;f__Clostridiaceae;g__Clostridium;s__Clostridium_disporicum;t__Clostridium_disporicum_2789STDY5834855	0	0	0	0	0	0	0	0	0	0	0	0	0	0	0	0	0	0	0	0	0	0	0	1	0	0	0	3	0	0	0	0	0	0	0	0	0	0	0	0	0	0	0	0	0	0	0	0	0
k__Bacteria;p__Firmicutes;c__Clostridia;o__Clostridiales;f__Clostridiaceae;g__Clostridium;s__Clostridium_disporicum;t__Clostridium_disporicum_2789STDY5834856	0	0	0	0	0	0	0	0	0	0	0	0	0	0	0	0	0	0	0	1	0	0	0	1	0	0	1	0	0	0	0	0	0	0	0	0	0	0	0	0	0	0	0	0	0	0	0	0	0
k__Bacteria;p__Firmicutes;c__Clostridia;o__Clostridiales;f__Clostridiaceae;g__Clostridium;s__Clostridium_disporicum;t__Other	0	0	0	0	0	0	0	0	0	0	0	0	0	0	0	0	0	0	0	3	0	0	4	7	1	0	4	10	0	0	3	2	0	0	0	0	0	0	0	0	0	0	0	0	0	0	0	0	0
k__Bacteria;p__Firmicutes;c__Clostridia;o__Clostridiales;f__Clostridiaceae;g__Clostridium;s__Clostridium_paraputrificum;t__Clostridium_paraputrificum_2789STDY5834857	0	0	0	0	0	0	0	0	0	0	0	0	0	0	0	0	0	0	0	0	0	0	0	0	0	0	0	0	0	0	0	0	0	0	0	0	0	0	0	0	0	0	0	0	0	0	0	0	0
k__Bacteria;p__Firmicutes;c__Clostridia;o__Clostridiales;f__Clostridiaceae;g__Clostridium;s__Clostridium_paraputrificum;t__Clostridium_paraputrificum_2789STDY5834955	0	0	0	0	0	0	0	0	0	0	0	0	0	0	0	0	0	0	0	0	0	0	0	0	0	0	0	0	0	0	0	0	0	0	0	0	0	0	0	0	0	0	0	0	0	0	0	0	0
k__Bacteria;p__Firmicutes;c__Clostridia;o__Clostridiales;f__Clostridiaceae;g__Clostridium;s__Clostridium_paraputrificum;t__Clostridium_paraputrificum_AGR2156	0	0	0	0	0	0	0	0	0	0	0	0	0	0	0	0	0	0	0	0	0	0	0	0	0	0	0	0	0	0	0	0	0	0	0	0	0	0	0	0	0	0	0	0	0	0	0	0	0
k__Bacteria;p__Firmicutes;c__Clostridia;o__Clostridiales;f__Clostridiaceae;g__Clostridium;s__Clostridium_paraputrificum;t__Clostridium_paraputrificum_LH025	0	0	0	0	0	0	0	0	0	0	0	0	0	0	0	0	0	0	0	0	0	0	0	0	0	0	0	0	0	0	0	0	0	0	0	0	0	0	0	0	0	0	0	0	0	0	0	0	0
k__Bacteria;p__Firmicutes;c__Clostridia;o__Clostridiales;f__Clostridiaceae;g__Clostridium;s__Clostridium_paraputrificum;t__Clostridium_paraputrificum_LH058	0	0	0	0	0	0	0	0	0	0	0	0	0	0	0	0	0	0	0	0	0	0	0	0	0	0	0	0	0	0	0	0	0	0	0	0	0	0	0	0	0	0	0	0	0	0	0	0	0
k__Bacteria;p__Firmicutes;c__Clostridia;o__Clostridiales;f__Clostridiaceae;g__Clostridium;s__Clostridium_paraputrificum;t__Other	0	0	0	0	0	0	0	0	0	0	0	0	0	0	0	0	0	0	0	0	0	0	0	0	0	0	0	0	0	0	0	0	0	0	0	0	0	0	0	0	0	0	0	0	0	0	0	0	0
k__Bacteria;p__Firmicutes;c__Clostridia;o__Clostridiales;f__Clostridiaceae;g__Clostridium;s__Clostridium_perfringens;t__Other	0	0	0	0	0	0	0	0	0	0	0	0	0	0	0	0	0	0	0	0	0	0	0	0	0	0	0	0	0	0	0	0	0	0	0	0	0	0	0	0	0	0	0	0	0	0	0	0	0
k__Bacteria;p__Firmicutes;c__Clostridia;o__Clostridiales;f__Clostridiaceae;g__Clostridium;s__Clostridium_phoceensis;t__Clostridium_phoceensis_GD3	0	0	0	0	0	0	0	0	0	0	0	0	0	0	0	0	36	23	34	24	17	14	22	18	73	66	73	68	53	47	43	31	89	46	79	63	21	13	0	29	19	28	3	36	33	13	24	11	19
k__Bacteria;p__Firmicutes;c__Clostridia;o__Clostridiales;f__Clostridiaceae;g__Clostridium;s__Clostridium_sp._1_1_41A1FAA;t__Clostridium_sp._1_1_41A1FAA_1_1_41A1FAA	0	0	0	0	0	0	0	0	0	0	0	0	0	0	0	0	0	2	0	2	3	4	7	6	0	0	1	3	0	0	0	0	0	0	0	0	0	0	0	0	1	2	0	3	2	0	0	0	0
k__Bacteria;p__Firmicutes;c__Clostridia;o__Clostridiales;f__Clostridiaceae;g__Clostridium;s__Clostridium_sp._7_3_54FAA;t__Clostridium_sp._7_3_54FAA_7_3_54FAA	0	1	2	4	1	0	2	0	1	0	1	0	2	1	2	4	0	0	1	0	0	0	0	0	1	0	1	0	0	0	1	0	1	1	0	0	1	1	0	0	1	1	0	0	3	0	0	1	0
k__Bacteria;p__Firmicutes;c__Clostridia;o__Clostridiales;f__Clostridiaceae;g__Clostridium;s__Clostridium_sp._ASF502;t__Clostridium_sp._ASF502_ASF502	0	0	0	0	0	0	0	0	0	0	0	0	0	0	0	0	0	0	0	0	0	0	0	0	0	0	0	0	0	0	0	0	0	0	0	0	0	0	0	0	0	0	0	0	0	0	0	0	0
k__Bacteria;p__Firmicutes;c__Clostridia;o__Clostridiales;f__Clostridiaceae;g__Clostridium;s__Clostridium_sp._AT4;t__Clostridium_sp._AT4_AT5	1	0	3	0	0	0	2	3	0	0	0	0	1	4	0	4	8	12	10	9	1	1	2	1	3	7	3	6	1	2	2	2	2	0	0	0	7	4	0	0	8	15	9	12	14	0	1	2	4
k__Bacteria;p__Firmicutes;c__Clostridia;o__Clostridiales;f__Clostridiaceae;g__Clostridium;s__Clostridium_sp._ATCC_29733;t__Clostridium_sp._ATCC_29733_ATCC_29733	2	0	0	0	0	0	0	0	0	0	0	0	0	0	0	0	0	0	1	0	2	0	0	0	0	0	1	0	1	0	0	0	1	0	0	0	1	0	0	0	0	0	0	2	0	0	0	1	0
k__Bacteria;p__Firmicutes;c__Clostridia;o__Clostridiales;f__Clostridiaceae;g__Clostridium;s__Clostridium_sp._ATCC_BAA-442;t__Clostridium_sp._ATCC_BAA-442_ATCC_BAA-442	1	2	3	1	3	0	2	1	0	0	1	0	2	5	1	0	3	5	5	5	4	3	5	4	1	0	5	2	1	1	2	1	1	2	3	1	0	1	0	0	1	2	0	1	4	0	0	0	1
k__Bacteria;p__Firmicutes;c__Clostridia;o__Clostridiales;f__Clostridiaceae;g__Clostridium;s__Clostridium_sp._D5;t__Clostridium_sp._D5_D5	0	0	0	2	1	0	0	0	0	0	1	0	0	0	0	0	0	0	0	0	0	0	0	0	0	0	0	0	0	0	0	0	1	0	0	0	0	0	0	0	0	0	0	0	0	0	0	0	1
k__Bacteria;p__Firmicutes;c__Clostridia;o__Clostridiales;f__Clostridiaceae;g__Clostridium;s__Clostridium_sp._HMSC19A11;t__Clostridium_sp._HMSC19A11_HMSC19A11	0	0	0	0	0	0	0	0	0	0	0	0	0	0	0	0	0	0	0	0	0	0	0	0	0	0	0	0	0	0	0	0	0	0	0	0	1	0	0	0	0	0	0	0	0	0	0	0	1
k__Bacteria;p__Firmicutes;c__Clostridia;o__Clostridiales;f__Clostridiaceae;g__Clostridium;s__Clostridium_sp._KLE_1755;t__Clostridium_sp._KLE_1755_KLE_1755	0	0	0	0	0	0	0	0	0	0	0	0	0	0	0	0	0	0	1	0	1	0	0	0	0	0	0	0	0	0	0	0	0	0	0	0	0	0	0	0	0	0	0	0	0	0	0	0	0
k__Bacteria;p__Firmicutes;c__Clostridia;o__Clostridiales;f__Clostridiaceae;g__Clostridium;s__Clostridium_sp._L2-50;t__Clostridium_sp._L2-50_L2-50	1	1	0	3	0	0	0	1	1	0	1	3	3	4	0	4	0	0	0	0	4	1	1	0	1	0	1	2	1	0	0	1	1	1	0	0	4	1	0	0	6	4	0	5	5	3	286	365	399
k__Bacteria;p__Firmicutes;c__Clostridia;o__Clostridiales;f__Clostridiaceae;g__Clostridium;s__Clostridium_sp._M62/1;t__Clostridium_sp._M62/1_M62/1	4	9	6	7	1	2	3	4	0	0	1	0	5	5	3	3	2	2	3	1	7	4	11	6	1	3	5	1	2	0	2	3	3	5	6	4	3	3	0	3	9	8	7	7	7	2	5	6	3
k__Bacteria;p__Firmicutes;c__Clostridia;o__Clostridiales;f__Clostridiaceae;g__Clostridium;s__Clostridium_sp._Marseille-P3244;t__Clostridium_sp._Marseille-P3244_Marseille-P3244	0	0	0	0	0	0	0	0	0	0	0	0	0	0	0	0	0	0	0	0	0	1	2	2	0	0	0	0	2	0	0	0	0	0	0	0	0	0	0	0	0	0	0	0	0	0	1	1	0
k__Bacteria;p__Firmicutes;c__Clostridia;o__Clostridiales;f__Clostridiaceae;g__Clostridium;s__Clostridium_sp._SN20;t__Clostridium_sp._SN20_SN20	0	2	2	0	0	1	0	0	0	0	0	0	0	1	0	0	3	3	3	2	0	0	0	2	2	0	1	0	0	1	0	3	1	2	7	0	0	0	0	0	0	0	0	0	1	0	0	1	0
k__Bacteria;p__Firmicutes;c__Clostridia;o__Clostridiales;f__Clostridiaceae;g__Clostridium;s__Clostridium_sp._SS2/1;t__Clostridium_sp._SS2/1_SS2/1	1	1	1	2	0	4	5	2	2	0	1	12	1	4	2	8	0	3	0	1	1	0	0	4	0	0	1	1	0	0	0	1	0	0	0	0	3	6	4	3	2	2	3	3	7	4	8	3	2
k__Bacteria;p__Firmicutes;c__Clostridia;o__Clostridiales;f__Clostridiaceae;g__Clostridium;s__Clostridium_sp._SY8519;t__Clostridium_sp._SY8519_SY8519	0	0	0	0	0	0	0	0	0	0	0	0	0	0	0	0	0	0	0	0	0	0	0	0	0	0	0	0	0	0	0	0	0	0	0	0	0	0	0	0	0	0	0	0	0	0	0	0	0
k__Bacteria;p__Firmicutes;c__Clostridia;o__Clostridiales;f__Clostridiaceae;g__Clostridium;s__Other;t__Other	0	0	0	0	0	0	0	0	0	0	0	0	0	0	0	0	0	0	0	0	1	0	1	1	0	0	0	0	0	0	0	0	0	0	0	0	1	1	0	0	1	0	1	1	0	0	0	0	0
k__Bacteria;p__Firmicutes;c__Clostridia;o__Clostridiales;f__Clostridiaceae;g__Hungatella;s__Hungatella_hathewayi;t__Hungatella_hathewayi_12489931	3	0	1	1	0	0	0	0	0	0	0	0	0	0	0	0	0	1	0	0	0	0	0	0	0	0	0	0	0	0	0	1	0	0	1	0	0	0	0	0	2	0	0	0	1	0	0	0	0
k__Bacteria;p__Firmicutes;c__Clostridia;o__Clostridiales;f__Clostridiaceae;g__Hungatella;s__Hungatella_hathewayi;t__Hungatella_hathewayi_2789STDY5608850	1	2	2	0	0	0	1	0	1	0	0	0	1	0	0	1	0	0	2	0	0	0	0	0	0	0	2	0	0	1	0	0	0	0	1	0	0	2	0	0	1	1	1	2	0	0	0	0	0
k__Bacteria;p__Firmicutes;c__Clostridia;o__Clostridiales;f__Clostridiaceae;g__Hungatella;s__Hungatella_hathewayi;t__Hungatella_hathewayi_2789STDY5834916	0	0	1	0	0	0	0	0	0	0	0	0	0	0	0	1	2	1	2	1	0	0	0	0	1	1	0	1	0	0	0	0	1	0	1	0	0	0	0	0	0	1	0	0	2	0	0	0	1
k__Bacteria;p__Firmicutes;c__Clostridia;o__Clostridiales;f__Clostridiaceae;g__Hungatella;s__Hungatella_hathewayi;t__Hungatella_hathewayi_DSM_13479	1	0	1	0	1	0	0	0	0	0	1	0	0	1	1	0	1	2	2	0	1	2	1	1	0	1	1	3	3	0	0	0	1	0	0	0	2	1	0	0	2	1	1	1	0	0	3	3	9
k__Bacteria;p__Firmicutes;c__Clostridia;o__Clostridiales;f__Clostridiaceae;g__Hungatella;s__Hungatella_hathewayi;t__Hungatella_hathewayi_WAL-18680	0	0	0	0	0	0	0	0	0	0	0	0	0	0	0	0	1	2	5	3	0	1	0	0	1	2	0	0	2	1	1	0	0	0	0	0	0	1	0	0	0	1	1	0	0	0	0	0	0
k__Bacteria;p__Firmicutes;c__Clostridia;o__Clostridiales;f__Clostridiaceae;g__Hungatella;s__Hungatella_hathewayi;t__Other	2	1	0	0	0	0	0	0	1	0	0	0	0	0	0	0	2	2	0	3	0	1	0	0	1	0	0	1	0	0	0	0	1	0	1	0	3	0	0	0	0	0	1	2	1	0	0	1	0
k__Bacteria;p__Firmicutes;c__Clostridia;o__Clostridiales;f__Clostridiaceae;g__Lactonifactor;s__Lactonifactor_longoviformis;t__Lactonifactor_longoviformis_DSM_17459_GCF_002915525.1	0	0	0	0	0	0	0	0	0	0	0	0	0	0	0	0	0	0	0	0	0	0	0	0	0	0	0	0	0	0	0	0	0	0	0	0	0	0	0	0	0	0	0	0	0	0	0	0	0
k__Bacteria;p__Firmicutes;c__Clostridia;o__Clostridiales;f__Clostridiaceae;g__Lactonifactor;s__Lactonifactor_longoviformis;t__Other	0	0	0	0	0	0	0	0	0	0	0	0	0	0	0	0	0	0	0	0	0	0	0	0	0	0	0	0	0	0	0	0	0	0	0	0	1	0	0	0	0	0	0	1	0	0	0	0	0
k__Bacteria;p__Firmicutes;c__Clostridia;o__Clostridiales;f__Clostridiaceae;g__Massilioclostridium;s__Massilioclostridium_coli;t__Massilioclostridium_coli_Marseille-P2976	2	3	2	1	1	2	1	3	0	0	0	0	2	3	0	3	5	2	9	10	5	3	8	8	2	3	0	3	1	1	0	3	3	1	5	0	2	3	0	0	1	3	0	3	3	0	2	3	3
k__Bacteria;p__Firmicutes;c__Clostridia;o__Clostridiales;f__Clostridiaceae;g__Mordavella;s__Mordavella_sp._Marseille-P3756;t__Mordavella_sp._Marseille-P3756_Marseille-P3756	3	7	4	4	6	13	7	9	3	0	0	0	17	15	10	13	1	0	0	0	1	2	0	1	1	0	2	0	0	0	0	0	1	0	0	0	0	0	0	0	2	3	0	2	3	0	23	10	8
k__Bacteria;p__Firmicutes;c__Clostridia;o__Clostridiales;f__Clostridiaceae;g__Other;s__Other;t__Other	3	0	0	1	0	0	1	4	0	0	1	0	4	2	1	0	1	0	0	0	0	0	0	0	0	0	0	0	0	0	1	0	0	0	0	0	0	0	0	0	0	0	1	0	0	0	0	0	0
k__Bacteria;p__Firmicutes;c__Clostridia;o__Clostridiales;f__Clostridiales_Family_XIII._Incertae_Sedis;g__Emergencia;s__Emergencia_timonensis;t__Emergencia_timonensis_SN18	0	0	0	0	0	0	0	0	0	0	0	0	1	0	0	0	3	7	7	1	4	1	5	6	0	0	2	1	1	1	5	5	1	0	0	0	2	4	0	0	2	1	0	3	4	0	2	0	1
k__Bacteria;p__Firmicutes;c__Clostridia;o__Clostridiales;f__Clostridiales_Family_XIII._Incertae_Sedis;g__Ileibacterium;s__Ileibacterium_massiliense;t__Ileibacterium_massiliense_Marseille-P3115	0	0	0	0	0	0	0	0	0	0	0	0	0	0	2	0	0	0	0	0	0	0	0	0	0	0	0	0	0	0	0	0	0	0	0	0	0	0	0	0	0	0	0	0	0	0	1	0	1
k__Bacteria;p__Firmicutes;c__Clostridia;o__Clostridiales;f__Eubacteriaceae;g__Eubacterium;s__Eubacterium_coprostanoligenes;t__Eubacterium_coprostanoligenes_ATCC_51222	2	0	0	0	0	0	0	0	0	0	0	0	3	0	7	12	0	0	0	0	0	0	0	0	0	0	0	0	0	0	0	0	0	0	0	0	0	0	0	0	0	0	0	0	0	0	0	0	0
k__Bacteria;p__Firmicutes;c__Clostridia;o__Clostridiales;f__Eubacteriaceae;g__Eubacterium;s__Eubacterium_limosum;t__Eubacterium_limosum_ATCC_8486	0	0	0	0	0	0	0	0	0	0	0	0	0	0	0	0	0	0	0	0	0	0	0	0	0	0	0	0	0	0	0	0	0	0	0	0	0	0	0	0	0	0	0	0	0	0	0	0	0
k__Bacteria;p__Firmicutes;c__Clostridia;o__Clostridiales;f__Eubacteriaceae;g__Eubacterium;s__Eubacterium_limosum;t__Eubacterium_limosum_KIST612	0	0	0	0	0	0	0	0	0	0	0	0	0	0	0	0	0	0	0	0	0	0	0	0	0	0	0	0	0	0	0	0	0	0	0	0	0	0	0	0	0	0	0	0	0	0	0	0	0
k__Bacteria;p__Firmicutes;c__Clostridia;o__Clostridiales;f__Eubacteriaceae;g__Eubacterium;s__Eubacterium_plexicaudatum;t__Eubacterium_plexicaudatum_ASF492	0	0	0	0	0	0	0	0	0	0	0	0	0	0	0	0	0	0	0	0	0	0	0	0	0	0	0	0	0	0	0	0	0	0	0	0	0	0	0	0	0	0	0	0	0	0	0	0	0
k__Bacteria;p__Firmicutes;c__Clostridia;o__Clostridiales;f__Eubacteriaceae;g__Eubacterium;s__Eubacterium_ramulus;t__Eubacterium_ramulus_2789STDY5608891	3	5	1	2	2	0	4	2	0	0	1	3	3	2	2	5	7	7	5	5	14	8	5	5	7	21	17	8	1	4	6	5	4	1	3	8	10	14	9	4	9	12	8	12	10	6	2	2	4
k__Bacteria;p__Firmicutes;c__Clostridia;o__Clostridiales;f__Eubacteriaceae;g__Eubacterium;s__Eubacterium_ramulus;t__Eubacterium_ramulus_ATCC_29099	2	2	6	2	0	2	1	2	0	1	0	1	1	2	3	4	11	7	9	6	10	12	8	7	14	6	8	10	4	3	5	5	3	5	7	4	7	4	4	4	8	6	9	7	12	6	8	12	4
k__Bacteria;p__Firmicutes;c__Clostridia;o__Clostridiales;f__Eubacteriaceae;g__Eubacterium;s__Eubacterium_ramulus;t__Other	9	2	2	2	4	0	3	2	1	0	1	0	0	0	2	2	19	15	21	10	17	25	20	21	22	20	20	24	7	11	11	7	4	3	3	6	20	20	8	4	18	14	14	24	22	4	4	3	4
k__Bacteria;p__Firmicutes;c__Clostridia;o__Clostridiales;f__Eubacteriaceae;g__Eubacterium;s__Eubacterium_sp._14-2;t__Eubacterium_sp._14-2_14-2	0	0	0	0	0	0	0	0	0	0	0	0	0	0	0	0	0	0	0	0	0	0	0	0	0	0	0	0	0	0	0	0	0	0	0	0	0	0	0	0	0	0	0	0	0	0	0	0	0
k__Bacteria;p__Firmicutes;c__Clostridia;o__Clostridiales;f__Eubacteriaceae;g__Eubacterium;s__Eubacterium_sp._3_1_31;t__Eubacterium_sp._3_1_31_3_1_31	0	0	0	0	0	0	0	0	0	0	0	0	2	0	1	0	0	1	0	0	0	0	1	0	1	0	1	0	0	0	0	0	0	0	0	0	4	9	0	0	4	10	0	2	8	0	0	0	2
k__Bacteria;p__Firmicutes;c__Clostridia;o__Clostridiales;f__Eubacteriaceae;g__Eubacterium;s__Eubacterium_sp._SB2;t__Eubacterium_sp._SB2_SB2	0	0	0	0	0	0	0	0	0	0	0	0	0	0	0	0	0	0	0	0	0	0	0	0	0	0	0	0	0	0	0	0	4	4	5	0	1	1	0	0	1	0	0	4	1	0	0	0	0
k__Bacteria;p__Firmicutes;c__Clostridia;o__Clostridiales;f__Eubacteriaceae;g__Eubacterium;s__Eubacterium_sp._YI;t__Eubacterium_sp._YI_YI	0	0	0	0	0	0	0	0	0	0	0	0	0	0	0	0	0	0	0	0	0	0	0	0	0	0	0	0	0	0	0	0	0	0	0	0	0	0	0	0	1	0	0	0	0	0	1	1	0
k__Bacteria;p__Firmicutes;c__Clostridia;o__Clostridiales;f__Eubacteriaceae;g__Eubacterium;s__Eubacterium_ventriosum;t__Eubacterium_ventriosum_ATCC_27560	12	14	8	3	11	17	20	19	0	2	6	16	12	22	23	70	116	142	119	537	36	41	29	81	83	84	75	137	20	23	32	34	0	1	0	0	0	0	0	0	1	1	9	2	1	7	3	16	9
k__Bacteria;p__Firmicutes;c__Clostridia;o__Clostridiales;f__Eubacteriaceae;g__Eubacterium;s__Other;t__Other	0	0	0	0	0	0	0	0	0	1	0	0	0	0	0	0	0	0	0	0	0	0	0	1	1	1	1	0	0	0	0	0	1	0	0	0	0	0	0	0	0	1	4	0	1	1	0	0	2
k__Bacteria;p__Firmicutes;c__Clostridia;o__Clostridiales;f__Eubacteriaceae;g__Eubacterium;s__[Eubacterium]_eligens;t__Other	10	13	9	8	6	9	8	17	2	1	1	0	6	3	8	17	13	9	9	55	68	74	71	99	5	3	7	13	19	11	8	14	52	65	33	51	207	296	125	112	933	1302	755	939	1136	537	64	100	85
k__Bacteria;p__Firmicutes;c__Clostridia;o__Clostridiales;f__Eubacteriaceae;g__Eubacterium;s__[Eubacterium]_eligens;t__[Eubacterium]_eligens_2789STDY5834875	2	5	0	2	4	3	3	2	0	0	0	0	3	4	3	7	5	5	3	6	19	18	21	36	4	3	6	4	2	4	4	2	10	19	10	8	64	73	27	19	215	298	177	230	274	137	20	32	24
k__Bacteria;p__Firmicutes;c__Clostridia;o__Clostridiales;f__Eubacteriaceae;g__Eubacterium;s__[Eubacterium]_eligens;t__[Eubacterium]_eligens_2789STDY5834878	3	1	1	1	3	2	2	9	0	0	0	1	0	2	2	2	2	7	6	11	10	25	10	24	1	1	4	4	3	4	4	2	10	23	13	14	91	73	31	25	304	393	214	262	339	129	16	31	27
k__Bacteria;p__Firmicutes;c__Clostridia;o__Clostridiales;f__Eubacteriaceae;g__Eubacterium;s__[Eubacterium]_eligens;t__[Eubacterium]_eligens_ATCC_27750	11	23	8	26	13	26	10	24	19	25	23	58	2	10	8	20	3	6	1	11	8	13	11	22	3	3	5	5	2	3	2	1	4	9	8	15	49	62	27	23	142	187	127	133	182	81	14	16	22
k__Bacteria;p__Firmicutes;c__Clostridia;o__Clostridiales;f__Eubacteriaceae;g__Eubacterium;s__[Eubacterium]_hallii;t__Other	16	16	22	20	33	34	27	37	33	27	36	65	18	16	23	39	11	16	11	17	50	49	43	57	82	66	127	110	23	19	32	48	12	21	13	11	353	359	287	218	83	98	63	310	361	152	26	23	32
k__Bacteria;p__Firmicutes;c__Clostridia;o__Clostridiales;f__Eubacteriaceae;g__Eubacterium;s__[Eubacterium]_hallii;t__[Eubacterium]_hallii	2	1	1	2	4	0	1	3	0	2	1	0	5	2	1	1	2	2	0	0	4	3	2	4	3	3	8	3	0	0	2	1	0	2	3	1	6	7	6	4	2	2	0	6	3	1	8	14	12
k__Bacteria;p__Firmicutes;c__Clostridia;o__Clostridiales;f__Eubacteriaceae;g__Eubacterium;s__[Eubacterium]_hallii;t__[Eubacterium]_hallii_2789STDY5834835	4	2	1	1	5	5	4	5	5	4	2	6	2	4	4	10	3	2	0	2	1	5	2	2	7	11	6	10	3	2	2	4	0	0	1	1	24	25	19	12	7	14	8	18	26	11	3	4	8
k__Bacteria;p__Firmicutes;c__Clostridia;o__Clostridiales;f__Eubacteriaceae;g__Eubacterium;s__[Eubacterium]_hallii;t__[Eubacterium]_hallii_2789STDY5834966	2	2	5	1	2	6	5	3	6	2	2	14	1	4	4	5	1	1	1	3	11	11	5	11	20	15	18	19	9	1	6	12	2	1	5	3	38	54	37	26	14	19	9	37	46	11	6	4	4
k__Bacteria;p__Firmicutes;c__Clostridia;o__Clostridiales;f__Eubacteriaceae;g__Eubacterium;s__[Eubacterium]_hallii;t__[Eubacterium]_hallii_DSM_3353	2	1	1	3	3	6	2	4	2	4	3	11	4	2	4	8	1	3	2	2	3	7	5	5	8	8	10	12	1	3	7	6	2	0	2	0	26	34	30	8	8	6	3	23	14	22	0	3	5
k__Bacteria;p__Firmicutes;c__Clostridia;o__Clostridiales;f__Eubacteriaceae;g__Other;s__Eubacteriaceae_bacterium_CHKCI004;t__Eubacteriaceae_bacterium_CHKCI004	0	0	0	0	0	0	0	0	0	0	0	0	0	0	0	0	0	2	0	0	0	0	1	0	0	0	0	0	1	0	0	0	0	0	0	0	1	1	0	0	0	0	0	1	0	0	2	0	0
k__Bacteria;p__Firmicutes;c__Clostridia;o__Clostridiales;f__Lachnospiraceae;g__Acetitomaculum;s__Acetitomaculum_ruminis;t__Acetitomaculum_ruminis_DSM_5522	0	0	0	0	0	0	0	0	0	0	0	0	0	0	0	0	0	0	0	0	0	0	0	0	0	0	0	0	0	0	0	0	0	0	0	0	0	0	0	0	0	0	0	0	0	0	0	0	0
k__Bacteria;p__Firmicutes;c__Clostridia;o__Clostridiales;f__Lachnospiraceae;g__Anaerostipes;s__Anaerostipes_hadrus;t__Anaerostipes_hadrus_2789STDY5608830	4	2	6	6	13	18	10	14	5	6	6	11	2	8	6	6	51	39	52	129	132	159	118	201	81	75	59	101	16	6	19	23	0	0	0	0	3	2	0	0	1	0	1	2	1	0	0	0	0
k__Bacteria;p__Firmicutes;c__Clostridia;o__Clostridiales;f__Lachnospiraceae;g__Anaerostipes;s__Anaerostipes_hadrus;t__Anaerostipes_hadrus_2789STDY5608868	0	1	0	0	0	3	1	1	1	1	2	4	1	1	1	5	1	0	0	1	4	0	1	3	1	2	0	2	0	0	0	1	0	0	0	0	1	1	3	0	3	3	5	6	19	2	26	38	18
k__Bacteria;p__Firmicutes;c__Clostridia;o__Clostridiales;f__Lachnospiraceae;g__Anaerostipes;s__Anaerostipes_hadrus;t__Anaerostipes_hadrus_2789STDY5834860	1	0	0	1	0	1	2	2	2	1	2	2	1	4	2	3	0	0	0	2	1	0	0	2	1	1	0	1	0	0	0	0	0	0	0	0	9	3	3	0	5	5	5	15	14	5	2	3	4
k__Bacteria;p__Firmicutes;c__Clostridia;o__Clostridiales;f__Lachnospiraceae;g__Anaerostipes;s__Anaerostipes_hadrus;t__Anaerostipes_hadrus_2789STDY5834908	1	4	1	2	5	6	2	3	3	3	9	15	0	4	2	12	1	1	1	6	1	3	3	5	1	2	1	1	0	0	1	0	0	0	0	0	6	8	6	2	10	10	11	17	24	12	3	9	9
k__Bacteria;p__Firmicutes;c__Clostridia;o__Clostridiales;f__Lachnospiraceae;g__Anaerostipes;s__Anaerostipes_hadrus;t__Anaerostipes_hadrus_2789STDY5834959	0	1	1	2	2	3	1	3	3	3	5	15	1	4	6	9	0	1	1	3	1	4	1	1	3	0	0	0	0	0	0	0	0	1	0	0	9	4	4	3	6	4	2	7	9	6	6	15	9
k__Bacteria;p__Firmicutes;c__Clostridia;o__Clostridiales;f__Lachnospiraceae;g__Anaerostipes;s__Anaerostipes_hadrus;t__Anaerostipes_hadrus_BPB5	0	1	3	2	3	2	1	1	5	1	1	10	1	0	3	4	2	3	1	0	4	5	1	4	2	4	5	4	0	0	0	0	0	2	1	0	11	12	4	5	9	14	6	17	24	11	1	3	7
k__Bacteria;p__Firmicutes;c__Clostridia;o__Clostridiales;f__Lachnospiraceae;g__Anaerostipes;s__Anaerostipes_hadrus;t__Anaerostipes_hadrus_DSM_3319	1	0	1	0	3	3	1	1	1	2	3	14	1	3	1	3	0	3	0	0	2	1	0	4	0	0	3	0	0	0	0	0	0	0	1	0	2	5	3	2	7	2	1	9	9	2	2	2	2
k__Bacteria;p__Firmicutes;c__Clostridia;o__Clostridiales;f__Lachnospiraceae;g__Anaerostipes;s__Anaerostipes_hadrus;t__Other	4	9	1	3	14	18	17	11	8	11	17	58	9	12	11	31	1	4	2	20	12	16	9	13	5	12	7	8	5	2	2	4	3	2	0	0	35	35	16	18	45	55	25	77	114	37	36	40	54
k__Bacteria;p__Firmicutes;c__Clostridia;o__Clostridiales;f__Lachnospiraceae;g__Anaerostipes;s__Anaerostipes_sp._3_2_56FAA;t__Anaerostipes_sp._3_2_56FAA_3_2_56FAA	0	0	0	0	0	0	0	0	0	0	0	0	0	0	0	0	0	0	0	0	0	0	0	0	0	0	0	0	0	0	0	0	0	0	0	0	0	0	0	0	0	0	0	0	0	0	0	0	0
k__Bacteria;p__Firmicutes;c__Clostridia;o__Clostridiales;f__Lachnospiraceae;g__Anaerotignum;s__Anaerotignum_lactatifermentans;t__Anaerotignum_lactatifermentans_DSM_14214	0	0	0	0	0	0	1	0	0	0	0	0	0	0	0	0	4	8	3	5	1	1	2	0	1	0	0	0	0	0	0	0	4	5	4	0	4	0	0	0	2	4	0	4	4	0	1	2	0
k__Bacteria;p__Firmicutes;c__Clostridia;o__Clostridiales;f__Lachnospiraceae;g__Anaerotignum;s__Anaerotignum_neopropionicum;t__Anaerotignum_neopropionicum_DSM-3847	0	0	0	0	0	0	0	0	0	0	0	0	0	0	0	0	0	0	0	0	0	0	0	0	1	0	0	0	0	0	0	0	0	0	0	0	0	0	0	0	0	0	0	0	0	0	0	0	0
k__Bacteria;p__Firmicutes;c__Clostridia;o__Clostridiales;f__Lachnospiraceae;g__Bariatricus;s__Bariatricus_massiliensis;t__Bariatricus_massiliensis_AT12	0	0	0	0	0	0	0	0	0	0	0	0	0	0	0	0	0	0	0	0	1	0	0	0	0	0	0	0	0	0	0	0	0	0	0	0	0	1	0	0	0	0	0	0	0	0	0	0	0
k__Bacteria;p__Firmicutes;c__Clostridia;o__Clostridiales;f__Lachnospiraceae;g__Blautia;s__Blautia_hansenii;t__Other	0	0	0	0	0	0	0	0	0	0	0	0	0	0	0	0	0	0	0	0	0	0	0	0	0	0	0	0	0	0	0	0	0	0	0	0	0	0	0	0	0	0	0	7	1	0	0	0	1
k__Bacteria;p__Firmicutes;c__Clostridia;o__Clostridiales;f__Lachnospiraceae;g__Blautia;s__Blautia_hydrogenotrophica;t__Blautia_hydrogenotrophica_2789STDY5608857	0	0	0	0	0	0	0	0	0	0	0	0	0	0	0	0	0	0	0	0	0	1	0	0	0	0	0	0	0	0	1	0	0	0	0	0	0	1	0	0	0	0	0	0	0	0	0	0	0
k__Bacteria;p__Firmicutes;c__Clostridia;o__Clostridiales;f__Lachnospiraceae;g__Blautia;s__Blautia_hydrogenotrophica;t__Blautia_hydrogenotrophica_DSM_10507	0	0	0	0	0	0	0	0	0	0	0	0	0	0	0	0	0	0	0	0	1	0	0	0	0	0	0	0	0	0	0	0	0	0	0	0	0	0	0	0	0	0	0	0	0	0	1	0	0
k__Bacteria;p__Firmicutes;c__Clostridia;o__Clostridiales;f__Lachnospiraceae;g__Blautia;s__Blautia_hydrogenotrophica;t__Other	0	0	0	0	0	0	0	0	0	0	0	0	0	0	0	0	0	0	0	0	2	0	1	0	1	0	1	0	0	0	0	0	0	0	0	0	0	0	0	0	1	0	0	1	0	0	2	2	0
k__Bacteria;p__Firmicutes;c__Clostridia;o__Clostridiales;f__Lachnospiraceae;g__Blautia;s__Blautia_massiliensis;t__Blautia_massiliensis_GD9	4	7	3	3	12	11	9	5	9	10	14	6	5	8	11	6	2	2	0	1	1	5	1	1	12	5	8	7	2	1	0	1	2	2	0	0	11	15	4	11	6	8	8	6	10	3	4	11	7
k__Bacteria;p__Firmicutes;c__Clostridia;o__Clostridiales;f__Lachnospiraceae;g__Blautia;s__Blautia_obeum;t__Blautia_obeum_2789STDY5608837	0	0	0	1	1	0	0	2	4	0	1	6	0	0	1	1	7	6	7	7	11	14	10	14	21	15	16	18	11	8	9	10	0	0	0	0	2	1	3	0	0	2	0	1	3	0	7	4	2
k__Bacteria;p__Firmicutes;c__Clostridia;o__Clostridiales;f__Lachnospiraceae;g__Blautia;s__Blautia_obeum;t__Blautia_obeum_2789STDY5608838	2	5	2	8	11	14	8	17	3	7	5	22	9	5	13	30	0	0	1	1	3	7	1	6	5	8	13	8	2	0	1	0	1	3	0	0	9	13	8	6	6	11	9	15	12	7	118	218	189
k__Bacteria;p__Firmicutes;c__Clostridia;o__Clostridiales;f__Lachnospiraceae;g__Blautia;s__Blautia_obeum;t__Blautia_obeum_2789STDY5834861	2	2	2	2	3	6	4	1	1	3	3	7	2	4	5	0	1	2	1	2	4	1	4	9	8	13	5	17	2	1	1	0	3	1	0	0	13	14	5	4	9	16	8	16	19	7	5	2	2
k__Bacteria;p__Firmicutes;c__Clostridia;o__Clostridiales;f__Lachnospiraceae;g__Blautia;s__Blautia_obeum;t__Blautia_obeum_2789STDY5834921	3	0	2	4	0	1	4	1	2	1	3	10	4	4	5	7	3	9	5	8	23	15	16	18	33	33	28	39	13	10	11	18	1	0	1	1	2	4	0	2	2	3	2	5	2	2	13	7	7
k__Bacteria;p__Firmicutes;c__Clostridia;o__Clostridiales;f__Lachnospiraceae;g__Blautia;s__Blautia_obeum;t__Blautia_obeum_2789STDY5834957	1	3	1	2	5	6	4	8	2	6	9	9	2	3	5	9	0	0	1	8	7	6	3	7	13	12	13	6	2	1	1	3	3	0	2	1	9	24	9	8	19	29	15	31	23	6	13	11	13
k__Bacteria;p__Firmicutes;c__Clostridia;o__Clostridiales;f__Lachnospiraceae;g__Blautia;s__Blautia_obeum;t__Blautia_obeum_ATCC_29174	2	3	1	0	0	1	2	3	2	1	1	3	0	2	1	4	4	4	5	5	14	10	13	16	9	18	18	13	7	6	5	8	0	4	0	0	4	5	8	2	7	19	8	6	5	4	3	8	4
k__Bacteria;p__Firmicutes;c__Clostridia;o__Clostridiales;f__Lachnospiraceae;g__Blautia;s__Blautia_obeum;t__Other	7	4	4	3	10	13	12	10	6	12	14	15	16	7	5	17	23	35	33	35	111	110	89	72	170	138	137	129	51	34	48	46	2	0	0	2	16	17	10	8	18	29	11	14	27	4	34	37	53
k__Bacteria;p__Firmicutes;c__Clostridia;o__Clostridiales;f__Lachnospiraceae;g__Blautia;s__Blautia_producta;t__Blautia_producta_ER3	0	0	0	0	0	0	0	0	0	0	0	0	0	0	0	0	0	0	0	0	1	0	0	0	0	0	0	0	1	0	0	0	0	0	0	0	1	1	0	0	3	0	0	2	0	0	2	0	1
k__Bacteria;p__Firmicutes;c__Clostridia;o__Clostridiales;f__Lachnospiraceae;g__Blautia;s__Blautia_producta;t__Other	0	0	0	0	0	0	0	0	0	0	0	0	0	0	0	0	0	0	0	0	0	0	0	0	0	0	0	0	1	0	0	0	0	0	0	0	4	3	0	0	1	0	0	1	0	0	0	0	0
k__Bacteria;p__Firmicutes;c__Clostridia;o__Clostridiales;f__Lachnospiraceae;g__Blautia;s__Blautia_schinkii;t__Blautia_schinkii_DSM_10518	0	0	0	0	0	0	0	0	0	0	0	0	0	0	0	0	1	0	0	0	0	0	0	0	0	0	0	0	0	0	0	0	0	0	0	0	0	0	0	0	0	0	0	0	0	0	0	0	0
k__Bacteria;p__Firmicutes;c__Clostridia;o__Clostridiales;f__Lachnospiraceae;g__Blautia;s__Blautia_sp._KLE_1732;t__Blautia_sp._KLE_1732_KLE_1732	5	5	5	1	9	4	5	9	10	9	7	4	10	10	8	7	0	2	4	1	1	0	4	2	7	11	7	5	2	2	3	3	0	0	1	0	8	14	2	6	9	2	5	5	5	4	4	9	6
k__Bacteria;p__Firmicutes;c__Clostridia;o__Clostridiales;f__Lachnospiraceae;g__Blautia;s__Blautia_sp._Marseille-P2398;t__Blautia_sp._Marseille-P2398_Marseille-P2398	0	2	1	0	4	3	3	3	7	4	3	5	5	3	3	4	0	5	1	2	4	5	2	7	8	6	10	6	1	2	0	0	6	5	2	3	28	32	9	13	21	19	6	21	20	9	6	3	3
k__Bacteria;p__Firmicutes;c__Clostridia;o__Clostridiales;f__Lachnospiraceae;g__Blautia;s__Blautia_sp._Marseille-P3087;t__Blautia_sp._Marseille-P3087_Marseille-P3087	14	7	13	4	14	16	15	13	33	19	18	20	13	11	16	13	4	4	1	2	6	4	4	3	8	5	8	11	1	1	2	2	0	0	0	0	4	4	0	0	1	3	2	4	6	4	10	15	16
k__Bacteria;p__Firmicutes;c__Clostridia;o__Clostridiales;f__Lachnospiraceae;g__Blautia;s__Blautia_sp._Marseille-P3201T;t__Blautia_sp._Marseille-P3201T_Marseille-P3201	0	0	0	0	0	0	0	0	0	0	0	0	0	0	0	0	0	0	0	4	1	4	0	1	2	0	0	1	2	0	0	0	0	0	0	0	4	10	0	0	1	4	0	5	3	0	0	1	0
k__Bacteria;p__Firmicutes;c__Clostridia;o__Clostridiales;f__Lachnospiraceae;g__Blautia;s__Blautia_sp._SF-50;t__Blautia_sp._SF-50_SF-50	3	2	7	3	4	6	6	8	8	3	13	8	10	3	5	9	0	1	0	0	3	2	3	0	6	10	6	11	3	3	5	6	1	1	0	0	23	14	5	5	12	11	8	5	7	5	5	7	6
k__Bacteria;p__Firmicutes;c__Clostridia;o__Clostridiales;f__Lachnospiraceae;g__Blautia;s__Blautia_wexlerae;t__Blautia_wexlerae_2789STDY5834863	3	5	4	0	4	3	2	5	1	4	5	9	3	4	7	7	0	0	0	0	3	2	2	7	7	8	8	3	1	2	2	1	1	2	3	1	26	15	16	5	34	26	27	15	27	8	6	5	7
k__Bacteria;p__Firmicutes;c__Clostridia;o__Clostridiales;f__Lachnospiraceae;g__Blautia;s__Blautia_wexlerae;t__Blautia_wexlerae_2789STDY5834911	2	4	2	2	7	5	5	3	4	3	5	9	2	0	3	9	0	1	0	1	2	4	7	3	8	9	12	12	1	1	1	0	4	4	3	4	22	31	14	11	28	34	26	28	31	14	4	11	14
k__Bacteria;p__Firmicutes;c__Clostridia;o__Clostridiales;f__Lachnospiraceae;g__Blautia;s__Blautia_wexlerae;t__Blautia_wexlerae_AGR2146	0	3	2	2	3	4	1	1	4	1	3	6	1	1	1	1	1	0	0	2	7	1	2	4	5	4	8	9	1	0	1	0	0	1	1	0	9	8	0	8	9	12	8	11	12	3	21	28	23
k__Bacteria;p__Firmicutes;c__Clostridia;o__Clostridiales;f__Lachnospiraceae;g__Blautia;s__Blautia_wexlerae;t__Blautia_wexlerae_DSM_19850	1	1	0	1	0	1	2	3	5	3	3	8	1	7	5	6	3	2	0	5	6	6	2	2	7	9	6	13	1	1	2	5	1	3	1	6	22	20	13	10	17	27	17	19	31	7	7	5	6
k__Bacteria;p__Firmicutes;c__Clostridia;o__Clostridiales;f__Lachnospiraceae;g__Blautia;s__Blautia_wexlerae;t__Other	2	3	1	3	4	2	8	2	4	3	5	6	2	4	3	4	1	0	2	2	3	7	2	4	7	9	14	13	3	0	2	3	3	3	2	0	24	30	6	9	39	27	28	25	32	12	3	8	7
k__Bacteria;p__Firmicutes;c__Clostridia;o__Clostridiales;f__Lachnospiraceae;g__Blautia;s__Other;t__Other	56	57	52	65	130	140	127	103	120	116	158	159	93	88	115	113	30	26	33	44	113	141	110	116	266	262	295	268	30	34	41	59	49	42	37	33	470	485	241	273	528	564	396	534	635	224	97	136	195
k__Bacteria;p__Firmicutes;c__Clostridia;o__Clostridiales;f__Lachnospiraceae;g__Blautia;s__[Ruminococcus]_gnavus;t__Other	1	2	1	2	6	3	3	5	1	4	2	3	1	1	2	3	2	0	2	4	5	4	4	2	10	13	21	7	0	1	5	4	10	7	7	8	21	21	15	9	18	14	17	14	17	9	20	13	15
k__Bacteria;p__Firmicutes;c__Clostridia;o__Clostridiales;f__Lachnospiraceae;g__Blautia;s__[Ruminococcus]_gnavus;t__[Ruminococcus]_gnavus_2789STDY5608852	0	0	0	0	0	0	0	0	0	0	0	0	0	0	0	0	0	0	0	0	0	0	0	0	0	0	0	0	0	0	0	0	0	0	0	0	0	0	1	0	0	1	0	0	2	1	0	1	0
k__Bacteria;p__Firmicutes;c__Clostridia;o__Clostridiales;f__Lachnospiraceae;g__Blautia;s__[Ruminococcus]_gnavus;t__[Ruminococcus]_gnavus_AGR2154	0	0	0	0	1	1	0	0	0	0	0	0	0	0	0	0	0	0	0	1	0	0	1	0	0	1	0	0	0	0	1	0	0	1	0	0	1	2	0	1	2	0	0	2	2	0	0	0	0
k__Bacteria;p__Firmicutes;c__Clostridia;o__Clostridiales;f__Lachnospiraceae;g__Blautia;s__[Ruminococcus]_gnavus;t__[Ruminococcus]_gnavus_RJX1120	0	0	0	0	0	0	0	1	0	0	0	0	0	1	0	0	0	0	1	1	0	0	1	0	0	0	0	0	1	0	0	0	0	3	1	1	2	1	1	2	1	5	2	4	7	0	0	1	0
k__Bacteria;p__Firmicutes;c__Clostridia;o__Clostridiales;f__Lachnospiraceae;g__Blautia;s__[Ruminococcus]_gnavus;t__[Ruminococcus]_gnavus_RJX1122	0	1	0	0	1	1	0	0	0	0	0	0	0	0	0	0	0	0	1	0	0	0	0	0	0	1	0	0	0	0	0	0	0	0	0	0	0	0	0	0	0	0	0	0	0	0	0	0	0
k__Bacteria;p__Firmicutes;c__Clostridia;o__Clostridiales;f__Lachnospiraceae;g__Blautia;s__[Ruminococcus]_gnavus;t__[Ruminococcus]_gnavus_RJX1123	0	0	0	0	0	0	0	0	0	0	1	0	0	0	0	0	0	0	0	0	0	0	0	0	0	0	0	0	0	0	0	0	0	0	0	0	0	0	0	0	0	0	0	0	0	0	0	0	0
k__Bacteria;p__Firmicutes;c__Clostridia;o__Clostridiales;f__Lachnospiraceae;g__Blautia;s__[Ruminococcus]_gnavus;t__[Ruminococcus]_gnavus_RJX1124	2	2	1	3	1	2	4	1	0	1	1	2	6	2	6	1	1	3	2	1	2	5	5	5	2	0	0	4	0	0	2	2	0	1	0	1	0	0	1	1	1	1	0	2	2	0	5	7	7
k__Bacteria;p__Firmicutes;c__Clostridia;o__Clostridiales;f__Lachnospiraceae;g__Blautia;s__[Ruminococcus]_gnavus;t__[Ruminococcus]_gnavus_RJX1125	0	0	0	0	0	0	0	0	0	0	0	0	0	0	0	0	0	0	0	0	0	0	0	0	0	0	0	0	0	0	0	0	0	0	0	0	1	1	0	5	0	0	1	3	1	1	1	0	1
k__Bacteria;p__Firmicutes;c__Clostridia;o__Clostridiales;f__Lachnospiraceae;g__Blautia;s__[Ruminococcus]_gnavus;t__[Ruminococcus]_gnavus_RJX1128	0	0	0	0	0	1	0	0	0	0	0	0	0	0	0	0	0	1	0	0	0	0	0	1	0	0	0	0	0	0	0	1	0	0	0	1	0	1	0	0	1	0	0	3	0	0	0	0	0
k__Bacteria;p__Firmicutes;c__Clostridia;o__Clostridiales;f__Lachnospiraceae;g__Blautia;s__[Ruminococcus]_torques;t__Other	2	4	3	4	2	2	0	3	4	2	5	5	2	2	0	3	2	0	0	1	0	0	0	2	0	0	2	0	0	0	2	1	0	1	1	0	3	1	2	0	3	4	0	2	9	0	13	45	40
k__Bacteria;p__Firmicutes;c__Clostridia;o__Clostridiales;f__Lachnospiraceae;g__Blautia;s__[Ruminococcus]_torques;t__[Ruminococcus]_torques_2789STDY5608833	3	2	0	0	1	1	1	0	3	2	0	2	1	2	0	1	4	4	3	3	2	0	1	2	2	2	4	1	1	1	1	0	0	1	1	0	2	7	0	5	0	2	0	1	5	1	9	11	11
k__Bacteria;p__Firmicutes;c__Clostridia;o__Clostridiales;f__Lachnospiraceae;g__Blautia;s__[Ruminococcus]_torques;t__[Ruminococcus]_torques_2789STDY5608867	1	2	6	1	0	3	1	0	2	2	2	4	1	2	2	1	0	1	0	0	1	2	1	1	2	1	0	2	1	1	0	1	0	2	1	0	0	2	2	2	4	3	0	3	5	0	11	16	14
k__Bacteria;p__Firmicutes;c__Clostridia;o__Clostridiales;f__Lachnospiraceae;g__Blautia;s__[Ruminococcus]_torques;t__[Ruminococcus]_torques_2789STDY5834841	0	0	2	0	2	0	0	0	0	0	0	0	0	0	0	0	1	0	2	3	1	0	0	0	0	0	1	6	1	0	0	1	1	1	0	0	0	1	0	0	2	0	0	1	2	2	3	3	3
k__Bacteria;p__Firmicutes;c__Clostridia;o__Clostridiales;f__Lachnospiraceae;g__Blautia;s__[Ruminococcus]_torques;t__[Ruminococcus]_torques_2789STDY5834889	1	2	0	1	0	2	0	1	0	0	1	0	0	0	0	0	0	0	2	2	0	0	3	2	0	0	0	0	1	0	0	3	0	2	0	0	3	3	3	1	1	0	3	1	2	1	8	8	14
k__Bacteria;p__Firmicutes;c__Clostridia;o__Clostridiales;f__Lachnospiraceae;g__Blautia;s__[Ruminococcus]_torques;t__[Ruminococcus]_torques_ATCC_27756	0	0	0	0	0	2	0	0	0	0	0	0	0	0	0	1	1	1	1	1	1	0	2	3	4	4	6	5	1	3	1	2	0	0	1	0	0	0	0	0	0	0	0	0	0	0	3	1	1
k__Bacteria;p__Firmicutes;c__Clostridia;o__Clostridiales;f__Lachnospiraceae;g__Butyrivibrio;s__Butyrivibrio_crossotus;t__Butyrivibrio_crossotus_DSM_2876	2	2	21	24	3	3	4	5	0	0	3	15	0	0	2	7	1	3	3	1	4	1	9	8	1	1	3	8	1	0	0	2	6	7	44	28	31	30	43	19	21	25	17	25	26	9	3	5	23
k__Bacteria;p__Firmicutes;c__Clostridia;o__Clostridiales;f__Lachnospiraceae;g__Butyrivibrio;s__Other;t__Other	0	0	0	0	0	0	0	0	0	0	0	0	0	0	0	0	0	0	0	0	0	1	0	0	0	0	0	0	0	0	0	0	0	0	0	0	0	0	0	0	0	0	0	0	0	0	0	0	0
k__Bacteria;p__Firmicutes;c__Clostridia;o__Clostridiales;f__Lachnospiraceae;g__Catonella;s__Catonella_morbi;t__Catonella_morbi_ATCC_51271	0	0	0	0	0	0	0	0	0	0	0	0	0	0	0	0	0	0	0	0	0	0	0	0	0	0	0	0	0	0	0	0	0	0	0	0	0	0	0	0	0	1	0	0	0	0	0	0	0
k__Bacteria;p__Firmicutes;c__Clostridia;o__Clostridiales;f__Lachnospiraceae;g__Coprococcus;s__Coprococcus_comes;t__Coprococcus_comes_2789STDY5608832	3	2	5	3	3	0	2	4	1	0	3	3	1	2	1	2	4	2	1	1	5	3	5	6	1	0	2	5	0	2	1	1	0	0	2	3	6	8	7	4	3	3	9	7	11	4	6	10	7
k__Bacteria;p__Firmicutes;c__Clostridia;o__Clostridiales;f__Lachnospiraceae;g__Coprococcus;s__Coprococcus_comes;t__Coprococcus_comes_2789STDY5834866	4	6	2	2	6	2	5	5	1	2	3	2	2	1	2	12	0	0	2	0	3	7	1	2	1	1	3	3	3	2	2	0	0	5	1	0	6	13	4	1	6	9	7	11	13	4	3	2	4
k__Bacteria;p__Firmicutes;c__Clostridia;o__Clostridiales;f__Lachnospiraceae;g__Coprococcus;s__Coprococcus_comes;t__Coprococcus_comes_2789STDY5834913	2	3	0	0	2	1	2	0	1	1	1	1	1	1	0	4	0	2	0	2	1	2	1	5	2	2	1	3	0	3	1	1	0	0	0	0	6	10	4	4	4	8	5	4	6	2	4	1	0
k__Bacteria;p__Firmicutes;c__Clostridia;o__Clostridiales;f__Lachnospiraceae;g__Coprococcus;s__Coprococcus_comes;t__Coprococcus_comes_2789STDY5834962	1	0	0	1	0	5	2	4	2	1	1	1	1	2	1	3	0	1	1	2	10	7	9	7	10	6	11	7	3	1	1	2	0	2	2	2	7	18	7	5	3	8	6	7	13	1	3	4	7
k__Bacteria;p__Firmicutes;c__Clostridia;o__Clostridiales;f__Lachnospiraceae;g__Coprococcus;s__Coprococcus_comes;t__Coprococcus_comes_ATCC_27758	2	1	4	4	4	11	3	2	1	2	2	2	3	1	1	0	1	3	3	4	11	18	8	25	14	16	15	17	0	6	3	2	6	1	3	5	29	34	15	19	11	13	16	20	15	8	10	8	8
k__Bacteria;p__Firmicutes;c__Clostridia;o__Clostridiales;f__Lachnospiraceae;g__Coprococcus;s__Coprococcus_comes;t__Other	21	20	18	15	47	67	31	45	21	17	16	20	20	14	17	22	10	18	16	9	109	129	97	112	93	93	84	82	22	22	30	23	17	13	26	12	165	207	85	95	82	92	136	116	134	57	27	34	34
k__Bacteria;p__Firmicutes;c__Clostridia;o__Clostridiales;f__Lachnospiraceae;g__Coprococcus;s__Coprococcus_eutactus;t__Coprococcus_eutactus_2789STDY5608829	16	21	14	11	9	10	7	11	1	3	3	5	32	33	17	29	1	0	0	0	0	0	2	0	0	1	0	0	0	0	0	0	0	0	0	0	0	0	0	0	0	0	0	0	0	0	4	6	0
k__Bacteria;p__Firmicutes;c__Clostridia;o__Clostridiales;f__Lachnospiraceae;g__Coprococcus;s__Coprococcus_eutactus;t__Coprococcus_eutactus_2789STDY5608843	15	14	10	12	11	13	6	11	3	3	4	2	27	28	15	27	0	0	1	0	0	0	2	1	0	0	5	1	0	0	0	1	0	2	0	0	3	1	0	0	0	1	0	0	1	4	1	0	0
k__Bacteria;p__Firmicutes;c__Clostridia;o__Clostridiales;f__Lachnospiraceae;g__Coprococcus;s__Coprococcus_eutactus;t__Coprococcus_eutactus_2789STDY5608888	14	9	7	10	10	15	10	8	1	0	2	2	18	15	26	29	0	0	0	0	0	0	3	2	0	1	1	1	0	0	1	1	0	0	0	0	0	0	0	0	1	0	2	0	1	1	0	1	0
k__Bacteria;p__Firmicutes;c__Clostridia;o__Clostridiales;f__Lachnospiraceae;g__Coprococcus;s__Coprococcus_eutactus;t__Coprococcus_eutactus_2789STDY5834963	11	8	6	4	7	16	12	11	0	0	1	0	23	22	15	16	0	0	0	0	0	0	0	0	0	0	1	0	1	0	1	0	1	0	0	0	0	1	0	0	0	0	0	0	0	0	0	0	1
k__Bacteria;p__Firmicutes;c__Clostridia;o__Clostridiales;f__Lachnospiraceae;g__Coprococcus;s__Coprococcus_eutactus;t__Coprococcus_eutactus_ATCC_27759	16	16	10	8	6	13	4	14	1	0	1	3	12	19	15	39	1	0	0	1	0	1	0	2	0	0	0	2	0	0	1	0	1	0	1	0	2	4	0	0	1	5	0	2	2	3	5	2	1
k__Bacteria;p__Firmicutes;c__Clostridia;o__Clostridiales;f__Lachnospiraceae;g__Coprococcus;s__Coprococcus_eutactus;t__Other	287	307	135	172	198	226	132	161	16	10	23	18	323	374	303	351	0	0	2	2	0	2	11	12	1	1	8	6	0	0	5	2	1	1	4	0	1	0	0	0	4	1	15	3	1	15	4	6	4
k__Bacteria;p__Firmicutes;c__Clostridia;o__Clostridiales;f__Lachnospiraceae;g__Coprococcus;s__Coprococcus_sp._HPP0048;t__Coprococcus_sp._HPP0048_HPP0048	0	0	0	0	0	0	0	0	0	0	0	0	0	0	0	0	0	0	0	0	0	0	0	0	0	0	0	0	0	0	0	0	0	0	0	0	0	0	0	0	0	0	0	0	0	0	0	0	0
k__Bacteria;p__Firmicutes;c__Clostridia;o__Clostridiales;f__Lachnospiraceae;g__Coprococcus;s__Coprococcus_sp._HPP0074;t__Coprococcus_sp._HPP0074_HPP0074	0	0	0	0	0	0	0	0	0	0	0	0	0	0	0	0	0	0	0	1	0	0	1	0	0	0	0	1	1	0	0	0	0	0	0	0	3	1	0	0	1	1	0	1	0	0	1	2	1
k__Bacteria;p__Firmicutes;c__Clostridia;o__Clostridiales;f__Lachnospiraceae;g__Coprococcus;s__Other;t__Other	0	1	0	0	1	0	0	0	0	0	0	0	0	0	0	0	0	0	0	0	0	0	0	0	0	0	0	0	0	0	0	0	0	0	0	0	0	0	0	0	1	0	0	1	0	0	1	1	2
k__Bacteria;p__Firmicutes;c__Clostridia;o__Clostridiales;f__Lachnospiraceae;g__Dorea;s__Dorea_formicigenerans;t__Dorea_formicigenerans_4_6_53AFAA	2	3	0	3	3	4	4	4	7	3	1	6	4	4	6	5	2	1	3	4	5	4	2	4	10	6	5	10	2	2	0	1	2	1	2	0	11	5	3	5	12	10	6	10	13	6	9	11	18
k__Bacteria;p__Firmicutes;c__Clostridia;o__Clostridiales;f__Lachnospiraceae;g__Dorea;s__Dorea_formicigenerans;t__Dorea_formicigenerans_ATCC_27755	6	4	1	2	5	5	2	3	1	7	1	7	3	6	8	10	1	1	1	4	4	4	2	4	7	2	4	4	2	2	1	1	1	0	2	0	14	12	4	10	8	12	11	11	9	2	20	16	19
k__Bacteria;p__Firmicutes;c__Clostridia;o__Clostridiales;f__Lachnospiraceae;g__Dorea;s__Dorea_formicigenerans;t__Other	6	1	2	4	4	3	3	3	4	3	5	7	3	7	5	5	1	2	2	1	2	5	2	2	7	7	5	2	0	0	2	0	0	2	3	0	13	9	2	4	10	9	18	11	9	2	12	18	16
k__Bacteria;p__Firmicutes;c__Clostridia;o__Clostridiales;f__Lachnospiraceae;g__Dorea;s__Dorea_longicatena;t__Dorea_longicatena_2789STDY5608851	1	2	0	0	2	0	0	0	0	1	3	4	3	4	2	5	2	3	3	2	2	6	2	6	6	7	8	4	0	0	4	5	0	1	0	4	2	8	1	0	4	2	4	4	4	2	39	39	39
k__Bacteria;p__Firmicutes;c__Clostridia;o__Clostridiales;f__Lachnospiraceae;g__Dorea;s__Dorea_longicatena;t__Dorea_longicatena_2789STDY5608866	4	1	3	1	2	3	2	2	1	2	3	4	1	2	2	3	1	1	1	1	3	4	3	0	4	9	4	6	3	0	1	0	2	1	1	0	3	1	3	0	2	1	1	0	0	2	22	36	33
k__Bacteria;p__Firmicutes;c__Clostridia;o__Clostridiales;f__Lachnospiraceae;g__Dorea;s__Dorea_longicatena;t__Dorea_longicatena_2789STDY5834914	6	11	4	2	3	6	3	5	3	3	2	11	4	3	11	14	2	4	2	4	2	6	3	2	4	3	10	4	3	1	3	3	0	2	0	0	1	1	1	5	5	6	6	3	5	1	35	34	49
k__Bacteria;p__Firmicutes;c__Clostridia;o__Clostridiales;f__Lachnospiraceae;g__Dorea;s__Dorea_longicatena;t__Dorea_longicatena_2789STDY5834961	0	1	0	2	1	2	0	3	1	1	2	1	2	0	0	1	4	1	1	0	0	3	1	6	8	6	3	14	1	4	1	3	0	0	0	0	3	7	0	0	3	2	1	0	1	0	17	21	27
k__Bacteria;p__Firmicutes;c__Clostridia;o__Clostridiales;f__Lachnospiraceae;g__Dorea;s__Dorea_longicatena;t__Dorea_longicatena_AGR2136	1	4	1	1	7	4	5	2	3	3	1	5	1	0	1	5	0	1	1	0	1	3	2	1	17	23	15	12	2	2	1	4	0	1	0	1	1	0	1	4	5	4	0	5	5	0	19	27	22
k__Bacteria;p__Firmicutes;c__Clostridia;o__Clostridiales;f__Lachnospiraceae;g__Dorea;s__Dorea_longicatena;t__Dorea_longicatena_DSM_13814	0	1	0	0	0	0	1	1	1	0	0	0	1	2	0	1	0	0	0	1	2	0	1	4	8	5	6	9	0	0	0	0	0	3	2	2	1	1	1	0	1	2	1	1	0	1	23	38	30
k__Bacteria;p__Firmicutes;c__Clostridia;o__Clostridiales;f__Lachnospiraceae;g__Dorea;s__Dorea_longicatena;t__Other	17	11	13	18	15	13	18	16	21	16	22	32	18	33	24	37	22	24	36	34	34	44	33	34	92	110	91	88	24	28	32	32	7	2	18	15	24	16	17	15	6	15	10	10	16	3	403	431	395
k__Bacteria;p__Firmicutes;c__Clostridia;o__Clostridiales;f__Lachnospiraceae;g__Dorea;s__Dorea_sp._5-2;t__Dorea_sp._5-2_5-2	0	0	0	0	0	0	0	0	0	0	0	0	0	0	0	0	0	0	0	0	0	0	0	0	0	0	0	0	0	0	0	0	0	0	0	0	0	1	0	0	0	1	0	1	0	0	0	0	0
k__Bacteria;p__Firmicutes;c__Clostridia;o__Clostridiales;f__Lachnospiraceae;g__Dorea;s__Other;t__Other	1	0	0	0	0	0	0	2	1	1	1	6	1	2	1	2	0	0	0	2	1	0	0	0	0	0	2	1	0	0	0	0	0	0	0	0	2	1	1	0	1	0	0	0	1	0	1	1	2
k__Bacteria;p__Firmicutes;c__Clostridia;o__Clostridiales;f__Lachnospiraceae;g__Eisenbergiella;s__Eisenbergiella_massiliensis;t__Eisenbergiella_massiliensis_AT11	2	0	0	1	2	0	0	1	0	0	0	0	3	1	4	3	2	5	0	2	5	0	7	4	0	2	3	0	0	0	0	1	0	1	2	0	2	3	0	0	1	1	0	4	2	0	0	1	1
k__Bacteria;p__Firmicutes;c__Clostridia;o__Clostridiales;f__Lachnospiraceae;g__Eisenbergiella;s__Eisenbergiella_tayi;t__Eisenbergiella_tayi_DSM_26961	0	0	0	0	0	0	0	0	0	0	0	0	0	0	0	0	0	2	0	1	0	0	0	0	0	0	0	0	1	0	0	0	0	0	0	0	0	0	0	0	1	0	0	0	0	0	5	8	6
k__Bacteria;p__Firmicutes;c__Clostridia;o__Clostridiales;f__Lachnospiraceae;g__Eisenbergiella;s__Eisenbergiella_tayi;t__Eisenbergiella_tayi_NML_110608	0	0	0	0	0	0	0	0	0	0	0	0	0	0	0	0	0	0	0	0	0	0	0	0	0	0	1	0	0	0	0	0	0	0	0	0	1	1	0	0	1	0	0	1	0	0	0	0	0
k__Bacteria;p__Firmicutes;c__Clostridia;o__Clostridiales;f__Lachnospiraceae;g__Eisenbergiella;s__Eisenbergiella_tayi;t__Eisenbergiella_tayi_NML_120489	0	0	0	0	0	0	0	0	0	0	0	0	0	0	1	0	0	0	0	0	0	0	0	0	0	0	0	0	0	0	0	0	0	0	0	0	0	0	0	0	0	0	0	0	0	0	0	0	0
k__Bacteria;p__Firmicutes;c__Clostridia;o__Clostridiales;f__Lachnospiraceae;g__Eisenbergiella;s__Eisenbergiella_tayi;t__Other	0	0	0	0	0	0	0	0	0	0	0	0	0	0	0	0	1	1	1	3	0	0	0	0	2	0	2	0	0	0	0	0	0	0	0	0	0	0	0	0	0	0	0	0	2	0	0	0	0
k__Bacteria;p__Firmicutes;c__Clostridia;o__Clostridiales;f__Lachnospiraceae;g__Faecalicatena;s__Faecalicatena_contorta;t__Faecalicatena_contorta_2789STDY5834876	0	0	0	0	0	0	0	0	0	0	0	0	0	0	1	0	0	0	1	0	0	0	0	0	1	0	0	0	0	0	0	0	3	2	3	0	1	1	0	0	0	0	0	2	1	0	1	1	2
k__Bacteria;p__Firmicutes;c__Clostridia;o__Clostridiales;f__Lachnospiraceae;g__Fusicatenibacter;s__Fusicatenibacter_saccharivorans;t__Fusicatenibacter_saccharivorans_2789STDY5608849	3	2	2	2	3	5	5	4	6	5	5	2	1	1	3	6	1	1	0	1	4	2	0	2	10	15	14	10	2	2	7	3	6	6	4	9	61	45	21	20	30	32	28	33	43	17	10	8	12
k__Bacteria;p__Firmicutes;c__Clostridia;o__Clostridiales;f__Lachnospiraceae;g__Fusicatenibacter;s__Fusicatenibacter_saccharivorans;t__Fusicatenibacter_saccharivorans_2789STDY5834885	4	6	2	2	2	2	2	1	2	5	1	3	5	2	1	3	0	0	1	1	1	3	1	4	7	8	12	17	2	4	4	2	3	5	3	5	53	40	15	16	32	31	22	39	25	19	12	13	19
k__Bacteria;p__Firmicutes;c__Clostridia;o__Clostridiales;f__Lachnospiraceae;g__Fusicatenibacter;s__Fusicatenibacter_saccharivorans;t__Fusicatenibacter_saccharivorans_2789STDY5834923	4	6	7	4	2	2	3	1	5	5	3	5	6	6	12	10	1	2	5	5	7	3	10	6	9	7	13	8	1	5	5	6	8	6	5	7	40	33	10	14	32	20	11	26	27	11	12	5	8
k__Bacteria;p__Firmicutes;c__Clostridia;o__Clostridiales;f__Lachnospiraceae;g__Fusicatenibacter;s__Fusicatenibacter_saccharivorans;t__Other	4	5	9	5	10	10	17	16	15	10	14	9	9	8	8	7	1	1	2	0	7	7	8	8	60	48	55	41	9	5	14	11	18	22	13	10	208	162	82	98	147	107	130	173	146	69	32	38	46
k__Bacteria;p__Firmicutes;c__Clostridia;o__Clostridiales;f__Lachnospiraceae;g__Fusicatenibacter;s__Fusicatenibacter_sp._2789STDY5834925;t__Fusicatenibacter_sp._2789STDY5834925_2789STDY5834925	1	0	0	0	0	0	0	0	0	0	0	0	0	0	0	0	0	0	2	0	0	4	1	6	0	0	4	3	1	0	1	0	0	0	0	0	30	33	14	0	0	1	0	0	5	0	0	0	0
k__Bacteria;p__Firmicutes;c__Clostridia;o__Clostridiales;f__Lachnospiraceae;g__Hespellia;s__Hespellia_stercorisuis;t__Hespellia_stercorisuis_DSM_15480	0	0	0	0	0	0	0	0	0	0	0	0	0	0	0	0	0	0	0	0	0	0	0	0	0	0	0	0	0	0	0	0	0	0	0	0	0	0	0	0	0	0	0	1	0	0	0	0	0
k__Bacteria;p__Firmicutes;c__Clostridia;o__Clostridiales;f__Lachnospiraceae;g__Johnsonella;s__Johnsonella_ignava;t__Johnsonella_ignava_ATCC_51276	0	0	1	0	0	0	0	0	0	0	0	0	0	0	0	0	0	0	0	0	1	0	1	0	0	0	0	0	0	0	0	0	0	0	0	0	0	0	0	0	1	0	0	0	0	0	0	0	0
k__Bacteria;p__Firmicutes;c__Clostridia;o__Clostridiales;f__Lachnospiraceae;g__Lachnoanaerobaculum;s__Lachnoanaerobaculum_saburreum;t__Lachnoanaerobaculum_saburreum_DSM_3986	1	0	0	0	0	0	0	0	0	0	0	0	0	0	0	0	0	0	0	0	0	0	0	0	0	0	0	0	0	0	0	0	0	0	0	0	0	0	0	0	0	0	0	0	0	0	0	0	0
k__Bacteria;p__Firmicutes;c__Clostridia;o__Clostridiales;f__Lachnospiraceae;g__Lachnoanaerobaculum;s__Lachnoanaerobaculum_sp._OBRC5-5;t__Lachnoanaerobaculum_sp._OBRC5-5_OBRC5-5	1	0	0	0	0	0	0	0	0	0	0	0	0	0	1	0	0	0	0	0	1	0	0	2	0	0	0	0	0	0	0	0	0	0	0	0	0	0	0	0	1	0	0	0	0	0	1	1	0
k__Bacteria;p__Firmicutes;c__Clostridia;o__Clostridiales;f__Lachnospiraceae;g__Lachnoclostridium;s__Lachnoclostridium_phocaeense;t__Lachnoclostridium_phocaeense_Marseille-P3177	0	0	0	0	0	0	0	0	0	0	0	0	0	0	0	0	0	0	0	0	2	0	0	0	0	0	1	0	0	0	0	0	0	0	0	0	0	1	0	0	0	0	0	0	1	0	0	0	0
k__Bacteria;p__Firmicutes;c__Clostridia;o__Clostridiales;f__Lachnospiraceae;g__Lachnoclostridium;s__Lachnoclostridium_sp._YL32;t__Lachnoclostridium_sp._YL32_YL32	0	0	0	0	0	0	0	0	0	0	0	0	0	0	0	0	1	0	0	0	0	0	0	0	0	0	0	0	0	0	0	0	0	0	0	0	0	0	0	0	0	0	0	0	0	0	0	0	0
k__Bacteria;p__Firmicutes;c__Clostridia;o__Clostridiales;f__Lachnospiraceae;g__Lachnoclostridium;s__Other;t__Other	0	1	1	1	0	0	1	0	0	1	1	0	2	2	2	1	10	9	6	8	8	2	3	4	3	2	4	4	1	1	2	0	2	0	3	2	4	2	4	5	3	3	1	6	3	2	1	0	0
k__Bacteria;p__Firmicutes;c__Clostridia;o__Clostridiales;f__Lachnospiraceae;g__Lachnoclostridium;s__[Clostridium]_asparagiforme;t__[Clostridium]_asparagiforme_DSM_15981	0	0	0	0	0	0	0	0	0	0	0	0	0	0	0	0	1	0	0	0	0	0	0	0	1	0	0	0	0	0	0	0	5	0	0	0	0	0	0	0	1	0	0	1	0	0	0	0	0
k__Bacteria;p__Firmicutes;c__Clostridia;o__Clostridiales;f__Lachnospiraceae;g__Lachnoclostridium;s__[Clostridium]_bolteae;t__Other	0	0	0	1	1	0	0	0	0	0	1	0	1	0	0	0	8	2	4	3	0	1	1	3	1	0	1	2	0	2	3	2	0	1	1	0	12	5	5	0	1	0	0	3	0	0	0	1	0
k__Bacteria;p__Firmicutes;c__Clostridia;o__Clostridiales;f__Lachnospiraceae;g__Lachnoclostridium;s__[Clostridium]_bolteae;t__[Clostridium]_bolteae_90A5	0	0	0	0	0	0	0	1	0	0	0	0	0	0	0	0	0	0	0	0	0	0	0	0	0	0	1	0	0	0	0	0	0	0	0	0	0	0	0	0	0	0	0	0	0	0	0	0	0
k__Bacteria;p__Firmicutes;c__Clostridia;o__Clostridiales;f__Lachnospiraceae;g__Lachnoclostridium;s__[Clostridium]_bolteae;t__[Clostridium]_bolteae_90A9	3	2	2	1	1	2	1	0	0	0	0	0	3	3	1	1	2	0	0	0	2	1	0	0	1	0	0	0	1	0	0	0	2	1	0	0	1	0	0	0	0	2	0	0	0	0	2	0	2
k__Bacteria;p__Firmicutes;c__Clostridia;o__Clostridiales;f__Lachnospiraceae;g__Lachnoclostridium;s__[Clostridium]_bolteae;t__[Clostridium]_bolteae_90B3	0	0	0	1	0	0	0	0	0	0	0	0	0	0	0	0	0	0	0	0	0	1	0	1	0	0	0	0	0	0	0	1	0	0	0	0	0	1	0	0	0	0	0	1	1	0	0	1	0
k__Bacteria;p__Firmicutes;c__Clostridia;o__Clostridiales;f__Lachnospiraceae;g__Lachnoclostridium;s__[Clostridium]_bolteae;t__[Clostridium]_bolteae_90B8	0	0	0	0	0	0	0	0	0	0	0	0	0	0	0	0	1	1	1	0	1	0	1	0	0	0	0	1	0	0	0	0	0	0	0	0	1	0	1	0	0	0	0	0	2	0	0	0	0
k__Bacteria;p__Firmicutes;c__Clostridia;o__Clostridiales;f__Lachnospiraceae;g__Lachnoclostridium;s__[Clostridium]_citroniae;t__Other	0	0	0	0	0	0	0	0	0	0	0	0	0	0	0	0	2	0	1	0	0	0	0	0	1	0	2	0	0	0	0	1	0	0	0	0	1	0	0	0	0	0	0	3	2	0	0	0	1
k__Bacteria;p__Firmicutes;c__Clostridia;o__Clostridiales;f__Lachnospiraceae;g__Lachnoclostridium;s__[Clostridium]_citroniae;t__[Clostridium]_citroniae_NLAE-zl-G70	0	0	0	0	0	0	0	0	0	0	0	0	0	0	0	0	0	0	0	0	0	0	0	0	0	0	0	0	0	0	0	0	0	0	0	0	0	0	0	0	0	0	0	1	0	0	0	0	0
k__Bacteria;p__Firmicutes;c__Clostridia;o__Clostridiales;f__Lachnospiraceae;g__Lachnoclostridium;s__[Clostridium]_citroniae;t__[Clostridium]_citroniae_WAL-17108	0	0	0	0	0	0	0	0	0	0	0	0	0	0	0	0	0	0	0	1	0	0	0	0	1	0	0	0	0	0	0	1	0	0	0	0	0	0	0	0	0	0	0	0	0	0	0	0	0
k__Bacteria;p__Firmicutes;c__Clostridia;o__Clostridiales;f__Lachnospiraceae;g__Lachnoclostridium;s__[Clostridium]_citroniae;t__[Clostridium]_citroniae_WAL-19142	0	0	0	0	0	0	0	0	0	0	0	0	0	0	0	0	0	0	0	0	0	0	0	0	1	0	0	0	0	0	0	0	0	0	0	0	0	0	0	0	0	0	0	0	0	0	0	0	0
k__Bacteria;p__Firmicutes;c__Clostridia;o__Clostridiales;f__Lachnospiraceae;g__Lachnoclostridium;s__[Clostridium]_clostridioforme;t__Other	0	1	0	1	0	0	0	1	0	0	0	0	0	1	2	3	4	4	8	1	0	2	1	0	3	5	6	0	2	1	0	1	0	0	0	1	0	1	0	0	1	2	0	2	1	1	0	1	0
k__Bacteria;p__Firmicutes;c__Clostridia;o__Clostridiales;f__Lachnospiraceae;g__Lachnoclostridium;s__[Clostridium]_clostridioforme;t__[Clostridium]_clostridioforme_2789STDY5834865	0	0	0	0	0	1	0	0	0	0	0	0	0	1	0	0	2	1	0	0	2	0	0	3	0	1	0	0	0	0	1	0	1	1	0	0	1	4	0	2	0	0	1	2	0	0	0	1	2
k__Bacteria;p__Firmicutes;c__Clostridia;o__Clostridiales;f__Lachnospiraceae;g__Lachnoclostridium;s__[Clostridium]_clostridioforme;t__[Clostridium]_clostridioforme_2_1_49FAA	1	0	1	2	0	0	0	0	0	0	0	1	1	0	1	0	0	1	0	0	1	1	3	3	0	0	0	1	1	0	2	0	0	0	0	0	0	1	0	0	0	0	2	3	2	1	0	0	0
k__Bacteria;p__Firmicutes;c__Clostridia;o__Clostridiales;f__Lachnospiraceae;g__Lachnoclostridium;s__[Clostridium]_clostridioforme;t__[Clostridium]_clostridioforme_90A1	1	0	0	0	0	0	0	0	0	0	0	0	1	0	0	0	0	0	0	0	0	0	0	0	0	0	0	0	0	0	0	0	0	0	0	1	0	0	0	1	0	0	0	0	0	0	0	0	0
k__Bacteria;p__Firmicutes;c__Clostridia;o__Clostridiales;f__Lachnospiraceae;g__Lachnoclostridium;s__[Clostridium]_clostridioforme;t__[Clostridium]_clostridioforme_90A4	0	0	0	0	0	0	0	0	0	0	0	0	1	0	0	0	0	1	0	0	0	1	0	0	0	0	0	0	0	1	0	0	0	0	1	0	0	0	0	1	0	0	0	0	0	0	0	0	0
k__Bacteria;p__Firmicutes;c__Clostridia;o__Clostridiales;f__Lachnospiraceae;g__Lachnoclostridium;s__[Clostridium]_clostridioforme;t__[Clostridium]_clostridioforme_90A6	0	0	0	0	0	0	0	0	0	0	0	0	0	0	0	0	0	0	0	0	0	0	0	0	0	0	0	0	0	0	0	0	0	0	0	1	0	1	0	1	0	0	0	0	0	0	0	0	1
k__Bacteria;p__Firmicutes;c__Clostridia;o__Clostridiales;f__Lachnospiraceae;g__Lachnoclostridium;s__[Clostridium]_clostridioforme;t__[Clostridium]_clostridioforme_90A7	0	0	0	0	0	0	1	1	0	0	1	1	0	0	1	0	2	2	1	0	2	1	0	0	0	0	0	0	0	0	0	0	0	0	0	0	0	0	0	0	0	0	0	0	0	0	0	0	0
k__Bacteria;p__Firmicutes;c__Clostridia;o__Clostridiales;f__Lachnospiraceae;g__Lachnoclostridium;s__[Clostridium]_clostridioforme;t__[Clostridium]_clostridioforme_90A8	3	3	1	0	2	1	2	1	0	0	0	1	3	3	2	6	3	0	2	2	2	1	3	0	0	1	0	0	1	0	0	2	0	2	2	2	10	8	0	3	1	1	3	6	5	1	1	1	1
k__Bacteria;p__Firmicutes;c__Clostridia;o__Clostridiales;f__Lachnospiraceae;g__Lachnoclostridium;s__[Clostridium]_clostridioforme;t__[Clostridium]_clostridioforme_AGR2157	0	0	0	0	0	0	0	0	1	0	0	0	0	0	0	0	0	0	0	0	0	1	0	0	0	0	0	0	0	0	0	0	0	0	0	1	0	0	0	1	0	0	0	0	0	0	1	4	2
k__Bacteria;p__Firmicutes;c__Clostridia;o__Clostridiales;f__Lachnospiraceae;g__Lachnoclostridium;s__[Clostridium]_clostridioforme;t__[Clostridium]_clostridioforme_ATCC_25537	0	0	0	0	0	0	0	0	0	0	0	0	0	0	0	0	1	1	0	0	0	0	0	0	0	0	0	0	0	0	0	0	0	1	1	0	0	0	0	0	0	0	0	0	0	0	1	1	1
k__Bacteria;p__Firmicutes;c__Clostridia;o__Clostridiales;f__Lachnospiraceae;g__Lachnoclostridium;s__[Clostridium]_clostridioforme;t__[Clostridium]_clostridioforme_CM201	1	0	1	0	0	0	0	0	0	0	0	0	0	0	0	0	0	1	0	0	0	0	1	0	0	0	0	0	0	0	0	0	0	0	1	0	0	0	0	0	0	0	0	2	0	2	2	1	0
k__Bacteria;p__Firmicutes;c__Clostridia;o__Clostridiales;f__Lachnospiraceae;g__Lachnoclostridium;s__[Clostridium]_glycyrrhizinilyticum;t__[Clostridium]_glycyrrhizinilyticum_JCM_13369	1	0	1	3	0	0	0	0	0	0	0	0	1	2	0	0	0	0	2	0	2	0	2	0	2	2	4	2	0	0	1	0	0	0	0	0	0	0	0	0	0	0	0	0	0	0	0	2	2
k__Bacteria;p__Firmicutes;c__Clostridia;o__Clostridiales;f__Lachnospiraceae;g__Lachnoclostridium;s__[Clostridium]_hylemonae;t__[Clostridium]_hylemonae_DSM_15053	0	0	0	0	0	0	0	0	0	0	0	0	0	0	0	0	0	0	0	0	0	0	0	0	0	0	0	0	0	0	0	0	3	0	0	0	0	0	0	0	0	0	0	0	0	0	0	0	0
k__Bacteria;p__Firmicutes;c__Clostridia;o__Clostridiales;f__Lachnospiraceae;g__Lachnoclostridium;s__[Clostridium]_lavalense;t__[Clostridium]_lavalense_NLAE-zl-G277	0	0	0	0	0	0	0	0	0	0	0	0	0	0	0	0	2	2	3	0	0	0	0	0	1	0	1	0	0	0	0	0	0	0	0	0	0	0	0	0	0	0	0	0	0	0	1	0	0
k__Bacteria;p__Firmicutes;c__Clostridia;o__Clostridiales;f__Lachnospiraceae;g__Lachnoclostridium;s__[Clostridium]_saccharolyticum;t__[Clostridium]_saccharolyticum_An168	0	0	0	0	0	0	0	0	0	0	0	0	0	0	0	0	2	0	1	0	0	0	0	2	1	0	0	0	0	0	0	0	0	0	0	0	0	0	0	0	0	0	0	1	0	0	0	0	0
k__Bacteria;p__Firmicutes;c__Clostridia;o__Clostridiales;f__Lachnospiraceae;g__Lachnoclostridium;s__[Clostridium]_saccharolyticum;t__[Clostridium]_saccharolyticum_WM1	2	3	12	9	5	0	2	4	2	0	0	0	5	6	9	0	4	3	5	0	10	5	2	7	3	0	1	0	2	0	2	1	0	1	0	0	1	0	0	0	0	0	0	1	2	0	0	3	3
k__Bacteria;p__Firmicutes;c__Clostridia;o__Clostridiales;f__Lachnospiraceae;g__Lachnoclostridium;s__[Clostridium]_scindens;t__[Clostridium]_scindens_ATCC_35704	0	0	0	0	0	0	0	0	0	0	0	0	0	0	0	0	0	1	0	0	3	0	1	1	0	0	0	0	0	0	0	0	0	0	0	0	0	0	0	0	1	0	0	0	0	0	0	0	0
k__Bacteria;p__Firmicutes;c__Clostridia;o__Clostridiales;f__Lachnospiraceae;g__Lachnoclostridium;s__[Clostridium]_symbiosum;t__Other	0	0	0	0	0	0	0	0	0	0	0	0	0	0	0	0	1	0	1	1	0	0	0	2	0	0	0	0	0	0	0	1	1	0	0	0	0	0	0	0	1	2	2	1	2	0	0	0	0
k__Bacteria;p__Firmicutes;c__Clostridia;o__Clostridiales;f__Lachnospiraceae;g__Lachnoclostridium;s__[Clostridium]_symbiosum;t__[Clostridium]_symbiosum	0	0	0	0	0	0	0	0	0	0	0	0	0	0	0	0	0	0	0	0	0	0	0	0	0	0	0	0	0	0	0	0	0	0	1	0	0	0	0	0	0	0	1	0	0	0	0	0	0
k__Bacteria;p__Firmicutes;c__Clostridia;o__Clostridiales;f__Lachnospiraceae;g__Lachnoclostridium;s__[Clostridium]_symbiosum;t__[Clostridium]_symbiosum_2789STDY5834864	0	0	0	0	0	0	0	0	0	0	0	0	0	0	0	0	2	0	0	2	0	0	0	0	0	0	0	0	0	0	0	0	0	0	0	0	0	0	0	0	0	0	1	0	0	0	0	0	0
k__Bacteria;p__Firmicutes;c__Clostridia;o__Clostridiales;f__Lachnospiraceae;g__Lachnoclostridium;s__[Clostridium]_symbiosum;t__[Clostridium]_symbiosum_ATCC_14940	0	0	0	0	0	0	0	0	0	0	0	0	0	0	0	0	0	0	0	0	0	1	0	0	0	0	0	0	0	0	0	0	0	0	0	0	0	0	0	0	0	0	0	0	0	0	0	0	0
k__Bacteria;p__Firmicutes;c__Clostridia;o__Clostridiales;f__Lachnospiraceae;g__Lachnoclostridium;s__[Clostridium]_symbiosum;t__[Clostridium]_symbiosum_WAL-14163	1	0	3	0	1	0	0	0	0	0	0	0	4	0	2	0	1	1	1	0	1	0	0	2	2	0	2	0	0	0	0	0	1	2	0	0	1	0	0	0	3	3	1	5	9	0	3	2	2
k__Bacteria;p__Firmicutes;c__Clostridia;o__Clostridiales;f__Lachnospiraceae;g__Lachnoclostridium;s__[Clostridium]_symbiosum;t__[Clostridium]_symbiosum_WAL-14673	0	0	0	0	0	0	0	0	0	0	0	0	0	0	0	0	0	1	1	3	2	0	1	1	0	0	0	0	0	0	0	0	0	0	0	0	0	0	0	0	0	0	1	0	0	0	0	0	0
k__Bacteria;p__Firmicutes;c__Clostridia;o__Clostridiales;f__Lachnospiraceae;g__Lachnospira;s__Lachnospira_pectinoschiza;t__Lachnospira_pectinoschiza_2789STDY5834836	1	0	0	1	0	2	1	1	0	0	0	1	0	0	2	1	0	0	1	0	1	2	1	1	0	0	1	3	0	0	0	0	8	9	6	7	11	21	14	11	19	24	7	6	8	10	19	26	22
k__Bacteria;p__Firmicutes;c__Clostridia;o__Clostridiales;f__Lachnospiraceae;g__Lachnospira;s__Lachnospira_pectinoschiza;t__Lachnospira_pectinoschiza_2789STDY5834886	1	3	4	1	3	3	2	5	0	0	0	3	1	4	4	9	1	2	0	2	2	1	2	2	1	0	1	1	0	0	0	0	9	8	8	4	15	14	17	12	23	23	8	8	9	3	12	30	23
k__Bacteria;p__Firmicutes;c__Clostridia;o__Clostridiales;f__Lachnospiraceae;g__Lachnospira;s__Lachnospira_pectinoschiza;t__Other	0	0	0	0	1	0	0	0	0	0	0	0	0	0	0	0	0	0	0	0	0	1	0	2	0	0	2	0	0	0	1	0	8	10	8	9	10	22	16	12	13	17	9	7	18	4	25	30	20
k__Bacteria;p__Firmicutes;c__Clostridia;o__Clostridiales;f__Lachnospiraceae;g__Merdimonas;s__Merdimonas_faecis;t__Merdimonas_faecis_BR31	0	0	0	0	0	0	0	0	0	0	0	0	0	0	0	0	4	5	2	5	0	1	1	0	0	1	0	0	1	0	1	0	1	0	0	0	0	1	0	0	0	0	0	0	0	0	1	0	0
k__Bacteria;p__Firmicutes;c__Clostridia;o__Clostridiales;f__Lachnospiraceae;g__Oribacterium;s__Oribacterium_asaccharolyticum;t__Oribacterium_asaccharolyticum_ACB7	0	0	0	0	0	0	0	0	0	0	0	0	0	0	0	0	0	0	0	0	0	0	0	0	0	0	0	0	0	0	0	0	0	0	0	0	0	0	0	0	0	0	0	0	0	0	0	0	0
k__Bacteria;p__Firmicutes;c__Clostridia;o__Clostridiales;f__Lachnospiraceae;g__Other;s__Other;t__Other	58	58	50	54	75	68	44	46	34	37	51	133	58	74	85	153	81	93	71	128	90	99	86	116	110	101	110	129	45	27	38	42	40	53	66	79	275	330	204	165	183	200	189	249	333	148	173	188	222
k__Bacteria;p__Firmicutes;c__Clostridia;o__Clostridiales;f__Lachnospiraceae;g__Other;s__[Eubacterium]_rectale;t__Other	200	200	134	153	171	206	167	176	17	16	23	26	133	146	149	205	177	185	202	303	449	408	310	326	124	136	164	137	79	70	81	104	92	114	113	126	640	674	351	363	183	170	60	81	111	47	39	48	53
k__Bacteria;p__Firmicutes;c__Clostridia;o__Clostridiales;f__Lachnospiraceae;g__Other;s__[Eubacterium]_rectale;t__[Eubacterium]_rectale_2789STDY5608860	28	43	30	29	32	34	29	35	2	0	3	2	32	23	22	46	24	26	42	58	56	79	47	54	15	17	21	20	11	12	18	14	27	28	20	19	113	133	67	63	32	36	5	19	14	11	9	22	7
k__Bacteria;p__Firmicutes;c__Clostridia;o__Clostridiales;f__Lachnospiraceae;g__Other;s__[Eubacterium]_rectale;t__[Eubacterium]_rectale_2789STDY5834884	21	21	17	29	29	26	24	16	0	3	5	6	20	30	24	35	39	24	30	35	61	60	43	58	17	23	35	23	18	8	21	19	10	14	18	12	87	87	44	36	25	13	3	14	10	10	11	4	5
k__Bacteria;p__Firmicutes;c__Clostridia;o__Clostridiales;f__Lachnospiraceae;g__Other;s__[Eubacterium]_rectale;t__[Eubacterium]_rectale_2789STDY5834968	25	38	30	24	22	27	23	19	2	1	6	4	22	24	16	48	31	31	31	83	69	55	57	68	23	22	28	31	10	17	14	16	13	19	13	10	91	99	42	62	28	35	7	23	10	10	8	12	9
k__Bacteria;p__Firmicutes;c__Clostridia;o__Clostridiales;f__Lachnospiraceae;g__Other;s__[Eubacterium]_rectale;t__[Eubacterium]_rectale_ATCC_33656	21	34	24	34	33	34	20	30	3	6	3	9	23	25	46	37	38	37	57	65	77	86	59	90	27	27	41	32	15	10	18	20	22	13	22	16	130	126	54	45	26	35	19	15	27	9	8	8	18
k__Bacteria;p__Firmicutes;c__Clostridia;o__Clostridiales;f__Lachnospiraceae;g__Roseburia;s__Other;t__Other	1	2	3	1	1	2	0	3	0	0	1	1	2	2	1	2	1	4	7	3	1	3	2	3	1	3	3	2	0	0	2	4	5	4	6	9	77	88	44	33	13	7	5	14	16	5	9	11	14
k__Bacteria;p__Firmicutes;c__Clostridia;o__Clostridiales;f__Lachnospiraceae;g__Roseburia;s__Roseburia_faecis;t__Roseburia_faecis_2789STDY5608863	28	33	20	30	51	32	31	42	1	0	1	3	11	14	25	19	123	127	123	101	214	214	168	180	190	176	183	200	100	85	107	107	98	117	98	116	960	1075	538	607	155	136	128	420	388	152	339	402	457
k__Bacteria;p__Firmicutes;c__Clostridia;o__Clostridiales;f__Lachnospiraceae;g__Roseburia;s__Roseburia_hominis;t__Roseburia_hominis_A2-183	20	23	20	14	13	10	11	7	7	2	5	2	51	49	50	53	23	17	23	17	9	7	7	11	1	0	3	2	3	2	2	4	36	27	40	28	131	98	306	335	62	47	45	51	39	30	6	6	4
k__Bacteria;p__Firmicutes;c__Clostridia;o__Clostridiales;f__Lachnospiraceae;g__Roseburia;s__Roseburia_intestinalis;t__Other	0	1	2	0	1	3	2	1	2	2	1	1	23	26	31	25	39	41	37	39	23	19	24	24	0	4	6	5	2	0	1	3	1	1	1	0	6	4	6	0	10	2	9	7	2	2	30	26	25
k__Bacteria;p__Firmicutes;c__Clostridia;o__Clostridiales;f__Lachnospiraceae;g__Roseburia;s__Roseburia_intestinalis;t__Roseburia_intestinalis_2789STDY5834960	1	4	3	4	6	4	10	2	0	2	1	2	7	14	15	27	16	14	18	15	14	18	11	20	1	2	3	3	1	0	1	1	4	3	3	4	11	11	6	9	19	20	14	11	26	7	27	19	26
k__Bacteria;p__Firmicutes;c__Clostridia;o__Clostridiales;f__Lachnospiraceae;g__Roseburia;s__Roseburia_intestinalis;t__Roseburia_intestinalis_L1-82	1	0	1	0	2	0	1	2	1	1	0	1	5	7	11	12	17	21	18	12	13	9	12	10	2	5	2	1	0	0	1	2	1	2	1	1	4	7	10	6	10	10	10	9	9	4	16	19	11
k__Bacteria;p__Firmicutes;c__Clostridia;o__Clostridiales;f__Lachnospiraceae;g__Roseburia;s__Roseburia_inulinivorans;t__Other	25	32	28	26	33	32	18	31	9	6	13	10	56	67	69	82	10	5	13	10	3	0	1	8	3	3	3	5	1	1	0	1	40	60	61	76	103	116	83	65	70	58	35	99	79	42	153	205	195
k__Bacteria;p__Firmicutes;c__Clostridia;o__Clostridiales;f__Lachnospiraceae;g__Roseburia;s__Roseburia_inulinivorans;t__Roseburia_inulinivorans_2789STDY5608835	11	16	14	10	17	18	13	10	5	5	2	8	29	27	32	35	6	3	6	2	2	1	0	2	4	2	0	1	0	1	1	1	18	16	20	18	44	33	22	31	22	18	8	23	23	9	38	61	61
k__Bacteria;p__Firmicutes;c__Clostridia;o__Clostridiales;f__Lachnospiraceae;g__Roseburia;s__Roseburia_inulinivorans;t__Roseburia_inulinivorans_2789STDY5608887	15	9	5	14	7	15	8	15	7	1	6	3	20	26	26	38	2	6	3	5	1	3	1	1	1	1	4	4	0	0	3	0	9	13	9	21	32	41	17	18	14	20	13	21	29	12	50	64	63
k__Bacteria;p__Firmicutes;c__Clostridia;o__Clostridiales;f__Lachnospiraceae;g__Roseburia;s__Roseburia_inulinivorans;t__Roseburia_inulinivorans_DSM_16841	18	21	10	9	9	14	9	9	6	0	6	6	25	16	26	24	4	1	1	4	7	3	2	0	4	2	2	0	1	1	2	1	13	15	17	4	21	33	18	19	13	16	13	11	21	8	38	47	43
k__Bacteria;p__Firmicutes;c__Clostridia;o__Clostridiales;f__Lachnospiraceae;g__Sellimonas;s__Sellimonas_intestinalis;t__Sellimonas_intestinalis_BR72	0	0	0	0	0	0	0	0	0	0	0	0	0	0	0	0	1	0	0	0	0	2	1	1	0	0	1	0	0	0	0	0	0	0	0	0	0	0	0	0	1	0	0	1	0	0	0	0	0
k__Bacteria;p__Firmicutes;c__Clostridia;o__Clostridiales;f__Lachnospiraceae;g__Stomatobaculum;s__Stomatobaculum_longum;t__Stomatobaculum_longum_ACC2	0	0	0	0	0	0	0	0	0	0	0	0	0	0	1	0	1	0	0	0	2	0	2	0	1	0	0	0	0	0	0	0	0	0	0	0	0	0	0	0	0	0	0	0	0	0	0	0	0
k__Bacteria;p__Firmicutes;c__Clostridia;o__Clostridiales;f__Lachnospiraceae;g__Tyzzerella;s__Tyzzerella_nexilis;t__Tyzzerella_nexilis_DSM_1787	4	3	4	1	0	2	3	4	2	0	0	3	2	5	2	3	0	0	1	1	0	1	0	2	0	2	1	0	1	0	1	0	0	1	1	0	2	4	7	0	3	4	0	6	5	0	8	8	7
k__Bacteria;p__Firmicutes;c__Clostridia;o__Clostridiales;f__Oscillospiraceae;g__Oscillibacter;s__Oscillibacter_sp._KLE_1728;t__Oscillibacter_sp._KLE_1728_KLE_1728	0	0	0	0	0	0	0	0	0	0	0	0	0	0	0	0	0	0	3	0	1	1	0	0	1	1	1	0	0	0	0	0	1	0	0	0	0	0	0	0	0	0	0	0	0	0	1	0	0
k__Bacteria;p__Firmicutes;c__Clostridia;o__Clostridiales;f__Oscillospiraceae;g__Oscillibacter;s__Oscillibacter_sp._KLE_1745;t__Oscillibacter_sp._KLE_1745_KLE_1745	2	0	0	0	0	0	0	0	0	0	0	0	0	0	0	0	1	2	2	1	0	0	0	0	0	0	1	0	0	0	0	2	0	0	0	0	0	0	0	0	0	0	0	1	0	0	0	0	0
k__Bacteria;p__Firmicutes;c__Clostridia;o__Clostridiales;f__Oscillospiraceae;g__Oscillibacter;s__Other;t__Other	8	8	8	4	4	2	3	3	0	1	2	3	7	4	2	4	119	102	107	66	55	45	46	32	35	25	31	31	28	34	39	26	56	38	24	60	9	9	16	7	12	7	7	19	17	8	14	5	10
k__Bacteria;p__Firmicutes;c__Clostridia;o__Clostridiales;f__Other;g__Fenollaria;s__Fenollaria_massiliensis;t__Fenollaria_massiliensis_9401234	0	0	0	0	0	0	0	0	0	0	0	0	0	0	0	0	0	0	0	0	0	0	0	0	0	0	0	0	0	0	0	0	0	0	0	0	0	0	0	0	0	0	0	0	0	0	0	0	0
k__Bacteria;p__Firmicutes;c__Clostridia;o__Clostridiales;f__Other;g__Flavonifractor;s__Flavonifractor_plautii;t__Flavonifractor_plautii_1_3_50AFAA	1	0	0	0	0	0	0	0	0	0	0	0	0	1	0	0	11	3	5	4	2	7	6	2	2	0	3	1	2	1	2	1	6	5	7	0	0	0	3	0	1	1	1	0	0	0	0	1	0
k__Bacteria;p__Firmicutes;c__Clostridia;o__Clostridiales;f__Other;g__Flavonifractor;s__Flavonifractor_plautii;t__Flavonifractor_plautii_2789STDY5834892	3	1	3	7	0	1	1	1	0	0	0	0	3	3	4	2	9	2	4	0	2	2	5	2	1	0	1	0	1	2	0	2	2	1	2	0	1	3	1	0	7	2	0	2	1	2	1	0	0
k__Bacteria;p__Firmicutes;c__Clostridia;o__Clostridiales;f__Other;g__Flavonifractor;s__Flavonifractor_plautii;t__Flavonifractor_plautii_2789STDY5834932	0	2	0	0	0	0	0	0	0	0	0	0	0	0	0	0	5	3	2	2	0	0	1	0	0	1	1	0	0	1	0	0	0	1	0	0	0	0	0	0	0	1	0	1	0	1	1	2	1
k__Bacteria;p__Firmicutes;c__Clostridia;o__Clostridiales;f__Other;g__Flavonifractor;s__Flavonifractor_plautii;t__Flavonifractor_plautii_ATCC_29863	1	0	0	0	0	1	0	0	0	0	1	0	1	0	0	0	4	1	4	2	2	0	5	0	0	1	0	1	1	2	3	2	0	0	2	0	0	3	1	0	0	1	1	1	2	1	0	1	0
k__Bacteria;p__Firmicutes;c__Clostridia;o__Clostridiales;f__Other;g__Flavonifractor;s__Flavonifractor_plautii;t__Flavonifractor_plautii_YL31	0	0	1	0	0	0	0	1	0	0	0	0	0	0	0	0	0	4	3	1	1	1	1	0	0	0	0	0	1	0	2	1	1	1	0	0	0	1	1	0	2	0	1	0	0	0	0	1	0
k__Bacteria;p__Firmicutes;c__Clostridia;o__Clostridiales;f__Other;g__Flavonifractor;s__Flavonifractor_plautii;t__Other	0	0	0	0	0	0	0	0	1	0	0	0	0	0	0	1	8	6	6	4	4	5	4	1	4	1	1	2	2	4	3	2	1	1	0	1	1	4	1	0	0	3	0	0	0	1	0	0	0
k__Bacteria;p__Firmicutes;c__Clostridia;o__Clostridiales;f__Other;g__Intestinimonas;s__Intestinimonas_butyriciproducens;t__Intestinimonas_butyriciproducens_AF211	1	2	1	0	0	0	1	0	0	0	0	0	1	0	1	0	5	8	11	7	4	5	5	8	1	0	1	1	0	0	1	0	0	1	1	0	1	1	0	0	4	1	0	5	3	5	1	3	2
k__Bacteria;p__Firmicutes;c__Clostridia;o__Clostridiales;f__Other;g__Intestinimonas;s__Intestinimonas_butyriciproducens;t__Intestinimonas_butyriciproducens_ER1	0	0	0	1	0	0	0	0	0	0	0	0	0	0	0	0	5	8	8	6	8	6	7	6	2	0	0	2	2	1	2	2	2	0	2	0	1	3	0	0	11	8	1	8	6	4	1	0	0
k__Bacteria;p__Firmicutes;c__Clostridia;o__Clostridiales;f__Other;g__Intestinimonas;s__Intestinimonas_butyriciproducens;t__Other	2	0	0	1	0	0	0	0	0	0	0	0	0	0	0	0	26	24	25	13	13	7	30	16	0	0	1	0	2	3	1	1	10	4	7	0	4	1	0	0	6	7	5	13	7	2	0	3	1
k__Bacteria;p__Firmicutes;c__Clostridia;o__Clostridiales;f__Other;g__Intestinimonas;s__Intestinimonas_massiliensis;t__Intestinimonas_massiliensis_GD2	1	0	0	0	1	0	0	0	0	0	0	0	1	0	0	0	3	5	1	0	2	1	1	2	1	0	0	0	0	0	0	0	2	4	1	0	0	0	0	0	2	0	0	5	8	0	2	0	1
k__Bacteria;p__Firmicutes;c__Clostridia;o__Clostridiales;f__Other;g__Levyella;s__Levyella_massiliensis;t__Levyella_massiliensis_9403326	1	0	0	0	0	0	0	0	0	0	0	0	0	0	0	0	0	0	0	0	0	0	0	0	0	0	0	0	0	0	0	0	0	0	0	0	0	1	0	0	0	0	0	0	0	0	0	0	0
k__Bacteria;p__Firmicutes;c__Clostridia;o__Clostridiales;f__Other;g__Monoglobus;s__Monoglobus_pectinilyticus;t__Monoglobus_pectinilyticus_14	0	0	0	0	0	0	0	0	0	0	0	0	0	0	0	0	1	0	2	1	1	4	2	2	2	0	1	6	0	0	0	0	3	6	5	0	26	37	0	0	19	38	23	19	30	0	1	0	1
k__Bacteria;p__Firmicutes;c__Clostridia;o__Clostridiales;f__Other;g__Other;s__Clostridiales_bacterium_1_7_47FAA;t__Clostridiales_bacterium_1_7_47FAA_1_7_47FAA	0	0	0	0	0	0	0	0	0	0	0	0	1	0	0	0	2	2	1	0	1	0	0	0	0	0	0	0	1	0	0	0	0	0	0	0	10	5	0	0	1	0	0	0	0	0	0	1	0
k__Bacteria;p__Firmicutes;c__Clostridia;o__Clostridiales;f__Other;g__Other;s__Clostridiales_bacterium_KLE1615;t__Clostridiales_bacterium_KLE1615_KLE1615	21	20	12	13	22	32	18	15	4	7	4	0	8	10	8	12	1	4	3	3	16	25	14	21	32	31	28	28	19	14	18	18	19	16	14	0	113	91	46	50	208	208	174	200	189	68	75	108	120
k__Bacteria;p__Firmicutes;c__Clostridia;o__Clostridiales;f__Other;g__Other;s__Clostridiales_bacterium_Marseille-P2986;t__Clostridiales_bacterium_Marseille-P2986_Marseille-P2986	0	0	0	0	0	0	0	0	0	0	0	0	0	0	0	0	0	0	0	0	0	0	0	0	0	0	0	0	0	0	0	0	0	0	0	0	0	0	0	0	0	0	0	0	0	0	0	0	0
k__Bacteria;p__Firmicutes;c__Clostridia;o__Clostridiales;f__Other;g__Other;s__Other;t__Other	243	287	252	248	213	203	181	183	123	136	148	227	284	362	373	462	290	272	366	328	425	438	463	447	248	231	321	274	159	139	153	145	241	228	274	265	643	673	468	430	665	716	572	916	917	487	629	720	717
k__Bacteria;p__Firmicutes;c__Clostridia;o__Clostridiales;f__Other;g__Other;s__[Bacteroides]_pectinophilus;t__[Bacteroides]_pectinophilus_ATCC_43243	69	46	42	46	148	110	78	87	8	6	3	4	11	8	11	18	3	2	2	6	7	4	3	1	4	2	2	3	0	1	0	1	2	3	2	0	3	7	6	8	7	4	4	7	6	4	11	11	6
k__Bacteria;p__Firmicutes;c__Clostridia;o__Clostridiales;f__Other;g__Pseudoflavonifractor;s__Pseudoflavonifractor_capillosus;t__Pseudoflavonifractor_capillosus_ATCC_29799	0	0	2	0	0	0	3	0	0	0	0	0	0	0	0	0	4	3	9	2	5	3	2	1	0	0	0	2	0	0	1	0	1	1	0	0	0	0	0	0	0	0	0	2	0	0	12	5	6
k__Bacteria;p__Firmicutes;c__Clostridia;o__Clostridiales;f__Other;g__Pseudoflavonifractor;s__Pseudoflavonifractor_sp._Marseille-P3106;t__Pseudoflavonifractor_sp._Marseille-P3106_Marseille-P3106	0	0	0	0	0	0	0	0	0	0	0	0	0	0	0	0	2	0	2	0	2	4	2	0	0	0	0	0	0	0	0	0	1	3	4	0	4	3	0	0	7	6	0	10	5	0	0	3	0
k__Bacteria;p__Firmicutes;c__Clostridia;o__Clostridiales;f__Peptostreptococcaceae;g__Clostridioides;s__Clostridioides_difficile;t__Clostridioides_difficile_630_GCF_000009205.1	0	0	0	0	0	0	0	0	0	0	0	0	0	0	0	0	0	0	0	0	0	0	0	0	0	0	0	0	0	0	0	0	0	0	0	0	0	0	0	0	0	0	0	0	0	0	0	0	0
k__Bacteria;p__Firmicutes;c__Clostridia;o__Clostridiales;f__Peptostreptococcaceae;g__Clostridioides;s__Clostridioides_difficile;t__Clostridioides_difficile_CD-17-01474	0	0	0	0	0	0	0	0	0	0	0	0	0	0	0	0	0	0	0	0	0	1	0	0	0	0	0	0	0	0	0	0	0	0	0	0	0	0	0	0	0	0	0	0	0	0	0	1	0
k__Bacteria;p__Firmicutes;c__Clostridia;o__Clostridiales;f__Peptostreptococcaceae;g__Clostridioides;s__Clostridioides_difficile;t__Clostridioides_difficile_W0022a	0	0	0	0	0	0	0	0	0	0	0	0	0	0	0	0	0	0	0	0	0	0	0	0	0	0	0	0	0	0	0	0	0	0	0	0	0	0	0	0	0	0	0	0	0	0	0	0	0
k__Bacteria;p__Firmicutes;c__Clostridia;o__Clostridiales;f__Peptostreptococcaceae;g__Clostridioides;s__Clostridioides_difficile;t__Other	0	0	0	0	0	0	0	0	0	0	0	0	0	0	0	0	0	0	0	0	0	0	0	0	0	0	0	0	0	0	0	0	0	0	0	0	2	1	0	0	1	0	0	1	0	0	0	0	0
k__Bacteria;p__Firmicutes;c__Clostridia;o__Clostridiales;f__Peptostreptococcaceae;g__Intestinibacter;s__Intestinibacter_bartlettii;t__Intestinibacter_bartlettii_2789STDY5834879	0	0	0	0	0	0	0	0	0	0	0	0	0	0	0	0	1	2	0	6	10	11	1	15	2	0	2	4	0	0	0	0	0	0	0	0	0	2	0	0	0	0	0	0	0	0	0	0	0
k__Bacteria;p__Firmicutes;c__Clostridia;o__Clostridiales;f__Peptostreptococcaceae;g__Intestinibacter;s__Intestinibacter_bartlettii;t__Intestinibacter_bartlettii_DSM_16795_GCF_000154445.1	0	0	0	0	0	0	0	0	0	0	0	0	0	0	0	0	0	0	0	1	0	0	0	0	0	0	0	0	0	0	0	0	0	0	0	0	0	0	0	0	0	0	0	0	0	0	0	0	0
k__Bacteria;p__Firmicutes;c__Clostridia;o__Clostridiales;f__Peptostreptococcaceae;g__Intestinibacter;s__Intestinibacter_bartlettii;t__Other	0	0	0	0	0	0	0	0	0	0	0	0	0	0	0	0	1	0	2	11	8	14	9	23	5	0	4	8	1	0	0	0	0	0	0	0	0	2	0	0	1	7	0	0	0	0	0	0	0
k__Bacteria;p__Firmicutes;c__Clostridia;o__Clostridiales;f__Peptostreptococcaceae;g__Other;s__Other;t__Other	0	0	0	0	0	0	0	0	0	0	0	0	0	0	0	0	0	0	0	0	0	0	0	0	0	0	0	0	0	0	0	0	0	0	0	0	0	0	0	0	0	0	0	0	0	0	0	0	0
k__Bacteria;p__Firmicutes;c__Clostridia;o__Clostridiales;f__Peptostreptococcaceae;g__Peptostreptococcus;s__Peptostreptococcus_anaerobius;t__Peptostreptococcus_anaerobius_KA00810	0	0	0	0	0	0	0	0	0	0	0	0	0	0	0	0	0	0	0	0	0	0	0	0	0	0	0	0	0	0	0	0	0	0	0	0	0	0	0	0	0	0	0	0	0	0	0	0	0
k__Bacteria;p__Firmicutes;c__Clostridia;o__Clostridiales;f__Peptostreptococcaceae;g__Romboutsia;s__Other;t__Other	0	0	0	0	0	0	0	0	0	0	0	0	0	0	0	0	0	0	0	0	0	0	0	0	0	0	0	0	0	0	0	0	0	0	0	0	0	0	0	0	0	0	0	0	0	0	0	0	0
k__Bacteria;p__Firmicutes;c__Clostridia;o__Clostridiales;f__Peptostreptococcaceae;g__Romboutsia;s__Romboutsia_timonensis;t__Romboutsia_timonensis_Marseille-P326	1	0	5	0	6	11	4	8	2	0	5	26	0	0	0	0	3	0	1	5	8	8	8	27	4	0	2	10	0	0	1	0	0	0	0	0	0	0	0	0	0	0	0	0	0	0	60	67	48
k__Bacteria;p__Firmicutes;c__Clostridia;o__Clostridiales;f__Peptostreptococcaceae;g__Terrisporobacter;s__Terrisporobacter_glycolicus;t__Other	0	0	0	0	0	0	0	0	0	0	0	0	0	0	0	0	0	0	0	0	0	0	0	0	0	0	0	0	0	0	0	0	0	0	0	0	0	0	0	0	0	0	0	0	0	0	0	0	0
k__Bacteria;p__Firmicutes;c__Clostridia;o__Clostridiales;f__Peptostreptococcaceae;g__Terrisporobacter;s__Terrisporobacter_glycolicus;t__Terrisporobacter_glycolicus_KPPR-9	0	0	0	0	0	0	0	0	0	0	0	0	0	0	0	0	0	0	0	0	0	0	0	0	0	0	0	0	0	0	0	0	0	0	0	0	0	0	0	0	0	0	0	0	0	0	0	0	0
k__Bacteria;p__Firmicutes;c__Clostridia;o__Clostridiales;f__Ruminococcaceae;g__Acetivibrio;s__Acetivibrio_ethanolgignens;t__Acetivibrio_ethanolgignens_ACET-33324	1	0	0	0	0	0	0	0	0	0	0	0	0	0	0	0	0	0	0	0	0	0	0	1	0	0	0	0	0	0	0	0	0	0	0	0	0	2	0	0	0	0	0	0	0	0	1	1	1
k__Bacteria;p__Firmicutes;c__Clostridia;o__Clostridiales;f__Ruminococcaceae;g__Agathobaculum;s__Agathobaculum_desmolans;t__Agathobaculum_desmolans_ATCC_43058	0	0	0	0	0	0	0	0	0	0	0	0	0	0	0	0	0	3	1	0	0	0	0	0	2	0	0	0	2	0	0	0	0	0	0	0	1	1	0	0	1	0	0	1	2	0	0	0	0
k__Bacteria;p__Firmicutes;c__Clostridia;o__Clostridiales;f__Ruminococcaceae;g__Anaeromassilibacillus;s__Anaeromassilibacillus_sp._Marseille-P3371;t__Anaeromassilibacillus_sp._Marseille-P3371_Marseille-P3371	0	0	0	0	0	0	0	0	0	0	0	0	0	0	0	0	15	8	16	6	11	6	15	17	4	19	12	0	2	4	1	4	9	5	9	0	11	7	0	0	10	4	6	5	3	0	5	5	3
k__Bacteria;p__Firmicutes;c__Clostridia;o__Clostridiales;f__Ruminococcaceae;g__Anaerotruncus;s__Anaerotruncus_colihominis;t__Anaerotruncus_colihominis_2789STDY5834939	1	0	1	1	0	0	0	0	1	0	0	0	1	1	1	1	1	6	2	4	4	2	2	1	1	0	1	2	0	0	0	1	2	0	2	0	3	1	1	3	4	0	1	5	2	0	2	2	2
k__Bacteria;p__Firmicutes;c__Clostridia;o__Clostridiales;f__Ruminococcaceae;g__Anaerotruncus;s__Anaerotruncus_colihominis;t__Anaerotruncus_colihominis_DSM_17241	1	0	0	0	1	0	1	0	0	0	0	0	1	0	0	0	3	3	4	2	1	1	3	5	0	0	0	0	0	0	0	1	2	7	4	14	3	2	5	7	19	10	8	15	7	7	4	3	1
k__Bacteria;p__Firmicutes;c__Clostridia;o__Clostridiales;f__Ruminococcaceae;g__Anaerotruncus;s__Anaerotruncus_colihominis;t__Other	0	0	0	0	0	0	0	0	0	0	0	0	0	0	0	0	3	3	6	1	2	1	0	1	0	0	0	0	0	0	1	0	6	4	4	5	0	0	1	1	2	2	1	1	3	3	0	0	0
k__Bacteria;p__Firmicutes;c__Clostridia;o__Clostridiales;f__Ruminococcaceae;g__Anaerotruncus;s__Anaerotruncus_rubiinfantis;t__Anaerotruncus_rubiinfantis_MT15	0	0	0	0	0	0	0	0	0	0	0	0	0	0	0	0	0	0	0	0	0	0	0	0	0	0	0	0	0	0	0	0	1	0	0	0	1	0	0	0	0	1	0	3	3	0	0	0	0
k__Bacteria;p__Firmicutes;c__Clostridia;o__Clostridiales;f__Ruminococcaceae;g__Anaerotruncus;s__Anaerotruncus_sp._AT3;t__Anaerotruncus_sp._AT3_AT3	0	0	0	0	0	0	0	0	0	0	0	0	0	0	0	0	0	0	0	0	0	0	0	0	0	0	0	0	0	0	0	0	0	0	0	0	1	1	0	0	3	0	0	7	0	0	0	0	0
k__Bacteria;p__Firmicutes;c__Clostridia;o__Clostridiales;f__Ruminococcaceae;g__Anaerotruncus;s__Anaerotruncus_sp._G3(2012);t__Anaerotruncus_sp._G3(2012)_G3	0	0	0	0	0	0	0	0	0	0	0	0	0	0	0	0	0	0	0	0	0	0	0	0	0	0	0	0	0	0	0	0	0	0	0	0	0	0	0	0	0	0	0	0	0	0	0	0	1
k__Bacteria;p__Firmicutes;c__Clostridia;o__Clostridiales;f__Ruminococcaceae;g__Angelakisella;s__Angelakisella_massiliensis;t__Angelakisella_massiliensis_Marseille-P3217	1	0	2	1	0	1	0	0	1	0	1	0	2	2	1	1	3	2	4	7	2	2	4	3	1	0	0	0	0	2	0	0	7	2	1	0	5	3	0	0	6	2	0	3	1	0	3	3	2
k__Bacteria;p__Firmicutes;c__Clostridia;o__Clostridiales;f__Ruminococcaceae;g__Bittarella;s__Bittarella_massiliensis;t__Bittarella_massiliensis_GD6	0	0	0	0	0	0	0	0	0	0	0	0	0	0	0	0	0	0	1	0	0	2	0	0	0	0	1	0	0	0	0	0	0	0	0	0	0	0	0	0	1	0	0	1	0	0	2	3	3
k__Bacteria;p__Firmicutes;c__Clostridia;o__Clostridiales;f__Ruminococcaceae;g__Faecalibacterium;s__Faecalibacterium_prausnitzii;t__Faecalibacterium_prausnitzii_2789STDY5608869	27	32	25	17	13	6	10	9	8	6	4	5	23	38	24	30	4	6	8	1	19	15	19	11	1	4	2	6	1	1	6	2	7	9	9	9	9	8	8	6	15	7	11	9	7	12	90	75	53
k__Bacteria;p__Firmicutes;c__Clostridia;o__Clostridiales;f__Ruminococcaceae;g__Faecalibacterium;s__Faecalibacterium_prausnitzii;t__Faecalibacterium_prausnitzii_2789STDY5834930	15	9	7	10	12	2	1	4	7	2	2	1	7	7	2	4	1	2	4	1	7	8	5	5	5	2	3	0	2	1	0	2	5	3	1	4	2	3	0	2	4	1	2	8	3	4	27	26	20
k__Bacteria;p__Firmicutes;c__Clostridia;o__Clostridiales;f__Ruminococcaceae;g__Faecalibacterium;s__Faecalibacterium_prausnitzii;t__Faecalibacterium_prausnitzii_2789STDY5834970	46	47	36	31	22	18	18	16	11	14	8	12	53	60	38	49	22	27	28	12	77	74	81	49	12	8	9	8	12	16	9	10	9	19	9	13	17	7	11	10	26	16	15	23	18	5	367	273	277
k__Bacteria;p__Firmicutes;c__Clostridia;o__Clostridiales;f__Ruminococcaceae;g__Faecalibacterium;s__Faecalibacterium_prausnitzii;t__Faecalibacterium_prausnitzii_A2-165	6	8	3	1	1	3	3	1	0	1	2	1	7	8	2	4	2	1	2	0	1	2	1	1	1	1	0	0	1	0	0	0	0	0	1	1	1	1	0	3	4	3	3	1	2	1	1	1	3
k__Bacteria;p__Firmicutes;c__Clostridia;o__Clostridiales;f__Ruminococcaceae;g__Faecalibacterium;s__Faecalibacterium_prausnitzii;t__Faecalibacterium_prausnitzii_A2165	4	7	3	4	2	1	3	1	1	0	0	2	3	3	5	0	1	0	0	0	0	5	2	1	0	0	1	1	0	0	0	0	0	2	0	1	0	0	0	0	2	0	0	1	0	0	5	0	1
k__Bacteria;p__Firmicutes;c__Clostridia;o__Clostridiales;f__Ruminococcaceae;g__Faecalibacterium;s__Faecalibacterium_prausnitzii;t__Faecalibacterium_prausnitzii_CNCM_I_4540	132	145	115	101	57	50	51	55	25	38	28	20	114	89	92	48	16	17	15	15	61	59	57	40	14	17	21	10	9	6	5	13	38	29	36	36	14	16	16	17	35	28	27	46	34	15	195	185	156
k__Bacteria;p__Firmicutes;c__Clostridia;o__Clostridiales;f__Ruminococcaceae;g__Faecalibacterium;s__Faecalibacterium_prausnitzii;t__Faecalibacterium_prausnitzii_CNCM_I_4541	33	41	36	19	25	23	8	12	17	12	17	12	50	52	38	28	8	6	5	2	35	38	33	27	15	4	8	8	6	6	4	8	21	10	25	14	20	18	15	13	23	14	11	22	17	8	287	203	195
k__Bacteria;p__Firmicutes;c__Clostridia;o__Clostridiales;f__Ruminococcaceae;g__Faecalibacterium;s__Faecalibacterium_prausnitzii;t__Faecalibacterium_prausnitzii_CNCM_I_4542	142	146	92	97	72	50	58	33	25	24	26	19	72	55	48	34	19	14	20	10	65	70	71	61	28	22	30	13	15	14	13	10	25	14	23	16	11	9	5	11	20	5	17	30	28	13	156	155	163
k__Bacteria;p__Firmicutes;c__Clostridia;o__Clostridiales;f__Ruminococcaceae;g__Faecalibacterium;s__Faecalibacterium_prausnitzii;t__Faecalibacterium_prausnitzii_CNCM_I_4543	14	7	10	9	4	5	3	2	4	3	0	1	12	6	4	5	2	2	1	1	5	2	8	3	4	3	0	1	0	1	0	1	0	0	0	2	1	2	4	3	1	1	1	4	2	5	3	0	7
k__Bacteria;p__Firmicutes;c__Clostridia;o__Clostridiales;f__Ruminococcaceae;g__Faecalibacterium;s__Faecalibacterium_prausnitzii;t__Faecalibacterium_prausnitzii_CNCM_I_4544	146	139	122	87	88	63	72	40	22	33	16	16	77	65	64	48	23	24	23	14	63	88	64	53	19	23	22	14	17	19	12	10	27	15	24	29	21	15	11	22	22	21	22	37	43	11	181	177	176
k__Bacteria;p__Firmicutes;c__Clostridia;o__Clostridiales;f__Ruminococcaceae;g__Faecalibacterium;s__Faecalibacterium_prausnitzii;t__Faecalibacterium_prausnitzii_CNCM_I_4546	22	17	24	19	14	14	8	6	7	5	5	7	28	29	21	19	160	152	181	102	625	576	520	336	54	60	78	47	41	64	55	44	8	8	12	10	9	5	9	9	21	25	10	15	17	5	409	317	327
k__Bacteria;p__Firmicutes;c__Clostridia;o__Clostridiales;f__Ruminococcaceae;g__Faecalibacterium;s__Faecalibacterium_prausnitzii;t__Faecalibacterium_prausnitzii_CNCM_I_4573	29	25	14	16	9	7	9	6	11	10	5	8	33	17	15	15	76	50	70	28	210	191	157	137	22	13	23	15	28	34	26	19	8	8	9	13	4	6	4	4	36	29	9	13	11	1	467	321	324
k__Bacteria;p__Firmicutes;c__Clostridia;o__Clostridiales;f__Ruminococcaceae;g__Faecalibacterium;s__Faecalibacterium_prausnitzii;t__Faecalibacterium_prausnitzii_CNCM_I_4574	9	9	7	2	3	3	3	2	0	0	0	2	10	8	6	5	2	4	1	0	2	0	9	7	2	1	0	1	0	2	1	0	0	1	1	1	3	2	0	0	3	1	1	3	4	4	3	5	6
k__Bacteria;p__Firmicutes;c__Clostridia;o__Clostridiales;f__Ruminococcaceae;g__Faecalibacterium;s__Faecalibacterium_prausnitzii;t__Faecalibacterium_prausnitzii_CNCM_I_4575	41	27	26	40	22	12	11	9	12	7	7	8	38	52	33	34	7	10	7	4	22	19	15	14	3	2	7	3	4	5	4	4	6	7	14	17	12	15	9	6	11	11	10	10	15	16	84	80	77
k__Bacteria;p__Firmicutes;c__Clostridia;o__Clostridiales;f__Ruminococcaceae;g__Faecalibacterium;s__Faecalibacterium_prausnitzii;t__Faecalibacterium_prausnitzii_CNCM_I_4644	46	38	36	46	25	16	18	10	15	10	7	8	53	53	41	44	24	24	29	17	75	70	66	46	15	18	9	10	12	8	10	7	12	15	22	20	15	15	20	12	17	13	14	25	25	12	247	235	201
k__Bacteria;p__Firmicutes;c__Clostridia;o__Clostridiales;f__Ruminococcaceae;g__Faecalibacterium;s__Faecalibacterium_prausnitzii;t__Faecalibacterium_prausnitzii_Indica	297	270	231	176	108	92	80	43	75	77	69	47	276	252	220	151	62	43	66	24	113	112	100	75	45	28	32	18	29	20	31	29	68	42	44	46	86	82	52	45	63	48	44	108	82	38	193	177	180
k__Bacteria;p__Firmicutes;c__Clostridia;o__Clostridiales;f__Ruminococcaceae;g__Faecalibacterium;s__Faecalibacterium_prausnitzii;t__Faecalibacterium_prausnitzii_KLE1255	169	168	136	99	81	87	72	68	34	47	29	22	117	82	76	64	27	24	32	7	84	84	74	60	28	22	25	15	13	12	17	11	48	35	31	38	19	31	13	17	49	26	30	66	37	18	225	219	191
k__Bacteria;p__Firmicutes;c__Clostridia;o__Clostridiales;f__Ruminococcaceae;g__Faecalibacterium;s__Faecalibacterium_prausnitzii;t__Faecalibacterium_prausnitzii_M21/2	26	28	25	35	11	8	10	3	7	9	8	4	32	31	18	13	60	51	75	43	242	231	175	134	35	26	24	17	23	29	24	17	6	9	16	14	11	9	10	11	32	22	12	22	17	6	515	414	429
k__Bacteria;p__Firmicutes;c__Clostridia;o__Clostridiales;f__Ruminococcaceae;g__Faecalibacterium;s__Faecalibacterium_prausnitzii;t__Other	2834	2761	2503	1991	1303	1114	1020	688	599	634	570	360	2500	2056	1755	1461	983	849	1062	584	2990	2750	2535	1723	553	504	518	370	497	444	403	285	534	356	465	455	623	491	386	378	695	425	491	878	649	347	4912	3802	3948
k__Bacteria;p__Firmicutes;c__Clostridia;o__Clostridiales;f__Ruminococcaceae;g__Fournierella;s__Fournierella_massiliensis;t__Fournierella_massiliensis_AM2	0	0	0	0	0	0	0	0	0	0	0	0	0	0	0	0	2	3	2	0	0	1	1	1	1	0	2	0	1	0	0	0	0	0	0	0	0	0	0	0	1	0	0	1	3	0	2	1	0
k__Bacteria;p__Firmicutes;c__Clostridia;o__Clostridiales;f__Ruminococcaceae;g__Gemmiger;s__Gemmiger_formicilis;t__Gemmiger_formicilis_ATCC_27749	9	7	7	4	7	1	2	1	3	3	3	0	5	3	7	6	11	11	17	8	83	87	70	30	99	80	82	47	56	56	62	26	1	3	1	0	0	1	0	0	3	3	5	1	3	1	19	21	22
k__Bacteria;p__Firmicutes;c__Clostridia;o__Clostridiales;f__Ruminococcaceae;g__Massilimaliae;s__Massilimaliae_massiliensis;t__Massilimaliae_massiliensis_Marseille-P2963	0	0	0	0	0	0	0	0	0	0	0	0	0	0	0	0	0	0	0	0	0	0	0	0	0	0	0	0	0	0	0	0	0	0	0	0	0	0	0	0	0	0	0	0	0	0	0	0	0
k__Bacteria;p__Firmicutes;c__Clostridia;o__Clostridiales;f__Ruminococcaceae;g__Negativibacillus;s__Negativibacillus_massiliensis;t__Negativibacillus_massiliensis_Marseille-P3213	0	0	0	0	0	0	0	0	0	0	0	0	0	0	0	0	1	1	0	0	0	0	0	0	0	0	1	0	0	1	0	0	6	1	5	0	2	2	0	0	12	19	0	16	6	4	1	0	1
k__Bacteria;p__Firmicutes;c__Clostridia;o__Clostridiales;f__Ruminococcaceae;g__Neglecta;s__Neglecta_timonensis;t__Neglecta_timonensis_SN17	0	0	0	0	0	0	0	0	0	0	0	0	0	0	0	0	3	4	4	0	1	3	1	0	3	0	4	0	2	0	2	3	0	0	0	0	4	4	0	0	1	0	0	2	0	0	3	0	0
k__Bacteria;p__Firmicutes;c__Clostridia;o__Clostridiales;f__Ruminococcaceae;g__Other;s__Other;t__Other	17	14	12	9	7	11	9	9	5	6	5	3	15	14	11	5	15	13	17	8	22	26	30	23	19	9	17	10	12	8	10	8	12	13	10	15	8	11	9	11	9	9	20	16	20	9	86	108	97
k__Bacteria;p__Firmicutes;c__Clostridia;o__Clostridiales;f__Ruminococcaceae;g__Other;s__Ruminococcaceae_bacterium_D16;t__Ruminococcaceae_bacterium_D16_D16	0	1	1	1	2	0	0	0	1	0	0	0	2	2	1	2	11	3	10	9	15	25	9	13	8	7	6	6	5	2	5	2	3	1	4	0	2	7	0	0	2	2	0	3	3	0	21	24	20
k__Bacteria;p__Firmicutes;c__Clostridia;o__Clostridiales;f__Ruminococcaceae;g__Other;s__Ruminococcaceae_bacterium_D5;t__Ruminococcaceae_bacterium_D5_D5	2	0	5	0	0	0	0	0	0	0	0	0	0	0	0	0	0	0	0	0	0	0	0	0	0	0	0	0	0	0	0	0	0	0	0	0	0	0	0	0	0	0	0	0	0	0	0	0	0
k__Bacteria;p__Firmicutes;c__Clostridia;o__Clostridiales;f__Ruminococcaceae;g__Other;s__Ruminococcaceae_bacterium_Marseille-P2935;t__Ruminococcaceae_bacterium_Marseille-P2935_Marseille-P2935	0	0	0	0	0	0	0	0	0	0	0	0	0	0	0	0	1	0	0	0	1	1	1	1	0	0	0	0	0	0	0	0	0	0	0	0	0	0	0	0	0	1	0	0	0	0	0	0	0
k__Bacteria;p__Firmicutes;c__Clostridia;o__Clostridiales;f__Ruminococcaceae;g__Other;s__Ruminococcaceae_bacterium_cv2;t__Ruminococcaceae_bacterium_cv2_cv2	0	0	0	0	0	0	0	0	0	0	0	0	0	0	0	0	0	0	4	0	0	0	0	0	0	0	0	0	0	0	1	0	1	0	0	0	2	1	0	0	2	0	0	0	0	0	0	0	2
k__Bacteria;p__Firmicutes;c__Clostridia;o__Clostridiales;f__Ruminococcaceae;g__Phocea;s__Phocea_massiliensis;t__Phocea_massiliensis_Marseille-P2769	0	0	0	0	0	0	0	0	0	0	0	0	0	0	0	0	1	1	4	0	1	0	1	1	3	0	3	0	1	3	4	1	2	6	0	0	0	0	0	0	3	0	0	3	0	0	0	2	1
k__Bacteria;p__Firmicutes;c__Clostridia;o__Clostridiales;f__Ruminococcaceae;g__Provencibacterium;s__Provencibacterium_massiliense;t__Provencibacterium_massiliense_Marseille-P2780	0	0	0	0	0	0	0	0	0	0	0	0	0	0	0	0	1	0	0	0	0	0	1	0	0	0	0	0	0	0	0	0	0	0	0	0	0	0	0	0	1	0	0	0	2	0	2	0	0
k__Bacteria;p__Firmicutes;c__Clostridia;o__Clostridiales;f__Ruminococcaceae;g__Ruminiclostridium;s__[Clostridium]_leptum;t__[Clostridium]_leptum_DSM_753	5	0	2	0	16	9	9	7	0	0	0	0	1	0	1	0	2	3	11	5	6	9	9	3	0	0	0	0	1	0	1	4	26	28	30	38	5	3	0	0	4	0	0	5	3	0	161	201	157
k__Bacteria;p__Firmicutes;c__Clostridia;o__Clostridiales;f__Ruminococcaceae;g__Ruminiclostridium;s__[Clostridium]_methylpentosum;t__[Clostridium]_methylpentosum_DSM_5476	0	0	0	0	0	0	0	0	0	0	0	0	0	0	0	0	1	0	0	0	0	0	0	0	0	0	0	0	0	0	0	0	0	0	0	0	0	0	0	0	0	1	0	1	0	0	0	0	0
k__Bacteria;p__Firmicutes;c__Clostridia;o__Clostridiales;f__Ruminococcaceae;g__Ruminiclostridium;s__[Eubacterium]_siraeum;t__Other	0	2	0	0	0	0	1	0	0	0	0	0	1	0	6	4	1	0	1	4	4	4	51	40	4	7	34	25	2	0	18	18	7	9	11	0	6	5	0	0	11	5	36	7	19	35	46	78	51
k__Bacteria;p__Firmicutes;c__Clostridia;o__Clostridiales;f__Ruminococcaceae;g__Ruminiclostridium;s__[Eubacterium]_siraeum;t__[Eubacterium]_siraeum_2789STDY5834928	0	2	0	0	0	0	0	0	0	0	0	0	0	0	4	1	13	17	21	13	37	38	62	63	24	22	39	24	16	10	25	22	6	7	10	0	5	9	0	0	9	10	16	9	11	20	168	208	208
k__Bacteria;p__Firmicutes;c__Clostridia;o__Clostridiales;f__Ruminococcaceae;g__Ruminiclostridium;s__[Eubacterium]_siraeum;t__[Eubacterium]_siraeum_DSM_15702_GCF_000154325.1	0	0	0	0	0	0	0	0	0	0	0	0	0	0	0	0	0	0	0	0	0	0	0	0	0	0	1	0	0	0	0	0	0	0	0	0	0	0	0	0	0	0	2	0	0	0	0	0	1
k__Bacteria;p__Firmicutes;c__Clostridia;o__Clostridiales;f__Ruminococcaceae;g__Ruminiclostridium;s__[Eubacterium]_siraeum;t__[Eubacterium]_siraeum_DSM_15702_GCF_000382085.1	0	0	0	0	0	0	0	0	0	0	0	0	0	0	0	0	0	0	0	0	0	0	1	1	0	0	0	0	0	0	0	0	0	0	0	0	0	0	0	0	0	0	0	0	0	0	1	0	0
k__Bacteria;p__Firmicutes;c__Clostridia;o__Clostridiales;f__Ruminococcaceae;g__Ruminococcus;s__Other;t__Other	0	0	1	0	0	0	0	0	0	0	1	0	0	0	0	0	0	0	0	0	0	0	0	2	0	0	0	0	0	0	0	0	0	0	0	0	3	2	0	1	0	1	4	2	2	1	0	0	0
k__Bacteria;p__Firmicutes;c__Clostridia;o__Clostridiales;f__Ruminococcaceae;g__Ruminococcus;s__Ruminococcus_bicirculans;t__Ruminococcus_bicirculans_80/3	0	0	0	0	0	0	0	0	0	0	0	0	0	0	0	0	0	0	0	0	0	0	0	0	0	0	1	0	0	0	0	0	12	10	9	0	298	299	108	125	292	375	229	232	228	99	0	1	1
k__Bacteria;p__Firmicutes;c__Clostridia;o__Clostridiales;f__Ruminococcaceae;g__Ruminococcus;s__Ruminococcus_bromii;t__Ruminococcus_bromii_YE282	0	0	0	0	0	0	0	0	0	0	0	0	0	0	0	0	0	0	0	0	3	4	4	0	0	0	3	0	0	0	0	0	4	0	0	0	5	0	0	0	0	0	0	0	0	0	0	0	0
k__Bacteria;p__Firmicutes;c__Clostridia;o__Clostridiales;f__Ruminococcaceae;g__Ruminococcus;s__Ruminococcus_callidus;t__Ruminococcus_callidus_ATCC_27760	79	67	97	69	10	30	22	21	14	16	34	24	73	64	86	85	0	0	0	0	2	0	2	5	0	0	3	0	0	0	1	1	0	0	0	0	1	3	0	0	86	74	0	9	7	0	10	7	8
k__Bacteria;p__Firmicutes;c__Clostridia;o__Clostridiales;f__Ruminococcaceae;g__Ruminococcus;s__Ruminococcus_champanellensis;t__Ruminococcus_champanellensis_type_strain__18P13	1	0	0	0	0	0	0	0	0	0	0	0	0	0	4	0	0	0	1	0	1	0	34	22	4	0	26	13	0	0	24	10	0	0	0	0	0	0	0	0	0	0	0	8	0	0	1	0	0
k__Bacteria;p__Firmicutes;c__Clostridia;o__Clostridiales;f__Ruminococcaceae;g__Ruminococcus;s__Ruminococcus_faecis;t__Ruminococcus_faecis_JCM_15917	3	0	3	0	0	0	1	3	0	0	3	3	0	0	1	3	0	1	0	6	1	1	1	2	1	3	0	0	1	0	0	1	2	0	1	0	3	5	0	4	6	5	4	3	1	4	8	8	5
k__Bacteria;p__Firmicutes;c__Clostridia;o__Clostridiales;f__Ruminococcaceae;g__Ruminococcus;s__Ruminococcus_flavefaciens;t__Other	0	0	0	0	0	0	0	0	0	0	0	0	0	0	0	0	0	0	0	0	0	0	0	0	0	0	0	0	0	0	0	0	0	0	0	0	0	0	0	0	0	0	0	0	0	0	0	0	0
k__Bacteria;p__Firmicutes;c__Clostridia;o__Clostridiales;f__Ruminococcaceae;g__Ruminococcus;s__Ruminococcus_flavefaciens;t__Ruminococcus_flavefaciens_FD-1	0	0	0	0	0	0	0	0	0	0	0	0	0	0	0	0	0	0	0	0	0	0	0	0	0	0	0	0	0	0	0	0	0	0	0	0	0	0	0	0	0	0	0	0	0	0	0	0	0
k__Bacteria;p__Firmicutes;c__Clostridia;o__Clostridiales;f__Ruminococcaceae;g__Ruminococcus;s__Ruminococcus_flavefaciens;t__Ruminococcus_flavefaciens_ND2009	0	0	0	0	0	0	0	0	0	0	0	0	0	0	0	0	0	0	0	0	0	0	0	0	0	0	0	0	0	0	0	0	0	0	0	0	0	0	0	0	0	0	0	0	0	0	0	0	0
k__Bacteria;p__Firmicutes;c__Clostridia;o__Clostridiales;f__Ruminococcaceae;g__Ruminococcus;s__Ruminococcus_flavefaciens;t__Ruminococcus_flavefaciens_XPD3002	0	0	0	0	0	0	0	0	0	0	0	0	0	0	0	0	0	0	0	0	0	0	0	0	0	0	0	0	0	0	0	0	0	0	0	0	0	0	0	0	0	0	0	0	0	0	0	0	0
k__Bacteria;p__Firmicutes;c__Clostridia;o__Clostridiales;f__Ruminococcaceae;g__Ruminococcus;s__Ruminococcus_flavefaciens;t__Ruminococcus_flavefaciens_Y1	0	0	0	0	0	0	0	0	0	0	0	0	0	0	0	0	0	0	0	0	0	0	0	0	0	0	0	0	0	0	0	0	0	0	0	0	0	0	0	0	0	0	0	0	0	0	0	0	0
k__Bacteria;p__Firmicutes;c__Clostridia;o__Clostridiales;f__Ruminococcaceae;g__Ruminococcus;s__Ruminococcus_flavefaciens;t__Ruminococcus_flavefaciens_YRD2003	0	0	0	0	0	0	0	0	0	0	0	0	0	0	0	0	0	0	0	0	0	0	0	0	0	0	0	0	0	0	0	0	0	0	0	0	0	0	0	0	0	0	0	0	0	0	0	0	0
k__Bacteria;p__Firmicutes;c__Clostridia;o__Clostridiales;f__Ruminococcaceae;g__Ruminococcus;s__Ruminococcus_lactaris;t__Other	0	1	1	0	0	0	4	2	3	0	0	0	2	1	0	2	0	0	0	0	2	2	4	0	0	0	1	2	0	0	0	1	46	37	48	72	64	85	54	54	123	120	88	174	190	126	41	52	66
k__Bacteria;p__Firmicutes;c__Clostridia;o__Clostridiales;f__Ruminococcaceae;g__Ruminococcus;s__Ruminococcus_lactaris;t__Ruminococcus_lactaris_ATCC_29176	3	0	0	1	0	0	0	0	0	0	0	1	0	3	1	4	0	0	0	0	1	0	2	1	0	0	0	1	0	0	1	0	5	7	6	2	13	13	8	10	18	24	20	21	27	19	8	8	13
k__Bacteria;p__Firmicutes;c__Clostridia;o__Clostridiales;f__Ruminococcaceae;g__Ruminococcus;s__Ruminococcus_lactaris;t__Ruminococcus_lactaris_CC59_002D	0	1	0	2	0	1	1	0	1	0	0	0	3	0	0	3	0	0	1	1	0	1	1	1	0	1	3	1	4	0	0	2	14	9	12	10	23	17	10	13	28	43	27	47	40	34	10	7	12
k__Bacteria;p__Firmicutes;c__Clostridia;o__Clostridiales;f__Ruminococcaceae;g__Ruminococcus;s__Ruminococcus_sp._AT10;t__Ruminococcus_sp._AT10_AT10	0	0	0	0	0	0	0	0	0	0	0	0	0	0	0	0	0	0	0	0	0	0	0	0	0	0	0	0	0	0	0	0	0	0	0	0	0	0	0	0	0	0	0	0	0	0	1	0	0
k__Bacteria;p__Firmicutes;c__Clostridia;o__Clostridiales;f__Ruminococcaceae;g__Ruminococcus;s__Ruminococcus_sp._YE78;t__Ruminococcus_sp._YE78_YE78	0	0	0	0	0	0	0	0	0	0	0	0	0	0	0	0	0	0	0	0	0	0	0	0	0	0	0	0	0	0	0	0	0	0	0	0	0	0	0	0	0	0	0	0	0	0	0	0	0
k__Bacteria;p__Firmicutes;c__Clostridia;o__Clostridiales;f__Ruminococcaceae;g__Ruthenibacterium;s__Ruthenibacterium_lactatiformans;t__Ruthenibacterium_lactatiformans_585-1	1	0	1	0	1	2	0	1	1	0	0	0	2	2	2	1	3	2	3	0	0	2	1	1	2	1	2	0	1	0	1	3	1	0	0	0	1	3	0	0	3	1	3	0	1	0	1	3	0
k__Bacteria;p__Firmicutes;c__Clostridia;o__Clostridiales;f__Ruminococcaceae;g__Subdoligranulum;s__Subdoligranulum_sp._4_3_54A2FAA;t__Subdoligranulum_sp._4_3_54A2FAA_4_3_54A2FAA	3	1	2	2	0	2	0	0	0	0	0	0	1	2	1	1	4	2	5	1	3	3	1	2	1	1	4	2	1	2	2	3	1	3	2	0	4	6	0	0	5	4	2	10	5	1	49	70	58
k__Bacteria;p__Firmicutes;c__Clostridia;o__Clostridiales;f__Ruminococcaceae;g__Subdoligranulum;s__Subdoligranulum_variabile;t__Subdoligranulum_variabile_DSM_15176	0	0	0	0	2	0	0	0	0	0	2	0	1	0	1	3	0	1	1	0	1	3	4	1	3	0	2	0	1	0	1	0	0	0	0	0	0	0	0	0	1	0	0	2	3	0	3	2	0
k__Bacteria;p__Firmicutes;c__Erysipelotrichia;o__Erysipelotrichales;f__Erysipelotrichaceae;g__Absiella;s__Absiella_dolichum;t__Absiella_dolichum_DSM_3991	1	3	1	1	2	2	1	0	0	0	0	0	2	0	0	0	1	0	1	0	5	0	1	3	0	0	0	0	2	0	0	0	0	0	0	0	0	0	0	0	1	0	0	1	0	0	1	3	1
k__Bacteria;p__Firmicutes;c__Erysipelotrichia;o__Erysipelotrichales;f__Erysipelotrichaceae;g__Candidatus_Stoquefichus;s__Candidatus_Stoquefichus_sp._KLE1796;t__Candidatus_Stoquefichus_sp._KLE1796_KLE1796	0	0	0	0	0	0	0	0	0	0	0	0	0	0	0	0	2	0	0	5	0	0	0	0	0	0	0	0	0	0	0	0	0	0	0	0	0	0	0	0	0	0	0	0	0	0	0	0	0
k__Bacteria;p__Firmicutes;c__Erysipelotrichia;o__Erysipelotrichales;f__Erysipelotrichaceae;g__Candidatus_Stoquefichus;s__Candidatus_Stoquefichus_sp._SB1;t__Candidatus_Stoquefichus_sp._SB1_SB1	0	0	0	0	0	0	0	0	0	0	0	0	0	0	0	0	4	3	4	24	0	0	0	0	0	0	0	0	0	0	0	0	0	0	0	0	0	0	0	0	0	0	0	0	0	0	0	0	0
k__Bacteria;p__Firmicutes;c__Erysipelotrichia;o__Erysipelotrichales;f__Erysipelotrichaceae;g__Catenibacterium;s__Catenibacterium_mitsuokai;t__Catenibacterium_mitsuokai_2789STDY5608825	0	0	1	2	1	4	4	3	0	0	0	2	2	1	0	1	12	8	7	43	10	7	9	17	32	36	26	61	9	5	13	17	2	1	1	1	1	0	0	0	0	1	2	0	1	0	0	0	1
k__Bacteria;p__Firmicutes;c__Erysipelotrichia;o__Erysipelotrichales;f__Erysipelotrichaceae;g__Catenibacterium;s__Catenibacterium_mitsuokai;t__Catenibacterium_mitsuokai_DSM_15897	0	0	0	0	0	1	0	0	0	0	0	0	0	0	0	0	10	19	22	143	15	22	12	39	78	107	78	182	26	27	40	55	0	0	0	0	0	0	0	0	2	0	3	0	1	0	0	0	0
k__Bacteria;p__Firmicutes;c__Erysipelotrichia;o__Erysipelotrichales;f__Erysipelotrichaceae;g__Catenibacterium;s__Catenibacterium_mitsuokai;t__Other	0	0	0	0	0	0	0	0	0	0	0	0	0	0	0	0	6	8	8	41	5	1	7	17	23	33	26	63	5	9	12	11	0	0	0	0	0	0	0	0	0	0	0	0	0	0	0	0	0
k__Bacteria;p__Firmicutes;c__Erysipelotrichia;o__Erysipelotrichales;f__Erysipelotrichaceae;g__Coprobacillus;s__Coprobacillus_sp._29_1;t__Coprobacillus_sp._29_1_29_1	0	0	0	0	0	0	0	0	0	0	0	0	0	0	0	0	0	0	0	0	0	0	0	0	0	0	0	0	0	0	0	0	0	0	0	0	2	1	0	0	0	3	0	1	3	0	0	0	0
k__Bacteria;p__Firmicutes;c__Erysipelotrichia;o__Erysipelotrichales;f__Erysipelotrichaceae;g__Coprobacillus;s__Coprobacillus_sp._3_3_56FAA;t__Coprobacillus_sp._3_3_56FAA_3_3_56FAA	0	0	0	0	0	0	0	0	0	0	0	0	0	0	0	0	0	0	0	0	0	0	0	0	0	0	0	0	0	0	0	0	0	0	0	0	0	0	0	0	0	0	0	0	0	0	0	0	0
k__Bacteria;p__Firmicutes;c__Erysipelotrichia;o__Erysipelotrichales;f__Erysipelotrichaceae;g__Coprobacillus;s__Coprobacillus_sp._8_1_38FAA;t__Coprobacillus_sp._8_1_38FAA_8_1_38FAA	3	0	0	2	6	4	2	10	5	0	8	32	0	8	9	40	0	0	0	0	0	0	1	0	1	0	1	0	0	0	0	0	2	3	3	0	20	22	27	0	22	50	20	34	35	29	1	1	4
k__Bacteria;p__Firmicutes;c__Erysipelotrichia;o__Erysipelotrichales;f__Erysipelotrichaceae;g__Coprobacillus;s__Coprobacillus_sp._8_2_54BFAA;t__Coprobacillus_sp._8_2_54BFAA_8_2_54BFAA	0	0	0	0	0	0	0	0	0	0	0	0	0	0	0	0	0	0	0	0	0	0	1	0	0	0	0	0	0	0	0	0	0	0	0	0	0	0	0	0	0	0	0	0	0	0	0	0	0
k__Bacteria;p__Firmicutes;c__Erysipelotrichia;o__Erysipelotrichales;f__Erysipelotrichaceae;g__Coprobacillus;s__Coprobacillus_sp._D7;t__Coprobacillus_sp._D7_D7	0	0	0	0	0	0	0	0	0	0	0	0	0	0	0	0	0	0	0	0	0	0	0	0	0	0	0	0	0	0	0	0	0	0	0	0	0	0	0	0	0	0	0	0	0	0	0	0	0
k__Bacteria;p__Firmicutes;c__Erysipelotrichia;o__Erysipelotrichales;f__Erysipelotrichaceae;g__Coprobacillus;s__Other;t__Other	0	0	0	0	0	0	0	0	0	0	0	0	0	0	0	0	0	0	0	1	0	0	0	0	0	0	0	0	0	0	0	0	0	0	0	0	0	0	0	0	0	0	0	0	0	0	0	1	0
k__Bacteria;p__Firmicutes;c__Erysipelotrichia;o__Erysipelotrichales;f__Erysipelotrichaceae;g__Dielma;s__Dielma_fastidiosa;t__Dielma_fastidiosa_JC13	0	0	0	0	0	0	0	0	0	0	0	0	0	0	0	0	20	23	24	33	0	0	0	0	1	0	0	0	0	0	0	0	2	0	0	0	0	0	0	0	0	0	0	0	0	0	0	0	0
k__Bacteria;p__Firmicutes;c__Erysipelotrichia;o__Erysipelotrichales;f__Erysipelotrichaceae;g__Erysipelatoclostridium;s__[Clostridium]_innocuum;t__[Clostridium]_innocuum_2789STDY5834853	0	1	0	0	0	0	1	0	1	0	1	0	0	0	0	1	0	0	0	0	0	0	0	0	0	0	0	0	0	0	0	0	0	0	0	0	1	0	0	0	0	0	0	0	0	0	0	0	0
k__Bacteria;p__Firmicutes;c__Erysipelotrichia;o__Erysipelotrichales;f__Erysipelotrichaceae;g__Erysipelatoclostridium;s__[Clostridium]_innocuum;t__[Clostridium]_innocuum_2959	0	0	0	0	0	0	0	0	0	0	0	0	0	0	0	0	6	4	6	8	0	3	2	0	0	0	0	0	0	0	0	0	0	0	0	0	0	0	0	0	0	0	0	0	0	0	0	0	1
k__Bacteria;p__Firmicutes;c__Erysipelotrichia;o__Erysipelotrichales;f__Erysipelotrichaceae;g__Erysipelatoclostridium;s__[Clostridium]_innocuum;t__[Clostridium]_innocuum_NLAE-zl-C381	0	0	0	0	0	0	0	0	0	0	0	0	0	0	0	0	0	0	0	0	0	0	0	0	0	0	0	0	0	0	0	0	0	0	0	0	0	0	0	0	0	0	0	0	0	0	0	0	0
k__Bacteria;p__Firmicutes;c__Erysipelotrichia;o__Erysipelotrichales;f__Erysipelotrichaceae;g__Erysipelatoclostridium;s__[Clostridium]_saccharogumia;t__[Clostridium]_saccharogumia_DSM_17460	0	0	0	0	0	0	0	0	0	0	0	0	0	0	0	0	0	0	0	0	1	0	1	0	0	0	1	0	0	0	0	0	1	0	0	0	1	1	0	0	3	3	0	4	2	0	1	0	0
k__Bacteria;p__Firmicutes;c__Erysipelotrichia;o__Erysipelotrichales;f__Erysipelotrichaceae;g__Erysipelatoclostridium;s__[Clostridium]_spiroforme;t__[Clostridium]_spiroforme_DSM_1552	0	0	0	0	0	0	0	0	0	0	0	0	0	0	0	0	0	0	0	0	0	0	0	0	0	0	0	0	0	0	0	0	38	51	46	65	8	2	0	0	10	7	0	7	15	0	0	0	0
k__Bacteria;p__Firmicutes;c__Erysipelotrichia;o__Erysipelotrichales;f__Erysipelotrichaceae;g__Faecalicoccus;s__Faecalicoccus_pleomorphus;t__Faecalicoccus_pleomorphus_DSM_20574	0	0	0	0	0	0	0	0	0	0	0	0	0	0	0	0	0	0	0	0	0	0	0	0	0	0	0	0	0	0	0	0	0	0	0	0	0	0	0	0	0	0	0	0	0	0	0	0	1
k__Bacteria;p__Firmicutes;c__Erysipelotrichia;o__Erysipelotrichales;f__Erysipelotrichaceae;g__Faecalitalea;s__Faecalitalea_cylindroides;t__Faecalitalea_cylindroides_ATCC_27803	0	0	0	0	0	0	0	0	0	0	0	0	0	0	0	0	0	0	0	1	0	0	0	2	1	1	2	2	0	0	0	1	0	0	0	0	0	2	0	0	1	0	0	0	1	0	1	0	0
k__Bacteria;p__Firmicutes;c__Erysipelotrichia;o__Erysipelotrichales;f__Erysipelotrichaceae;g__Faecalitalea;s__Faecalitalea_cylindroides;t__Faecalitalea_cylindroides_T2-87	0	0	0	1	1	0	0	0	0	0	0	0	2	3	1	1	1	0	0	0	1	2	3	0	2	1	4	3	2	0	0	0	0	0	0	0	7	1	0	0	2	0	0	0	2	0	2	1	2
k__Bacteria;p__Firmicutes;c__Erysipelotrichia;o__Erysipelotrichales;f__Erysipelotrichaceae;g__Faecalitalea;s__Faecalitalea_cylindroides;t__Other	0	0	0	0	0	0	0	0	0	0	0	0	0	0	0	0	1	1	0	0	0	1	0	0	1	3	4	3	0	0	0	1	0	0	0	0	0	0	0	0	0	0	0	0	0	0	0	0	0
k__Bacteria;p__Firmicutes;c__Erysipelotrichia;o__Erysipelotrichales;f__Erysipelotrichaceae;g__Faecalitalea;s__Faecalitalea_sp._Marseille-P3755;t__Faecalitalea_sp._Marseille-P3755_Marseille-P3755	0	0	0	0	0	0	0	0	0	0	0	0	0	0	0	0	2	1	4	0	1	3	1	1	0	0	1	0	0	0	0	0	1	0	0	0	0	0	0	0	3	0	0	3	0	0	1	3	1
k__Bacteria;p__Firmicutes;c__Erysipelotrichia;o__Erysipelotrichales;f__Erysipelotrichaceae;g__Faecalitalea;s__Other;t__Other	0	0	0	0	0	0	1	0	0	0	0	0	0	0	0	0	0	0	1	0	0	0	1	0	0	0	0	0	0	0	0	0	0	0	0	0	1	0	0	0	0	0	0	0	0	0	0	0	0
k__Bacteria;p__Firmicutes;c__Erysipelotrichia;o__Erysipelotrichales;f__Erysipelotrichaceae;g__Holdemanella;s__Holdemanella_biformis;t__Holdemanella_biformis_DSM_3989	0	0	1	0	0	0	0	0	0	0	0	0	0	0	0	3	0	0	1	0	1	1	3	2	4	0	0	3	2	0	0	2	3	0	0	0	0	3	0	0	2	0	0	0	0	0	33	46	48
k__Bacteria;p__Firmicutes;c__Erysipelotrichia;o__Erysipelotrichales;f__Erysipelotrichaceae;g__Holdemania;s__Holdemania_filiformis;t__Holdemania_filiformis_DSM_12042	3	1	1	1	2	4	1	0	0	0	1	0	3	3	6	1	3	4	3	0	8	10	11	10	8	3	5	8	6	2	6	4	1	1	1	0	2	4	0	0	3	5	0	7	3	7	1	2	1
k__Bacteria;p__Firmicutes;c__Erysipelotrichia;o__Erysipelotrichales;f__Erysipelotrichaceae;g__Holdemania;s__Holdemania_massiliensis;t__Holdemania_massiliensis_AP2	0	0	0	0	1	0	0	0	0	0	0	0	1	0	0	0	1	2	1	0	1	0	0	0	0	0	0	0	0	0	0	1	0	0	0	0	0	0	0	0	0	0	0	0	0	0	0	0	0
k__Bacteria;p__Firmicutes;c__Erysipelotrichia;o__Erysipelotrichales;f__Erysipelotrichaceae;g__Holdemania;s__Holdemania_sp._Marseille-P2844;t__Holdemania_sp._Marseille-P2844_Marseille-P2844	0	0	0	0	0	0	0	0	0	0	0	0	0	0	0	0	0	0	0	0	0	0	0	0	0	0	0	0	0	0	0	0	0	0	0	0	1	0	0	0	1	0	0	2	0	0	0	0	0
k__Bacteria;p__Firmicutes;c__Erysipelotrichia;o__Erysipelotrichales;f__Erysipelotrichaceae;g__Holdemania;s__Other;t__Other	0	0	1	0	0	1	0	0	0	0	0	0	0	0	1	0	1	0	0	0	1	4	3	0	0	1	0	0	0	0	0	0	0	0	0	0	0	0	0	0	0	0	0	0	0	0	0	0	0
k__Bacteria;p__Firmicutes;c__Erysipelotrichia;o__Erysipelotrichales;f__Erysipelotrichaceae;g__Kandleria;s__Kandleria_vitulina;t__Other	0	0	0	0	0	0	0	0	0	0	0	0	0	0	0	0	0	0	0	0	0	0	0	0	4	0	0	0	0	0	0	0	0	0	0	0	0	0	0	0	0	0	0	0	0	0	0	0	0
k__Bacteria;p__Firmicutes;c__Erysipelotrichia;o__Erysipelotrichales;f__Erysipelotrichaceae;g__Massiliomicrobiota;s__Massiliomicrobiota_timonensis;t__Massiliomicrobiota_timonensis_An13	0	0	0	0	0	0	0	0	0	0	0	0	0	0	0	0	1	0	0	12	0	0	0	0	2	0	4	0	0	0	0	0	0	0	0	0	0	0	0	0	0	0	0	0	0	0	0	0	0
k__Bacteria;p__Firmicutes;c__Erysipelotrichia;o__Erysipelotrichales;f__Erysipelotrichaceae;g__Merdibacter;s__Merdibacter_massiliensis;t__Merdibacter_massiliensis_Marseille-P3254	0	0	0	0	0	0	0	0	0	0	0	0	0	0	0	0	1	2	1	0	3	2	5	0	1	1	0	0	0	0	2	1	1	0	0	0	0	0	0	0	0	2	0	0	0	0	1	0	1
k__Bacteria;p__Firmicutes;c__Erysipelotrichia;o__Erysipelotrichales;f__Erysipelotrichaceae;g__Other;s__Erysipelotrichaceae_bacterium_21_3;t__Erysipelotrichaceae_bacterium_21_3_21_3	0	0	0	0	0	0	0	0	0	0	0	0	0	0	0	0	0	0	0	0	0	0	0	0	0	0	0	0	0	0	0	0	0	0	0	0	0	0	0	0	0	0	0	0	0	0	0	0	0
k__Bacteria;p__Firmicutes;c__Erysipelotrichia;o__Erysipelotrichales;f__Erysipelotrichaceae;g__Other;s__Erysipelotrichaceae_bacterium_2_2_44A;t__Erysipelotrichaceae_bacterium_2_2_44A_2_2_44A	0	0	1	1	0	0	0	0	0	0	0	0	0	0	1	1	3	5	2	1	0	2	1	1	0	0	0	0	0	0	0	0	0	0	0	0	0	0	0	0	0	0	0	0	1	0	0	1	0
k__Bacteria;p__Firmicutes;c__Erysipelotrichia;o__Erysipelotrichales;f__Erysipelotrichaceae;g__Other;s__Erysipelotrichaceae_bacterium_5_2_54FAA;t__Erysipelotrichaceae_bacterium_5_2_54FAA_5_2_54FAA	0	0	0	0	0	0	0	0	0	0	0	0	0	0	0	0	0	0	1	0	2	0	0	1	1	0	0	0	0	0	0	0	0	0	0	0	0	0	0	0	0	0	0	0	0	0	0	0	0
k__Bacteria;p__Firmicutes;c__Erysipelotrichia;o__Erysipelotrichales;f__Erysipelotrichaceae;g__Other;s__Erysipelotrichaceae_bacterium_6_1_45;t__Erysipelotrichaceae_bacterium_6_1_45_6_1_45	1	0	0	0	2	0	0	0	0	0	0	0	0	3	1	0	0	0	0	0	2	2	1	0	1	0	1	0	0	0	0	0	0	0	0	0	1	0	0	0	0	1	0	2	0	0	3	1	0
k__Bacteria;p__Firmicutes;c__Erysipelotrichia;o__Erysipelotrichales;f__Erysipelotrichaceae;g__Other;s__Other;t__Other	2	5	1	1	4	1	2	0	1	0	1	2	1	3	2	2	8	8	14	8	6	6	11	9	4	6	1	5	3	2	1	1	0	0	1	5	3	2	0	2	6	1	4	6	0	2	2	0	0
k__Bacteria;p__Firmicutes;c__Erysipelotrichia;o__Erysipelotrichales;f__Erysipelotrichaceae;g__Solobacterium;s__Solobacterium_moorei;t__Solobacterium_moorei_DSM_22971	0	0	0	0	0	0	0	0	0	0	0	0	0	0	0	0	0	0	0	0	0	0	0	0	0	0	0	0	0	0	0	0	0	0	0	0	0	0	0	0	0	0	0	0	0	0	0	0	0
k__Bacteria;p__Firmicutes;c__Erysipelotrichia;o__Erysipelotrichales;f__Erysipelotrichaceae;g__Solobacterium;s__Solobacterium_moorei;t__Solobacterium_moorei_F0204	0	0	0	0	0	0	0	0	0	0	0	0	0	0	0	0	0	0	0	0	0	0	0	0	0	0	0	0	0	0	0	0	0	0	0	0	0	0	0	0	0	0	0	0	0	0	0	0	0
k__Bacteria;p__Firmicutes;c__Erysipelotrichia;o__Erysipelotrichales;f__Erysipelotrichaceae;g__Traorella;s__Traorella_massiliensis;t__Traorella_massiliensis_Marseille-P3110	1	0	0	0	1	0	1	1	0	0	1	0	1	3	2	2	1	0	1	0	0	0	0	0	0	0	0	0	0	0	0	0	2	0	0	0	0	0	0	0	1	1	0	0	0	0	0	0	0
k__Bacteria;p__Firmicutes;c__Erysipelotrichia;o__Erysipelotrichales;f__Erysipelotrichaceae;g__Turicibacter;s__Other;t__Other	2	0	2	0	0	0	1	0	0	1	0	0	0	0	0	0	0	1	2	5	26	34	30	52	161	271	116	238	8	7	5	7	0	0	0	0	0	0	0	0	0	0	1	1	0	0	22	38	27
k__Bacteria;p__Firmicutes;c__Erysipelotrichia;o__Erysipelotrichales;f__Erysipelotrichaceae;g__Turicibacter;s__Turicibacter_sanguinis;t__Other	0	0	0	0	0	0	0	0	0	0	0	0	0	0	0	0	0	0	0	3	26	24	18	38	47	98	27	71	2	3	0	0	0	0	0	0	0	0	0	0	0	0	0	0	0	0	26	42	32
k__Bacteria;p__Firmicutes;c__Erysipelotrichia;o__Erysipelotrichales;f__Erysipelotrichaceae;g__Turicibacter;s__Turicibacter_sanguinis;t__Turicibacter_sanguinis_2789STDY5608821	0	0	0	0	0	0	0	0	0	0	0	0	0	0	0	0	0	0	0	0	0	1	0	2	0	0	0	0	0	0	0	0	0	0	0	0	0	0	0	0	0	0	0	0	0	0	2	1	3
k__Bacteria;p__Firmicutes;c__Erysipelotrichia;o__Erysipelotrichales;f__Erysipelotrichaceae;g__Turicibacter;s__Turicibacter_sanguinis;t__Turicibacter_sanguinis_2789STDY5608865	0	0	0	0	1	0	0	0	0	0	0	0	0	0	0	0	0	0	0	0	1	4	1	2	57	100	36	76	0	4	0	1	0	0	0	0	0	0	0	0	0	0	0	0	0	0	2	4	4
k__Bacteria;p__Firmicutes;c__Erysipelotrichia;o__Erysipelotrichales;f__Erysipelotrichaceae;g__Turicibacter;s__Turicibacter_sanguinis;t__Turicibacter_sanguinis_2789STDY5834851	0	0	0	0	0	0	0	0	0	0	0	0	0	0	0	0	0	0	0	1	1	2	1	0	3	7	4	3	1	0	0	0	0	0	0	0	0	0	0	0	0	0	0	0	0	0	0	1	3
k__Bacteria;p__Firmicutes;c__Erysipelotrichia;o__Erysipelotrichales;f__Erysipelotrichaceae;g__Turicibacter;s__Turicibacter_sanguinis;t__Turicibacter_sanguinis_2789STDY5834949	0	0	0	0	0	0	0	0	0	0	0	0	0	0	0	0	0	1	0	1	4	12	8	18	11	15	11	10	0	1	2	0	0	0	0	0	0	0	0	0	0	0	0	0	0	0	4	7	7
k__Bacteria;p__Firmicutes;c__Erysipelotrichia;o__Erysipelotrichales;f__Erysipelotrichaceae;g__Turicibacter;s__Turicibacter_sanguinis;t__Turicibacter_sanguinis_PC909	0	0	0	0	0	0	0	0	0	0	0	0	0	0	0	0	0	0	0	0	0	3	1	1	1	1	0	0	0	0	0	0	0	0	0	0	0	0	0	0	0	0	0	0	0	0	1	1	3
k__Bacteria;p__Firmicutes;c__Erysipelotrichia;o__Erysipelotrichales;f__Erysipelotrichaceae;g__Turicibacter;s__Turicibacter_sp._H121;t__Turicibacter_sp._H121_H121	0	0	0	0	0	0	0	0	0	0	0	0	0	0	0	0	0	0	0	0	1	1	2	1	3	14	5	1	0	0	0	0	0	0	0	0	0	0	0	0	0	0	0	0	0	0	1	2	1
k__Bacteria;p__Firmicutes;c__Negativicutes;o__Acidaminococcales;f__Acidaminococcaceae;g__Acidaminococcus;s__Acidaminococcus_intestini;t__Acidaminococcus_intestini_DSM_21505	0	0	0	0	0	0	0	0	0	0	0	0	0	0	0	0	0	0	0	0	0	0	0	0	1	0	0	1	2	1	2	1	0	0	0	0	0	0	0	0	0	0	0	0	0	0	0	0	0
k__Bacteria;p__Firmicutes;c__Negativicutes;o__Acidaminococcales;f__Acidaminococcaceae;g__Acidaminococcus;s__Acidaminococcus_intestini;t__Acidaminococcus_intestini_RyC-MR95	2	0	0	0	1	0	1	0	0	0	0	0	3	0	3	0	3	5	2	3	0	1	0	1	3	0	1	1	6	6	6	5	0	0	0	0	0	0	0	0	0	0	0	0	0	0	0	0	2
k__Bacteria;p__Firmicutes;c__Negativicutes;o__Acidaminococcales;f__Acidaminococcaceae;g__Acidaminococcus;s__Acidaminococcus_intestini;t__Other	0	0	0	0	0	0	0	0	0	0	0	0	0	0	0	0	1	0	0	0	0	1	0	0	1	0	1	1	7	3	4	6	0	0	0	0	0	0	0	0	0	0	0	0	0	0	0	0	0
k__Bacteria;p__Firmicutes;c__Negativicutes;o__Acidaminococcales;f__Acidaminococcaceae;g__Acidaminococcus;s__Acidaminococcus_sp._HPA0509;t__Acidaminococcus_sp._HPA0509_HPA0509	0	0	0	0	0	0	0	0	0	0	0	0	0	0	0	0	0	0	0	0	0	0	0	1	0	0	0	0	2	1	1	0	0	0	0	0	0	0	0	0	0	0	0	0	0	0	0	0	0
k__Bacteria;p__Firmicutes;c__Negativicutes;o__Acidaminococcales;f__Acidaminococcaceae;g__Acidaminococcus;s__Other;t__Other	0	0	0	0	0	0	0	0	0	0	0	0	0	0	0	0	39	47	55	35	54	56	72	55	96	96	134	107	282	265	338	316	0	0	0	0	0	0	0	0	0	0	2	0	0	0	0	0	0
k__Bacteria;p__Firmicutes;c__Negativicutes;o__Acidaminococcales;f__Acidaminococcaceae;g__Phascolarctobacterium;s__Phascolarctobacterium_succinatutens;t__Phascolarctobacterium_succinatutens_YIT_12067	0	0	0	0	0	0	0	0	0	0	0	0	0	0	0	0	0	0	0	0	0	0	0	0	0	0	0	0	0	0	0	0	0	0	0	0	0	0	0	0	0	0	0	0	0	0	29	33	30
k__Bacteria;p__Firmicutes;c__Negativicutes;o__Other;f__Other;g__Other;s__Other;t__Other	1	1	1	1	1	2	4	2	0	0	1	0	1	3	0	0	0	0	0	0	0	0	0	0	1	0	0	0	1	0	0	0	0	0	0	0	0	0	0	0	0	0	0	0	0	0	0	0	1
k__Bacteria;p__Firmicutes;c__Negativicutes;o__Selenomonadales;f__Selenomonadaceae;g__Megamonas;s__Megamonas_funiformis;t__Megamonas_funiformis_Marseille-P3344	0	0	0	0	0	0	0	0	0	0	0	0	0	0	0	0	5	6	3	31	17	37	18	53	90	122	117	168	17	10	18	25	0	0	0	0	0	0	0	0	2	3	1	0	0	0	0	0	0
k__Bacteria;p__Firmicutes;c__Negativicutes;o__Selenomonadales;f__Selenomonadaceae;g__Megamonas;s__Megamonas_funiformis;t__Megamonas_funiformis_YIT_11815	0	0	0	0	0	0	0	0	0	0	0	0	0	0	0	0	2	5	5	19	14	25	12	20	47	67	56	83	8	7	6	16	0	0	0	0	0	0	0	0	25	44	6	2	7	0	0	1	0
k__Bacteria;p__Firmicutes;c__Negativicutes;o__Selenomonadales;f__Selenomonadaceae;g__Megamonas;s__Megamonas_funiformis;t__Other	0	0	0	0	0	0	0	0	0	0	0	0	0	0	0	0	2	4	3	10	12	8	4	15	23	25	33	44	3	2	6	7	0	0	0	0	0	0	0	0	2	2	0	0	1	0	0	0	0
k__Bacteria;p__Firmicutes;c__Negativicutes;o__Selenomonadales;f__Selenomonadaceae;g__Megamonas;s__Megamonas_hypermegale;t__Megamonas_hypermegale_NCTC10570	0	0	0	0	0	0	0	0	0	0	0	0	0	0	0	0	0	0	0	1	0	1	0	2	0	1	0	1	0	0	0	0	0	0	0	0	0	0	0	0	0	0	0	0	0	0	0	0	0
k__Bacteria;p__Firmicutes;c__Negativicutes;o__Selenomonadales;f__Selenomonadaceae;g__Megamonas;s__Megamonas_hypermegale;t__Other	0	0	0	0	0	0	0	0	0	0	0	0	0	0	0	0	0	0	0	0	0	0	0	0	0	0	0	3	0	0	0	0	0	0	0	0	0	0	0	0	0	0	0	0	0	0	0	0	0
k__Bacteria;p__Firmicutes;c__Negativicutes;o__Selenomonadales;f__Selenomonadaceae;g__Megamonas;s__Megamonas_rupellensis;t__Megamonas_rupellensis_DSM_19944	0	0	0	0	0	0	0	0	0	0	0	0	0	0	0	0	1	1	5	12	4	8	4	15	27	35	28	51	4	4	3	4	0	0	0	0	0	0	0	0	8	8	0	0	0	0	0	0	0
k__Bacteria;p__Firmicutes;c__Negativicutes;o__Selenomonadales;f__Selenomonadaceae;g__Megamonas;s__Megamonas_sp._Calf98-2;t__Megamonas_sp._Calf98-2_Calf98-2	0	0	0	0	0	0	0	0	0	0	0	0	0	0	0	0	4	5	8	38	26	34	29	43	105	100	109	152	13	9	23	26	0	0	0	0	0	0	0	0	3	7	0	1	2	0	0	0	0
k__Bacteria;p__Firmicutes;c__Negativicutes;o__Selenomonadales;f__Selenomonadaceae;g__Megamonas;s__Other;t__Other	0	0	0	0	0	0	0	1	2	2	0	1	0	1	1	0	59	56	45	245	212	244	148	292	792	729	757	1034	88	79	99	142	1	0	0	0	0	0	3	0	51	38	10	4	13	4	1	1	0
k__Bacteria;p__Firmicutes;c__Negativicutes;o__Selenomonadales;f__Selenomonadaceae;g__Mitsuokella;s__Mitsuokella_jalaludinii;t__Mitsuokella_jalaludinii_2789STDY5608828	70	75	50	42	144	124	93	61	29	27	20	0	50	32	30	18	0	0	0	0	0	0	0	0	0	0	0	0	0	0	0	0	0	0	0	0	0	0	0	0	0	0	0	0	0	0	0	0	0
k__Bacteria;p__Firmicutes;c__Negativicutes;o__Selenomonadales;f__Selenomonadaceae;g__Mitsuokella;s__Mitsuokella_multacida;t__Mitsuokella_multacida_DSM_20544	6	0	0	0	4	4	3	0	0	0	0	0	4	0	2	0	0	0	0	0	0	0	0	0	0	0	0	0	0	0	0	0	0	0	0	0	0	0	0	0	0	0	0	0	0	0	0	0	0
k__Bacteria;p__Firmicutes;c__Negativicutes;o__Selenomonadales;f__Selenomonadaceae;g__Mitsuokella;s__Other;t__Other	3	1	1	1	3	3	3	1	0	0	1	0	0	1	1	0	0	0	0	0	0	0	0	0	0	0	0	0	0	0	0	0	0	0	0	0	0	0	0	0	0	0	0	0	0	0	0	0	0
k__Bacteria;p__Firmicutes;c__Negativicutes;o__Selenomonadales;f__Selenomonadaceae;g__Selenomonas;s__Selenomonas_bovis;t__Selenomonas_bovis_8-14-1	0	0	0	0	0	0	0	0	0	0	0	0	0	0	0	0	0	0	0	0	0	0	0	0	0	0	0	0	0	0	0	0	0	0	0	0	0	0	0	0	0	0	0	0	0	0	0	0	0
k__Bacteria;p__Firmicutes;c__Negativicutes;o__Veillonellales;f__Veillonellaceae;g__Caecibacter;s__Caecibacter_massiliensis;t__Caecibacter_massiliensis_Marseille-P2974	0	0	0	0	1	0	0	0	0	0	0	0	0	0	0	0	0	0	0	0	0	0	0	0	0	0	0	0	1	0	0	0	0	0	0	0	0	0	0	0	0	0	0	0	0	0	0	0	0
k__Bacteria;p__Firmicutes;c__Negativicutes;o__Veillonellales;f__Veillonellaceae;g__Dialister;s__Dialister_invisus;t__Dialister_invisus_DSM_15470	0	0	0	0	0	0	0	0	0	0	0	0	0	0	0	0	0	0	0	0	0	0	0	0	0	0	0	0	0	0	0	0	0	0	0	0	0	0	0	0	0	0	0	0	0	0	0	0	0
k__Bacteria;p__Firmicutes;c__Negativicutes;o__Veillonellales;f__Veillonellaceae;g__Megasphaera;s__Megasphaera_elsdenii;t__Megasphaera_elsdenii_14-14	4	1	0	3	3	3	0	4	0	0	0	0	1	0	0	0	0	0	0	0	0	0	0	0	0	0	0	0	0	0	0	0	0	0	0	0	0	0	0	0	0	0	0	0	0	0	0	0	0
k__Bacteria;p__Firmicutes;c__Negativicutes;o__Veillonellales;f__Veillonellaceae;g__Megasphaera;s__Megasphaera_elsdenii;t__Megasphaera_elsdenii_J1	2	4	1	1	0	1	1	1	0	0	0	0	0	0	0	1	0	0	0	0	0	0	0	0	0	0	0	0	0	0	0	0	0	0	0	0	0	0	0	0	0	0	0	0	0	0	0	0	0
k__Bacteria;p__Firmicutes;c__Negativicutes;o__Veillonellales;f__Veillonellaceae;g__Megasphaera;s__Megasphaera_elsdenii;t__Megasphaera_elsdenii_YE34	0	0	0	1	2	1	1	0	0	0	0	0	0	0	0	0	0	0	0	0	0	0	0	0	0	0	0	0	0	0	0	0	0	0	0	0	0	0	0	0	0	0	0	0	0	0	0	0	0
k__Bacteria;p__Firmicutes;c__Negativicutes;o__Veillonellales;f__Veillonellaceae;g__Megasphaera;s__Megasphaera_elsdenii;t__Other	26	12	30	25	29	39	30	15	1	0	4	0	3	0	5	1	0	0	0	0	0	0	0	0	0	0	0	0	0	0	0	0	0	0	0	0	0	0	0	0	2	0	0	0	0	0	0	0	0
k__Bacteria;p__Firmicutes;c__Negativicutes;o__Veillonellales;f__Veillonellaceae;g__Megasphaera;s__Megasphaera_massiliensis;t__Megasphaera_massiliensis_NP3	0	0	0	0	0	0	0	0	0	0	0	0	0	0	0	0	53	51	74	31	15	13	20	11	33	29	36	13	63	52	59	50	0	0	0	0	0	0	0	0	0	0	0	0	0	0	0	0	0
k__Bacteria;p__Firmicutes;c__Negativicutes;o__Veillonellales;f__Veillonellaceae;g__Megasphaera;s__Megasphaera_sp._MJR8396C;t__Megasphaera_sp._MJR8396C_MJR8396C	0	0	0	0	0	0	0	0	0	0	0	0	1	0	1	0	2	1	2	0	0	0	0	0	0	0	1	0	0	0	1	0	0	0	0	0	0	0	0	0	0	0	0	0	0	0	0	0	0
k__Bacteria;p__Firmicutes;c__Negativicutes;o__Veillonellales;f__Veillonellaceae;g__Megasphaera;s__Other;t__Other	0	0	0	0	0	0	0	0	0	0	0	0	0	0	0	0	1	1	3	0	0	0	0	1	2	1	0	2	1	3	2	3	0	0	0	0	0	0	0	0	0	0	2	0	0	0	0	0	0
k__Bacteria;p__Firmicutes;c__Negativicutes;o__Veillonellales;f__Veillonellaceae;g__Veillonella;s__Other;t__Other	1	0	1	0	2	2	0	0	0	1	0	3	0	3	3	2	0	0	0	0	0	0	0	0	1	0	1	0	0	0	0	0	1	1	0	0	2	2	0	0	1	0	0	0	0	0	0	0	0
k__Bacteria;p__Firmicutes;c__Negativicutes;o__Veillonellales;f__Veillonellaceae;g__Veillonella;s__Veillonella_atypica;t__Other	0	0	0	0	0	0	0	0	0	0	0	0	0	0	0	0	0	0	0	0	0	0	0	0	0	0	0	0	0	0	0	0	0	0	0	0	0	0	0	0	0	0	0	0	0	0	0	0	0
k__Bacteria;p__Firmicutes;c__Negativicutes;o__Veillonellales;f__Veillonellaceae;g__Veillonella;s__Veillonella_atypica;t__Veillonella_atypica_CMW7756B	0	0	0	0	0	0	0	0	0	0	0	0	0	0	0	0	0	0	0	0	0	0	0	0	0	0	0	0	0	0	0	0	0	0	0	0	0	0	0	0	0	0	0	0	0	0	0	0	0
k__Bacteria;p__Firmicutes;c__Negativicutes;o__Veillonellales;f__Veillonellaceae;g__Veillonella;s__Veillonella_atypica;t__Veillonella_atypica_KON	0	0	0	0	0	0	0	0	0	0	0	0	0	0	0	0	0	0	0	0	0	0	0	0	0	0	0	0	0	0	0	0	0	0	0	0	0	0	0	0	0	0	0	0	0	0	0	0	0
k__Bacteria;p__Firmicutes;c__Negativicutes;o__Veillonellales;f__Veillonellaceae;g__Veillonella;s__Veillonella_dispar;t__Other	0	0	0	0	0	0	0	0	0	0	0	0	2	0	0	0	0	0	0	0	0	0	0	0	0	0	0	0	0	0	0	0	0	0	0	0	1	0	0	0	0	0	0	0	0	0	0	0	0
k__Bacteria;p__Firmicutes;c__Negativicutes;o__Veillonellales;f__Veillonellaceae;g__Veillonella;s__Veillonella_dispar;t__Veillonella_dispar_ATCC_17748	0	0	0	0	0	0	0	0	0	0	0	0	0	3	1	0	0	0	0	0	0	0	0	0	0	0	0	0	0	0	0	0	0	0	0	0	1	0	0	0	1	0	0	0	0	0	2	0	0
k__Bacteria;p__Firmicutes;c__Negativicutes;o__Veillonellales;f__Veillonellaceae;g__Veillonella;s__Veillonella_dispar;t__Veillonella_dispar_DNF00926	0	0	0	0	0	0	0	0	0	0	0	0	3	3	2	0	0	0	0	0	0	0	0	0	0	0	0	0	0	0	0	0	0	0	0	0	2	0	0	0	0	0	0	0	0	0	4	3	5
k__Bacteria;p__Firmicutes;c__Negativicutes;o__Veillonellales;f__Veillonellaceae;g__Veillonella;s__Veillonella_parvula;t__Other	0	0	0	0	0	0	0	0	0	0	0	0	1	0	0	0	0	0	0	0	0	0	0	0	0	0	0	0	0	0	0	0	0	0	0	0	0	0	0	0	0	0	0	0	0	0	0	0	0
k__Bacteria;p__Firmicutes;c__Negativicutes;o__Veillonellales;f__Veillonellaceae;g__Veillonella;s__Veillonella_parvula;t__Veillonella_parvula_DNF00876	0	0	0	0	0	0	0	0	0	0	0	0	0	0	0	0	0	0	0	0	0	0	0	0	0	0	0	0	0	0	0	0	0	0	0	0	0	0	0	0	0	0	0	0	0	0	0	0	0
k__Bacteria;p__Firmicutes;c__Negativicutes;o__Veillonellales;f__Veillonellaceae;g__Veillonella;s__Veillonella_parvula;t__Veillonella_parvula_UMB0371	0	0	0	0	0	0	0	0	0	0	0	0	0	0	0	0	0	0	0	0	0	0	0	0	0	0	0	0	0	0	0	0	0	0	0	0	0	0	0	0	0	0	0	0	0	0	0	0	0
k__Bacteria;p__Firmicutes;c__Negativicutes;o__Veillonellales;f__Veillonellaceae;g__Veillonella;s__Veillonella_parvula;t__Veillonella_parvula_UTDB1-3	0	0	0	0	0	0	0	0	0	0	0	0	1	0	0	0	0	0	0	0	0	0	0	0	0	0	0	0	0	0	0	0	0	0	0	0	0	0	0	0	0	0	0	0	0	0	0	0	0
k__Bacteria;p__Firmicutes;c__Negativicutes;o__Veillonellales;f__Veillonellaceae;g__Veillonella;s__Veillonella_sp._3_1_44;t__Veillonella_sp._3_1_44_3_1_44	0	0	0	0	0	0	0	0	0	0	0	0	0	0	0	0	0	0	0	0	0	0	0	0	0	0	0	0	0	0	0	0	0	0	0	0	0	0	0	0	0	0	0	0	0	0	0	0	0
k__Bacteria;p__Firmicutes;c__Negativicutes;o__Veillonellales;f__Veillonellaceae;g__Veillonella;s__Veillonella_sp._6_1_27;t__Veillonella_sp._6_1_27_6_1_27	0	0	0	0	0	0	0	0	0	0	0	0	0	0	0	0	0	0	0	0	0	0	0	0	0	0	0	0	0	0	0	0	0	0	0	0	0	0	0	0	0	0	0	0	0	0	0	0	0
k__Bacteria;p__Firmicutes;c__Negativicutes;o__Veillonellales;f__Veillonellaceae;g__Veillonella;s__Veillonella_sp._HPA0037;t__Veillonella_sp._HPA0037_HPA0037	0	0	0	0	0	0	0	0	0	0	0	0	0	0	0	0	0	0	0	0	0	0	0	0	0	0	0	0	0	0	0	0	0	0	0	0	0	0	0	0	0	0	0	0	0	0	0	0	0
k__Bacteria;p__Firmicutes;c__Negativicutes;o__Veillonellales;f__Veillonellaceae;g__Veillonella;s__Veillonella_tobetsuensis;t__Veillonella_tobetsuensis_ATCC_BAA-2400	0	0	0	0	0	0	0	0	0	0	0	0	0	0	0	0	0	0	0	0	0	0	0	0	0	0	0	0	0	0	0	0	0	0	0	0	0	0	0	0	0	0	0	0	0	0	0	0	0
k__Bacteria;p__Firmicutes;c__Other;o__Other;f__Other;g__Other;s__Other;t__Other	116	101	122	88	74	57	67	59	46	29	45	52	131	152	159	154	113	113	119	117	205	210	189	228	77	84	85	107	66	53	49	57	104	139	135	153	257	265	238	204	280	315	250	235	248	170	327	383	355
k__Bacteria;p__Firmicutes;c__Tissierellia;o__Tissierellales;f__Peptoniphilaceae;g__Anaerococcus;s__Anaerococcus_obesiensis;t__Anaerococcus_obesiensis_ph10	0	0	0	0	0	0	0	0	0	0	0	0	0	0	0	0	0	0	0	0	0	0	0	0	0	0	0	0	0	0	0	0	0	0	0	0	0	0	0	0	0	0	0	0	0	0	0	0	0
k__Bacteria;p__Firmicutes;c__Tissierellia;o__Tissierellales;f__Peptoniphilaceae;g__Anaerococcus;s__Anaerococcus_sp._HMSC065G05;t__Anaerococcus_sp._HMSC065G05_HMSC065G05	0	0	0	0	0	0	0	0	0	0	0	0	0	0	0	0	0	0	0	0	0	0	0	0	0	0	0	0	0	0	0	0	0	0	0	0	0	0	0	0	0	0	0	0	0	0	0	0	0
k__Bacteria;p__Firmicutes;c__Tissierellia;o__Tissierellales;f__Peptoniphilaceae;g__Anaerococcus;s__Anaerococcus_sp._HMSC075B03;t__Anaerococcus_sp._HMSC075B03_HMSC075B03	0	0	0	0	0	0	0	0	0	0	0	0	0	0	0	0	0	0	0	0	0	0	0	0	0	0	0	0	0	0	0	0	0	0	0	0	0	0	0	0	0	0	0	0	0	0	0	0	0
k__Bacteria;p__Firmicutes;c__Tissierellia;o__Tissierellales;f__Peptoniphilaceae;g__Anaerococcus;s__Anaerococcus_vaginalis;t__Anaerococcus_vaginalis_ATCC_51170	0	0	0	0	0	0	0	0	0	0	0	0	0	0	0	0	0	0	0	0	0	0	0	0	0	0	0	0	0	0	0	0	0	0	0	0	0	0	0	0	0	0	0	0	0	0	0	0	0
k__Bacteria;p__Firmicutes;c__Tissierellia;o__Tissierellales;f__Peptoniphilaceae;g__Anaerococcus;s__Other;t__Other	0	0	0	0	0	0	0	0	0	0	0	0	0	0	0	0	0	0	0	0	0	0	0	0	0	0	0	0	0	0	0	0	0	0	0	0	1	0	0	0	0	0	0	0	0	0	0	0	0
k__Bacteria;p__Firmicutes;c__Tissierellia;o__Tissierellales;f__Peptoniphilaceae;g__Finegoldia;s__Finegoldia_magna;t__Finegoldia_magna_ATCC_53516	0	0	0	0	0	0	0	0	0	0	0	0	0	0	0	0	0	0	0	0	0	0	0	0	0	0	0	0	0	0	0	0	0	0	0	0	0	0	0	0	0	0	0	0	0	0	0	0	0
k__Bacteria;p__Firmicutes;c__Tissierellia;o__Tissierellales;f__Peptoniphilaceae;g__Finegoldia;s__Finegoldia_magna;t__Finegoldia_magna_UMB0115	0	0	0	0	0	0	0	0	0	0	0	0	0	0	0	0	0	0	0	0	0	0	0	0	0	0	0	0	0	0	0	0	0	0	0	0	0	0	0	0	0	0	0	0	0	0	0	0	0
k__Bacteria;p__Firmicutes;c__Tissierellia;o__Tissierellales;f__Peptoniphilaceae;g__Finegoldia;s__Finegoldia_magna;t__Other	0	0	0	0	0	0	0	0	0	0	0	0	0	0	0	0	0	0	0	0	0	0	0	0	0	0	0	0	0	0	0	0	0	0	0	0	0	0	0	0	0	0	0	0	0	0	0	0	0
k__Bacteria;p__Firmicutes;c__Tissierellia;o__Tissierellales;f__Peptoniphilaceae;g__Murdochiella;s__Murdochiella_vaginalis;t__Murdochiella_vaginalis_Marseille-P2341	0	0	0	0	0	0	0	0	0	0	0	0	0	0	2	0	0	0	0	0	0	0	0	0	0	0	0	0	0	0	0	0	0	0	0	0	0	0	0	0	0	0	0	0	0	0	2	3	0
k__Bacteria;p__Firmicutes;c__Tissierellia;o__Tissierellales;f__Peptoniphilaceae;g__Other;s__Other;t__Other	0	0	0	0	0	0	0	0	0	0	0	0	0	0	0	0	0	0	0	0	0	0	0	0	0	0	0	0	0	0	0	0	0	0	0	0	0	0	0	0	0	0	0	0	0	0	0	0	0
k__Bacteria;p__Firmicutes;c__Tissierellia;o__Tissierellales;f__Peptoniphilaceae;g__Peptoniphilus;s__Peptoniphilus_harei;t__Peptoniphilus_harei_ACS-146-V-Sch2b	0	0	0	0	0	0	0	0	0	0	0	0	0	0	0	0	0	0	0	0	0	0	0	0	0	0	0	0	0	0	0	0	0	0	0	0	0	0	0	0	0	0	0	0	0	0	0	0	0
k__Bacteria;p__Firmicutes;c__Tissierellia;o__Tissierellales;f__Peptoniphilaceae;g__Peptoniphilus;s__Peptoniphilus_lacrimalis;t__Peptoniphilus_lacrimalis_DSM_7455	0	0	0	0	0	0	0	0	0	0	0	0	0	0	0	0	0	0	0	0	0	0	0	0	0	0	0	0	0	0	0	0	0	0	0	0	0	0	0	0	0	0	0	0	0	0	0	0	0
k__Bacteria;p__Fusobacteria;c__Fusobacteriia;o__Fusobacteriales;f__Fusobacteriaceae;g__Fusobacterium;s__Fusobacterium_naviforme;t__Fusobacterium_naviforme_ATCC_25832	1	0	0	0	0	0	0	0	0	0	0	0	0	0	3	0	0	0	0	0	0	0	1	0	1	0	0	0	0	0	0	0	0	0	0	0	0	0	0	0	0	0	0	0	0	0	0	0	0
k__Bacteria;p__Lentisphaerae;c__Lentisphaeria;o__Victivallales;f__Other;g__Other;s__Victivallales_bacterium_CCUG_44730;t__Victivallales_bacterium_CCUG_44730_CCUG_44730	0	0	0	0	0	0	0	0	0	0	0	0	0	0	0	0	0	0	0	0	0	0	0	0	2	0	0	0	0	0	0	0	0	0	0	0	0	0	0	0	0	0	0	0	0	0	1	1	1
k__Bacteria;p__Other;c__Other;o__Other;f__Other;g__Other;s__Other;t__Other	109	129	117	138	124	144	141	137	113	117	136	122	116	117	136	125	2935	3266	2716	2914	1717	1712	2045	2296	769	740	676	691	699	671	785	866	287	324	308	309	203	224	315	283	119	133	223	193	172	296	151	193	171
k__Bacteria;p__Other;c__Other;o__Other;f__Other;g__Other;s__bacterium_LF-3;t__bacterium_LF-3	15	27	21	21	51	45	58	75	44	34	53	456	44	65	75	359	0	0	0	9	0	0	2	8	1	0	3	5	2	0	3	2	23	32	39	26	129	147	118	97	148	299	161	166	280	136	35	50	46
k__Bacteria;p__Proteobacteria;c__Betaproteobacteria;o__Burkholderiales;f__Alcaligenaceae;g__Achromobacter;s__Achromobacter_sp._ATCC35328;t__Achromobacter_sp._ATCC35328_ATCC_35328	0	0	0	0	0	0	0	0	0	0	0	0	0	0	0	0	0	0	0	0	0	0	0	0	0	0	0	0	0	0	0	0	0	0	0	0	0	0	0	0	0	0	0	0	0	0	0	0	0
k__Bacteria;p__Proteobacteria;c__Betaproteobacteria;o__Burkholderiales;f__Other;g__Other;s__Burkholderiales_bacterium_1_1_47;t__Burkholderiales_bacterium_1_1_47_1_1_47	2	0	2	2	3	1	3	2	5	9	3	4	10	7	11	2	0	2	0	0	1	1	1	1	0	0	2	0	0	0	3	2	0	0	0	0	0	0	0	0	0	0	0	0	0	0	0	0	1
k__Bacteria;p__Proteobacteria;c__Betaproteobacteria;o__Burkholderiales;f__Other;g__Other;s__Other;t__Other	4	3	5	4	3	7	1	0	15	18	16	8	22	25	31	23	6	8	3	1	2	2	0	1	6	2	3	2	4	1	2	3	0	0	1	1	1	0	1	0	0	0	1	0	0	1	1	1	2
k__Bacteria;p__Proteobacteria;c__Betaproteobacteria;o__Burkholderiales;f__Sutterellaceae;g__Dakarella;s__Dakarella_massiliensis;t__Dakarella_massiliensis_ND3	0	0	0	0	0	0	0	0	0	0	0	0	0	0	0	0	1	4	0	0	5	0	6	0	2	0	4	0	4	0	2	1	0	0	0	0	0	0	0	0	0	0	0	0	0	0	0	0	0
k__Bacteria;p__Proteobacteria;c__Betaproteobacteria;o__Burkholderiales;f__Sutterellaceae;g__Duodenibacillus;s__Duodenibacillus_massiliensis;t__Duodenibacillus_massiliensis_Marseille-P2968	0	0	0	0	0	0	0	0	0	0	0	0	0	0	0	0	0	0	0	0	0	0	3	0	4	0	1	0	0	0	2	0	0	0	0	0	0	0	0	0	0	0	0	0	0	0	474	377	305
k__Bacteria;p__Proteobacteria;c__Betaproteobacteria;o__Burkholderiales;f__Sutterellaceae;g__Other;s__Other;t__Other	0	0	0	0	0	0	0	0	0	0	0	0	0	0	0	0	0	0	0	0	0	0	0	0	0	0	0	0	0	0	0	0	0	0	0	0	0	0	0	0	0	0	0	0	0	0	0	0	0
k__Bacteria;p__Proteobacteria;c__Betaproteobacteria;o__Burkholderiales;f__Sutterellaceae;g__Parasutterella;s__Parasutterella_excrementihominis;t__Parasutterella_excrementihominis_YIT_11859	1	3	3	3	1	3	3	2	5	2	10	3	16	7	14	12	3	0	2	1	3	3	2	2	1	0	4	0	1	0	0	2	0	0	0	0	0	0	0	0	0	0	0	0	0	0	2	0	0
k__Bacteria;p__Proteobacteria;c__Betaproteobacteria;o__Burkholderiales;f__Sutterellaceae;g__Sutterella;s__Other;t__Other	0	0	0	0	0	0	0	0	1	1	0	0	0	0	0	0	17	9	13	8	40	41	27	19	194	122	178	118	149	159	119	95	0	0	1	0	1	0	0	0	23	6	2	3	0	1	0	0	0
k__Bacteria;p__Proteobacteria;c__Betaproteobacteria;o__Burkholderiales;f__Sutterellaceae;g__Sutterella;s__Sutterella_sp._KLE1602;t__Sutterella_sp._KLE1602_KLE1602	0	0	0	0	0	0	0	0	0	0	0	0	0	0	0	0	6	4	6	4	18	8	18	6	72	60	79	55	55	54	42	47	0	0	0	0	0	0	0	0	6	1	0	2	0	0	0	0	0
k__Bacteria;p__Proteobacteria;c__Betaproteobacteria;o__Burkholderiales;f__Sutterellaceae;g__Sutterella;s__Sutterella_wadsworthensis;t__Other	0	0	0	0	0	0	0	0	0	0	0	0	0	0	0	0	0	0	0	0	0	0	0	0	0	0	0	1	0	2	0	0	35	30	47	46	35	26	38	45	50	28	51	51	28	41	0	0	2
k__Bacteria;p__Proteobacteria;c__Betaproteobacteria;o__Burkholderiales;f__Sutterellaceae;g__Sutterella;s__Sutterella_wadsworthensis;t__Sutterella_wadsworthensis_2_1_59BFAA	0	0	0	0	0	0	0	0	0	0	0	0	0	0	0	0	10	2	5	3	11	14	12	10	49	42	49	31	47	43	47	34	0	0	0	0	0	0	0	0	6	1	1	0	0	0	0	0	0
k__Bacteria;p__Proteobacteria;c__Betaproteobacteria;o__Burkholderiales;f__Sutterellaceae;g__Sutterella;s__Sutterella_wadsworthensis;t__Sutterella_wadsworthensis_3_1_45B	0	0	0	0	0	0	0	0	0	0	0	0	0	0	0	0	0	0	0	0	0	0	0	0	0	0	0	0	0	0	1	0	35	28	27	54	24	24	22	29	49	25	44	26	22	21	0	0	1
k__Bacteria;p__Proteobacteria;c__Betaproteobacteria;o__Burkholderiales;f__Sutterellaceae;g__Sutterella;s__Sutterella_wadsworthensis;t__Sutterella_wadsworthensis_HGA0223	0	0	0	0	0	0	0	0	0	0	0	0	0	0	0	0	0	0	0	0	0	0	0	0	0	0	0	0	0	0	0	0	17	19	19	17	14	14	23	12	25	9	15	13	13	13	0	0	0
k__Bacteria;p__Proteobacteria;c__Betaproteobacteria;o__Neisseriales;f__Neisseriaceae;g__Neisseria;s__Other;t__Other	0	0	0	2	0	0	0	0	1	1	0	1	0	2	0	1	0	0	0	0	0	0	0	0	0	0	0	1	0	0	0	0	0	0	0	0	0	0	0	0	0	0	0	0	0	0	0	0	0
k__Bacteria;p__Proteobacteria;c__Deltaproteobacteria;o__Desulfovibrionales;f__Desulfovibrionaceae;g__Bilophila;s__Bilophila_sp._4_1_30;t__Bilophila_sp._4_1_30_4_1_30	0	0	0	0	0	0	0	0	0	0	0	0	0	0	0	0	1	1	5	2	2	0	0	2	3	0	3	0	1	1	1	0	3	4	4	0	0	0	0	0	0	0	0	0	0	0	0	0	0
k__Bacteria;p__Proteobacteria;c__Deltaproteobacteria;o__Desulfovibrionales;f__Desulfovibrionaceae;g__Bilophila;s__Bilophila_wadsworthia;t__Bilophila_wadsworthia_3_1_6	0	0	1	0	0	0	0	0	0	0	0	0	1	0	0	0	1	2	4	3	3	4	3	4	4	2	6	1	2	1	2	0	5	3	2	1	0	1	0	0	0	0	0	0	0	0	0	0	0
k__Bacteria;p__Proteobacteria;c__Deltaproteobacteria;o__Desulfovibrionales;f__Desulfovibrionaceae;g__Bilophila;s__Bilophila_wadsworthia;t__Bilophila_wadsworthia_ATCC_49260	0	0	0	0	0	0	0	0	1	0	0	0	1	0	0	0	3	7	6	4	1	7	1	1	4	1	1	4	2	2	3	4	3	6	3	3	1	0	0	0	0	0	0	4	0	0	0	0	0
k__Bacteria;p__Proteobacteria;c__Deltaproteobacteria;o__Desulfovibrionales;f__Desulfovibrionaceae;g__Bilophila;s__Bilophila_wadsworthia;t__Other	1	0	1	0	2	0	0	0	1	0	0	0	1	0	0	0	21	11	12	3	9	10	3	3	3	6	6	7	8	6	8	5	14	11	6	17	2	1	0	0	2	2	0	5	0	0	0	0	0
k__Bacteria;p__Proteobacteria;c__Deltaproteobacteria;o__Desulfovibrionales;f__Desulfovibrionaceae;g__Bilophila;s__Other;t__Other	1	1	1	0	1	2	0	0	2	0	0	0	0	0	0	1	14	8	12	8	6	10	10	5	8	4	8	4	5	5	7	3	13	13	10	13	2	3	7	2	1	0	4	0	0	1	0	0	0
k__Bacteria;p__Proteobacteria;c__Deltaproteobacteria;o__Desulfovibrionales;f__Desulfovibrionaceae;g__Desulfovibrio;s__Desulfovibrio_piger;t__Desulfovibrio_piger	0	0	0	0	0	0	0	0	0	0	0	0	0	0	0	0	0	0	0	0	0	0	0	0	0	0	0	0	0	0	0	0	0	0	0	0	0	0	0	0	0	0	0	0	0	0	1	0	0
k__Bacteria;p__Proteobacteria;c__Deltaproteobacteria;o__Desulfovibrionales;f__Desulfovibrionaceae;g__Desulfovibrio;s__Desulfovibrio_piger;t__Desulfovibrio_piger_ATCC_29098	0	0	0	0	0	0	0	0	0	0	0	0	0	0	0	0	0	0	0	0	0	0	0	0	0	0	0	0	0	0	0	0	0	0	0	0	0	0	0	0	0	0	0	0	0	0	3	0	3
k__Bacteria;p__Proteobacteria;c__Deltaproteobacteria;o__Desulfovibrionales;f__Desulfovibrionaceae;g__Desulfovibrio;s__Other;t__Other	0	0	0	0	0	0	0	0	0	0	0	0	0	0	0	0	0	0	0	0	0	0	0	0	0	0	0	0	1	0	0	0	0	0	0	0	0	0	0	0	0	0	0	0	0	0	0	0	0
k__Bacteria;p__Proteobacteria;c__Deltaproteobacteria;o__Desulfovibrionales;f__Desulfovibrionaceae;g__Other;s__Other;t__Other	0	0	0	0	0	0	0	0	0	0	0	0	0	0	0	0	0	0	0	0	0	0	0	0	0	0	0	0	0	0	0	0	0	0	0	0	0	0	0	0	0	0	0	0	0	0	0	0	0
k__Bacteria;p__Proteobacteria;c__Deltaproteobacteria;o__Other;f__Other;g__Other;s__Other;t__Other	0	0	0	0	0	0	0	0	0	0	0	0	0	0	0	0	0	0	0	1	0	0	0	0	1	0	0	1	0	0	0	0	0	0	0	0	0	0	0	0	0	0	0	0	0	0	0	0	0
k__Bacteria;p__Proteobacteria;c__Epsilonproteobacteria;o__Campylobacterales;f__Campylobacteraceae;g__Campylobacter;s__Campylobacter_sp._P0106;t__Campylobacter_sp._P0106_P0106	0	0	0	0	0	0	0	0	0	0	0	0	0	0	0	0	0	0	0	0	0	0	0	0	0	0	0	0	0	0	0	0	0	0	0	0	0	0	0	0	0	0	0	0	0	0	0	0	0
k__Bacteria;p__Proteobacteria;c__Epsilonproteobacteria;o__Campylobacterales;f__Campylobacteraceae;g__Campylobacter;s__Other;t__Other	1	0	0	0	0	0	1	1	0	0	0	0	2	1	0	1	0	0	0	1	0	1	0	0	1	1	1	0	2	0	0	0	1	0	0	0	1	0	0	0	1	1	0	0	2	0	0	2	2
k__Bacteria;p__Proteobacteria;c__Gammaproteobacteria;o__Alteromonadales;f__Colwelliaceae;g__Colwellia;s__Colwellia_echini;t__Colwellia_echini_A3	0	0	0	0	0	0	0	0	0	0	0	0	0	0	0	0	0	0	0	0	0	0	0	0	1	0	0	0	0	0	0	0	0	0	0	0	0	0	0	0	0	0	0	0	0	0	0	0	0
k__Bacteria;p__Proteobacteria;c__Gammaproteobacteria;o__Enterobacterales;f__Enterobacteriaceae;g__Citrobacter;s__Other;t__Other	0	0	0	0	0	0	0	0	0	0	0	0	0	0	0	0	0	0	0	0	0	0	0	0	0	0	0	0	0	0	0	0	0	0	0	0	0	0	0	0	0	0	0	0	0	0	0	0	0
k__Bacteria;p__Proteobacteria;c__Gammaproteobacteria;o__Enterobacterales;f__Enterobacteriaceae;g__Enterobacter;s__Other;t__Other	0	0	0	0	0	0	0	0	0	0	0	0	0	0	0	0	0	0	0	0	0	0	0	0	0	0	0	0	0	0	0	0	0	0	0	0	0	0	0	0	0	0	2	0	0	0	1	0	0
k__Bacteria;p__Proteobacteria;c__Gammaproteobacteria;o__Enterobacterales;f__Enterobacteriaceae;g__Escherichia;s__Escherichia_albertii;t__Escherichia_albertii_2014C-4356	0	0	0	0	0	0	0	0	0	0	0	0	0	0	0	0	0	0	0	0	0	0	0	0	0	0	0	0	0	0	0	0	0	0	0	0	0	0	0	0	0	0	0	0	0	0	0	0	0
k__Bacteria;p__Proteobacteria;c__Gammaproteobacteria;o__Enterobacterales;f__Enterobacteriaceae;g__Escherichia;s__Escherichia_albertii;t__Escherichia_albertii_20H38	0	0	0	0	0	0	0	0	0	0	0	0	0	0	0	0	0	0	0	0	0	0	0	0	0	0	0	0	0	0	0	0	0	0	0	0	0	0	0	0	0	0	0	0	0	0	0	0	0
k__Bacteria;p__Proteobacteria;c__Gammaproteobacteria;o__Enterobacterales;f__Enterobacteriaceae;g__Escherichia;s__Escherichia_coli;t__Escherichia_coli_11128	0	0	0	0	0	0	0	0	0	0	0	0	0	0	0	0	0	0	0	0	0	0	0	0	0	0	0	0	0	0	0	0	0	0	0	0	0	0	0	0	0	0	0	0	0	0	0	0	0
k__Bacteria;p__Proteobacteria;c__Gammaproteobacteria;o__Enterobacterales;f__Enterobacteriaceae;g__Escherichia;s__Escherichia_coli;t__Escherichia_coli_12009	1	0	0	0	0	0	0	0	0	0	0	0	0	0	0	0	0	0	0	0	0	0	0	0	0	0	0	0	0	0	0	0	0	0	0	0	0	0	0	0	0	0	0	0	0	0	0	0	0
k__Bacteria;p__Proteobacteria;c__Gammaproteobacteria;o__Enterobacterales;f__Enterobacteriaceae;g__Escherichia;s__Escherichia_coli;t__Escherichia_coli_2011C-3493	0	0	0	0	0	0	0	0	0	0	0	0	0	0	0	0	0	0	0	1	0	0	0	0	0	0	0	0	0	0	0	0	0	0	0	0	0	0	0	0	0	0	0	0	0	0	0	0	0
k__Bacteria;p__Proteobacteria;c__Gammaproteobacteria;o__Enterobacterales;f__Enterobacteriaceae;g__Escherichia;s__Escherichia_coli;t__Escherichia_coli_536	0	0	0	0	0	0	0	0	0	0	0	0	0	0	0	0	0	1	0	0	0	0	0	0	0	0	0	0	0	0	0	0	0	0	0	0	0	0	0	0	0	0	0	0	0	0	0	0	0
k__Bacteria;p__Proteobacteria;c__Gammaproteobacteria;o__Enterobacterales;f__Enterobacteriaceae;g__Escherichia;s__Escherichia_coli;t__Escherichia_coli_APEC_O1	0	0	0	0	0	0	0	0	0	0	0	0	0	0	0	0	0	0	0	0	0	0	0	0	0	0	0	0	0	0	0	0	0	0	0	0	0	0	0	0	0	0	0	0	0	0	0	0	0
k__Bacteria;p__Proteobacteria;c__Gammaproteobacteria;o__Enterobacterales;f__Enterobacteriaceae;g__Escherichia;s__Escherichia_coli;t__Escherichia_coli_ATCC_8739	0	0	0	0	0	0	0	0	0	0	0	0	0	0	0	0	0	0	0	0	0	0	0	0	0	0	0	0	0	0	0	0	0	0	0	0	0	0	0	0	0	0	0	0	0	0	0	0	0
k__Bacteria;p__Proteobacteria;c__Gammaproteobacteria;o__Enterobacterales;f__Enterobacteriaceae;g__Escherichia;s__Escherichia_coli;t__Escherichia_coli_CFT073	0	0	0	0	0	0	0	0	1	0	0	0	1	0	0	0	0	0	1	1	0	0	0	0	0	0	0	0	0	0	0	0	0	0	0	0	0	0	0	0	0	0	0	0	0	0	0	0	0
k__Bacteria;p__Proteobacteria;c__Gammaproteobacteria;o__Enterobacterales;f__Enterobacteriaceae;g__Escherichia;s__Escherichia_coli;t__Escherichia_coli_E24377A	0	0	0	0	0	0	0	0	0	0	0	0	0	0	0	0	0	0	0	0	0	0	0	0	0	0	0	0	0	0	0	0	0	0	0	0	0	0	0	0	0	0	0	0	0	0	0	0	0
k__Bacteria;p__Proteobacteria;c__Gammaproteobacteria;o__Enterobacterales;f__Enterobacteriaceae;g__Escherichia;s__Escherichia_coli;t__Escherichia_coli_IAI39	3	0	0	1	0	0	0	0	0	0	0	0	0	0	1	0	0	0	0	0	0	0	1	0	0	0	0	0	0	0	0	0	0	0	0	0	0	0	0	0	0	0	0	0	0	0	0	0	0
k__Bacteria;p__Proteobacteria;c__Gammaproteobacteria;o__Enterobacterales;f__Enterobacteriaceae;g__Escherichia;s__Escherichia_coli;t__Escherichia_coli_NRG_857C	0	0	0	0	0	0	0	0	0	0	0	0	0	0	0	0	0	0	0	0	0	0	0	0	0	0	0	0	0	0	0	0	0	0	0	0	0	0	0	0	0	0	0	0	0	0	0	0	0
k__Bacteria;p__Proteobacteria;c__Gammaproteobacteria;o__Enterobacterales;f__Enterobacteriaceae;g__Escherichia;s__Escherichia_coli;t__Escherichia_coli_SE11	0	0	0	0	0	0	0	0	0	0	0	0	0	0	0	0	0	0	0	0	0	0	0	0	0	0	0	0	0	0	0	0	0	0	0	0	0	0	0	0	0	0	0	0	0	0	0	0	0
k__Bacteria;p__Proteobacteria;c__Gammaproteobacteria;o__Enterobacterales;f__Enterobacteriaceae;g__Escherichia;s__Escherichia_coli;t__Escherichia_coli_SE15	0	0	0	0	0	0	0	0	0	0	0	0	0	0	0	0	0	0	0	0	0	0	0	0	0	0	1	0	0	0	0	0	0	0	0	0	0	0	0	0	0	0	0	0	0	0	0	0	0
k__Bacteria;p__Proteobacteria;c__Gammaproteobacteria;o__Enterobacterales;f__Enterobacteriaceae;g__Escherichia;s__Escherichia_coli;t__Escherichia_coli_Sakai_substr._RIMD_0509952	0	0	0	0	0	0	0	0	0	0	0	0	0	0	0	0	0	0	0	0	0	0	0	0	0	0	0	0	0	0	0	0	0	0	0	0	0	0	0	0	0	0	0	0	0	0	0	0	0
k__Bacteria;p__Proteobacteria;c__Gammaproteobacteria;o__Enterobacterales;f__Enterobacteriaceae;g__Escherichia;s__Escherichia_coli;t__Escherichia_coli_UMN026	0	0	0	0	0	0	0	0	0	0	0	0	0	0	0	0	0	0	0	0	0	0	0	0	0	0	0	0	0	0	0	0	0	0	0	0	0	0	0	0	0	0	0	1	0	0	0	0	0
k__Bacteria;p__Proteobacteria;c__Gammaproteobacteria;o__Enterobacterales;f__Enterobacteriaceae;g__Escherichia;s__Escherichia_coli;t__Other	1	0	0	0	0	0	0	0	0	0	0	0	2	0	0	0	1	1	3	1	0	0	1	0	0	0	0	0	0	0	0	0	0	0	0	0	0	0	0	0	0	0	0	0	0	0	0	0	0
k__Bacteria;p__Proteobacteria;c__Gammaproteobacteria;o__Enterobacterales;f__Enterobacteriaceae;g__Escherichia;s__Escherichia_sp._1_1_43;t__Escherichia_sp._1_1_43_1_1_43	0	0	0	0	0	0	0	0	0	0	0	0	0	0	0	0	0	0	0	0	0	0	0	0	0	0	0	0	0	0	0	0	0	0	0	0	0	0	0	0	0	0	0	0	0	0	0	0	0
k__Bacteria;p__Proteobacteria;c__Gammaproteobacteria;o__Enterobacterales;f__Enterobacteriaceae;g__Escherichia;s__Escherichia_sp._KTE172;t__Escherichia_sp._KTE172_KTE172	0	0	0	0	0	0	0	0	0	0	0	0	0	0	0	0	0	0	0	0	0	0	0	0	0	0	0	0	0	0	0	0	0	0	0	0	0	0	0	0	0	0	0	0	0	0	0	0	0
k__Bacteria;p__Proteobacteria;c__Gammaproteobacteria;o__Enterobacterales;f__Enterobacteriaceae;g__Escherichia;s__Other;t__Other	3	1	0	3	0	2	1	1	2	0	0	0	2	3	3	1	6	5	1	7	1	0	6	1	0	0	2	1	0	0	0	0	0	0	0	0	3	0	1	1	0	0	2	1	1	5	0	1	1
k__Bacteria;p__Proteobacteria;c__Gammaproteobacteria;o__Enterobacterales;f__Enterobacteriaceae;g__Klebsiella;s__Other;t__Other	0	0	0	0	0	0	0	0	0	0	0	0	0	0	0	0	0	0	0	0	0	1	0	0	0	0	0	0	0	0	0	0	0	0	0	0	1	1	0	0	0	1	0	0	0	0	0	0	0
k__Bacteria;p__Proteobacteria;c__Gammaproteobacteria;o__Enterobacterales;f__Enterobacteriaceae;g__Other;s__Other;t__Other	5	5	7	2	3	1	4	1	0	0	0	0	3	1	1	3	4	3	3	1	0	0	4	3	1	0	1	1	1	1	1	0	0	0	0	1	0	0	1	0	0	0	7	6	3	11	1	4	5
k__Bacteria;p__Proteobacteria;c__Gammaproteobacteria;o__Enterobacterales;f__Enterobacteriaceae;g__Shigella;s__Other;t__Other	0	0	0	0	0	0	0	0	0	0	0	0	0	0	0	0	0	0	0	0	0	0	0	1	0	0	0	0	0	0	0	0	0	0	0	0	0	0	0	0	0	0	0	0	1	0	1	0	0
k__Bacteria;p__Proteobacteria;c__Gammaproteobacteria;o__Enterobacterales;f__Enterobacteriaceae;g__Shigella;s__Shigella_boydii;t__Other	0	0	0	0	0	0	0	0	0	0	0	0	0	0	0	0	0	0	0	0	0	0	0	0	0	0	0	0	0	0	0	0	0	0	0	0	0	0	0	0	0	0	0	0	0	0	0	0	0
k__Bacteria;p__Proteobacteria;c__Gammaproteobacteria;o__Enterobacterales;f__Enterobacteriaceae;g__Shigella;s__Shigella_boydii;t__Shigella_boydii_1141_SBOY	1	0	0	0	0	0	0	0	0	0	0	0	0	0	0	0	0	0	0	0	0	0	0	0	0	0	0	0	0	0	0	0	0	0	0	0	0	0	0	0	0	0	0	0	0	0	0	0	0
k__Bacteria;p__Proteobacteria;c__Gammaproteobacteria;o__Enterobacterales;f__Enterobacteriaceae;g__Shigella;s__Shigella_boydii;t__Shigella_boydii_BCW_4868	0	0	0	0	0	0	0	0	0	0	0	0	0	0	0	0	0	0	0	0	0	0	1	0	0	0	0	0	0	0	0	0	0	0	0	0	0	0	0	0	0	0	0	0	0	0	0	0	0
k__Bacteria;p__Proteobacteria;c__Gammaproteobacteria;o__Enterobacterales;f__Enterobacteriaceae;g__Shigella;s__Shigella_dysenteriae;t__Other	0	0	0	0	0	0	0	0	0	0	0	0	0	0	0	0	0	0	0	0	0	0	0	0	0	0	0	0	0	0	0	0	0	0	0	0	0	0	0	0	0	0	0	0	0	0	0	0	0
k__Bacteria;p__Proteobacteria;c__Gammaproteobacteria;o__Enterobacterales;f__Enterobacteriaceae;g__Shigella;s__Shigella_dysenteriae;t__Shigella_dysenteriae_BS987	0	0	0	0	0	0	0	0	0	0	0	0	0	0	0	0	0	0	0	0	0	0	0	0	0	0	0	0	0	0	0	0	0	0	0	0	0	0	0	0	0	0	0	0	0	0	0	0	0
k__Bacteria;p__Proteobacteria;c__Gammaproteobacteria;o__Enterobacterales;f__Enterobacteriaceae;g__Shigella;s__Shigella_dysenteriae;t__Shigella_dysenteriae_E670/74	0	0	0	0	0	0	0	0	0	0	0	0	0	0	0	0	0	0	0	0	0	0	0	0	0	0	0	0	0	0	0	0	0	0	0	0	0	0	0	0	0	0	0	0	0	0	0	0	0
k__Bacteria;p__Proteobacteria;c__Gammaproteobacteria;o__Enterobacterales;f__Enterobacteriaceae;g__Shigella;s__Shigella_dysenteriae;t__Shigella_dysenteriae_SD1D	0	0	0	0	0	0	0	0	0	0	0	0	0	0	0	0	0	0	0	0	0	0	0	0	0	0	0	0	0	0	0	0	0	0	0	0	0	0	0	0	0	0	0	0	0	0	0	0	0
k__Bacteria;p__Proteobacteria;c__Gammaproteobacteria;o__Enterobacterales;f__Enterobacteriaceae;g__Shigella;s__Shigella_dysenteriae;t__Shigella_dysenteriae_Sd197	0	0	0	0	0	0	0	0	0	0	0	0	0	0	0	0	0	0	0	0	0	0	0	0	0	0	0	0	0	0	0	0	0	0	0	0	0	0	0	0	0	0	0	0	0	0	0	0	0
k__Bacteria;p__Proteobacteria;c__Gammaproteobacteria;o__Enterobacterales;f__Enterobacteriaceae;g__Shigella;s__Shigella_flexneri;t__Other	1	0	0	0	0	0	0	0	0	0	0	0	1	0	0	0	0	0	0	0	0	0	0	0	0	0	0	0	0	0	0	0	0	0	0	0	0	0	0	0	0	0	0	0	0	0	0	0	0
k__Bacteria;p__Proteobacteria;c__Gammaproteobacteria;o__Enterobacterales;f__Enterobacteriaceae;g__Shigella;s__Shigella_flexneri;t__Shigella_flexneri_301	0	0	0	0	0	0	0	0	0	0	0	0	1	0	0	0	0	0	0	0	0	0	0	0	0	0	0	0	0	0	0	0	0	0	0	0	0	0	0	0	0	0	0	0	0	0	0	0	0
k__Bacteria;p__Proteobacteria;c__Gammaproteobacteria;o__Enterobacterales;f__Enterobacteriaceae;g__Shigella;s__Shigella_sonnei;t__Other	0	0	0	0	0	0	0	0	0	0	0	0	0	0	0	0	0	0	0	0	0	0	0	0	0	0	0	0	0	0	0	0	0	0	0	0	0	0	0	0	0	0	0	0	0	0	0	0	0
k__Bacteria;p__Proteobacteria;c__Gammaproteobacteria;o__Enterobacterales;f__Enterobacteriaceae;g__Shigella;s__Shigella_sonnei;t__Shigella_sonnei_1DT-1	0	0	0	0	0	0	0	0	0	0	0	0	0	0	0	0	0	0	0	0	0	0	0	0	0	0	0	0	0	0	0	0	0	0	0	0	0	0	0	0	0	0	0	0	0	0	0	0	0
k__Bacteria;p__Proteobacteria;c__Gammaproteobacteria;o__Enterobacterales;f__Other;g__Other;s__Other;t__Other	0	0	0	0	0	0	0	0	0	0	0	0	0	0	0	0	0	0	0	0	0	0	0	0	0	0	0	0	0	0	0	0	0	0	0	0	0	0	0	0	0	0	0	0	0	0	0	1	0
k__Bacteria;p__Proteobacteria;c__Gammaproteobacteria;o__Other;f__Other;g__Other;s__Other;t__Other	0	0	0	1	0	1	0	0	0	0	0	0	0	0	0	0	0	1	2	1	2	2	1	3	1	1	0	2	0	0	1	2	0	0	1	1	0	0	0	0	1	0	0	1	1	0	0	0	0
k__Bacteria;p__Proteobacteria;c__Gammaproteobacteria;o__Pasteurellales;f__Pasteurellaceae;g__Aggregatibacter;s__Aggregatibacter_aphrophilus;t__Other	0	0	0	0	0	0	0	0	0	0	0	0	0	0	0	0	0	0	0	0	0	0	0	0	0	0	0	0	0	0	0	0	0	0	0	0	0	0	0	0	0	0	0	0	0	0	0	0	0
k__Bacteria;p__Proteobacteria;c__Gammaproteobacteria;o__Pasteurellales;f__Pasteurellaceae;g__Haemophilus;s__Haemophilus_haemolyticus;t__Haemophilus_haemolyticus_CCUG_12834	0	0	0	0	1	0	0	0	0	0	0	0	0	0	1	0	0	0	0	0	0	0	0	0	0	0	0	0	0	0	0	0	0	0	0	0	0	0	0	0	0	0	0	0	0	0	0	0	0
k__Bacteria;p__Proteobacteria;c__Gammaproteobacteria;o__Pasteurellales;f__Pasteurellaceae;g__Haemophilus;s__Haemophilus_haemolyticus;t__Haemophilus_haemolyticus_CCUG_39154	0	0	0	0	0	0	0	0	0	0	0	0	0	0	0	0	0	0	0	0	0	0	0	0	0	0	0	0	0	0	0	0	0	0	0	0	0	0	0	0	0	0	0	0	0	0	0	0	0
k__Bacteria;p__Proteobacteria;c__Gammaproteobacteria;o__Pasteurellales;f__Pasteurellaceae;g__Haemophilus;s__Haemophilus_influenzae;t__Haemophilus_influenzae_156_HINF	0	0	1	0	1	1	0	0	0	0	0	0	0	2	0	3	0	0	0	0	0	0	0	0	0	0	0	0	0	0	0	0	0	0	0	0	0	0	0	0	0	0	0	0	0	0	0	0	0
k__Bacteria;p__Proteobacteria;c__Gammaproteobacteria;o__Pasteurellales;f__Pasteurellaceae;g__Haemophilus;s__Haemophilus_parainfluenzae;t__Haemophilus_parainfluenzae_1128_HPAR	0	0	2	1	0	0	1	0	1	1	0	0	3	3	2	1	0	0	0	0	0	0	0	0	0	0	0	0	0	0	0	0	0	0	0	0	0	0	0	0	0	0	0	0	0	0	0	1	0
k__Bacteria;p__Proteobacteria;c__Gammaproteobacteria;o__Pasteurellales;f__Pasteurellaceae;g__Haemophilus;s__Haemophilus_parainfluenzae;t__Haemophilus_parainfluenzae_1209_HPAR	2	2	3	2	4	4	3	6	1	1	1	0	8	12	10	6	0	0	0	0	0	0	0	0	0	0	0	0	0	0	0	0	0	0	0	0	0	0	0	0	0	0	0	0	0	0	0	0	0
k__Bacteria;p__Proteobacteria;c__Gammaproteobacteria;o__Pasteurellales;f__Pasteurellaceae;g__Haemophilus;s__Haemophilus_parainfluenzae;t__Haemophilus_parainfluenzae_137_HINF	4	0	2	1	0	6	1	3	0	1	0	0	1	4	4	3	0	0	0	0	0	0	0	0	0	0	0	0	0	0	0	0	0	0	0	0	0	0	0	0	0	0	0	0	0	0	0	0	0
k__Bacteria;p__Proteobacteria;c__Gammaproteobacteria;o__Pasteurellales;f__Pasteurellaceae;g__Haemophilus;s__Haemophilus_parainfluenzae;t__Haemophilus_parainfluenzae_146_HPAR	2	0	0	3	4	2	7	6	3	1	2	5	7	6	9	19	0	0	0	0	0	0	0	0	0	0	0	0	0	0	0	0	0	0	0	0	0	0	0	0	0	0	0	0	0	0	0	0	1
k__Bacteria;p__Proteobacteria;c__Gammaproteobacteria;o__Pasteurellales;f__Pasteurellaceae;g__Haemophilus;s__Haemophilus_parainfluenzae;t__Haemophilus_parainfluenzae_209_HPAR	1	0	5	1	5	1	2	0	2	2	0	2	2	5	7	8	0	0	0	0	0	0	1	0	0	0	0	0	0	0	0	0	0	0	0	0	0	0	0	0	0	0	0	0	0	0	0	0	0
k__Bacteria;p__Proteobacteria;c__Gammaproteobacteria;o__Pasteurellales;f__Pasteurellaceae;g__Haemophilus;s__Haemophilus_parainfluenzae;t__Haemophilus_parainfluenzae_60884_B_Hi-2	0	0	0	1	0	4	1	1	0	2	1	0	1	1	4	2	0	0	0	0	0	0	0	0	0	0	0	0	0	0	0	0	0	0	0	0	0	0	0	0	0	0	0	0	0	0	0	0	0
k__Bacteria;p__Proteobacteria;c__Gammaproteobacteria;o__Pasteurellales;f__Pasteurellaceae;g__Haemophilus;s__Haemophilus_parainfluenzae;t__Haemophilus_parainfluenzae_65114_B_Hi-3	0	1	2	0	0	3	5	4	1	0	0	3	1	3	5	4	0	0	0	0	0	0	0	0	0	0	0	0	0	0	0	0	0	0	0	0	0	0	0	0	0	0	0	0	0	0	0	0	0
k__Bacteria;p__Proteobacteria;c__Gammaproteobacteria;o__Pasteurellales;f__Pasteurellaceae;g__Haemophilus;s__Haemophilus_parainfluenzae;t__Haemophilus_parainfluenzae_777_HPAR	0	0	0	0	1	0	0	0	0	0	0	0	1	0	4	1	0	0	0	0	0	0	0	0	0	0	0	0	0	0	0	0	0	0	0	0	0	0	0	0	0	0	0	0	0	0	0	0	0
k__Bacteria;p__Proteobacteria;c__Gammaproteobacteria;o__Pasteurellales;f__Pasteurellaceae;g__Haemophilus;s__Haemophilus_parainfluenzae;t__Haemophilus_parainfluenzae_ATCC_33392	1	0	0	3	6	2	3	5	0	0	0	1	1	4	6	3	0	0	0	0	0	0	0	0	0	0	1	0	0	0	0	0	0	0	0	0	0	0	0	0	0	0	0	0	0	0	0	0	0
k__Bacteria;p__Proteobacteria;c__Gammaproteobacteria;o__Pasteurellales;f__Pasteurellaceae;g__Haemophilus;s__Haemophilus_parainfluenzae;t__Haemophilus_parainfluenzae_ATCC_9796	1	0	1	1	0	3	3	1	0	0	1	0	1	0	6	4	0	0	0	0	0	0	0	0	0	0	0	0	0	0	0	0	0	0	0	0	0	0	0	0	0	0	0	0	0	0	0	1	0
k__Bacteria;p__Proteobacteria;c__Gammaproteobacteria;o__Pasteurellales;f__Pasteurellaceae;g__Haemophilus;s__Haemophilus_parainfluenzae;t__Haemophilus_parainfluenzae_CCUG_58848	0	0	0	2	0	0	1	2	0	2	0	2	2	1	4	3	0	0	0	0	0	0	0	0	0	0	0	0	0	0	1	0	0	0	0	0	0	0	0	0	0	0	0	0	0	0	0	0	0
k__Bacteria;p__Proteobacteria;c__Gammaproteobacteria;o__Pasteurellales;f__Pasteurellaceae;g__Haemophilus;s__Haemophilus_parainfluenzae;t__Haemophilus_parainfluenzae_CCUG_62654	0	0	1	1	0	0	0	1	0	0	0	0	0	0	2	0	0	0	0	0	0	0	0	0	0	0	0	0	0	0	0	0	0	0	0	0	0	0	0	0	0	0	0	0	0	0	0	0	0
k__Bacteria;p__Proteobacteria;c__Gammaproteobacteria;o__Pasteurellales;f__Pasteurellaceae;g__Haemophilus;s__Haemophilus_parainfluenzae;t__Haemophilus_parainfluenzae_CCUG_62655	0	2	0	0	0	0	0	1	0	0	0	0	1	0	0	0	0	0	0	0	0	0	0	0	0	0	0	0	0	0	0	0	0	0	0	0	0	0	0	0	0	0	0	0	0	0	0	0	0
k__Bacteria;p__Proteobacteria;c__Gammaproteobacteria;o__Pasteurellales;f__Pasteurellaceae;g__Haemophilus;s__Haemophilus_parainfluenzae;t__Haemophilus_parainfluenzae_T3T1	5	7	6	3	15	16	8	15	0	7	1	3	9	15	25	26	0	0	0	0	0	0	0	0	0	0	0	0	0	0	1	0	0	0	0	0	0	0	0	0	0	0	0	0	0	0	0	0	1
k__Bacteria;p__Proteobacteria;c__Gammaproteobacteria;o__Pasteurellales;f__Pasteurellaceae;g__Haemophilus;s__Haemophilus_parainfluenzae;t__Haemophilus_parainfluenzae_UMB0748	1	0	0	0	2	2	4	2	1	0	2	0	4	3	5	4	0	0	0	0	0	0	0	0	0	0	0	0	0	0	1	0	0	0	0	0	0	0	0	0	0	0	0	0	0	0	0	0	0
k__Bacteria;p__Proteobacteria;c__Gammaproteobacteria;o__Pasteurellales;f__Pasteurellaceae;g__Haemophilus;s__Haemophilus_parainfluenzae;t__Other	8	12	11	6	17	17	27	21	7	4	10	4	26	27	44	33	0	0	0	0	0	0	0	0	0	0	0	0	0	0	0	0	0	0	0	0	0	0	0	0	0	0	0	0	0	0	0	0	0
k__Bacteria;p__Proteobacteria;c__Gammaproteobacteria;o__Pasteurellales;f__Pasteurellaceae;g__Haemophilus;s__Haemophilus_paraphrohaemolyticus;t__Haemophilus_paraphrohaemolyticus_CCUG_3718	0	0	0	0	0	0	0	0	0	0	0	0	0	0	4	0	0	0	0	0	0	0	0	0	0	0	0	0	0	0	0	0	0	0	0	0	0	0	0	0	0	0	0	0	0	0	0	0	0
k__Bacteria;p__Proteobacteria;c__Gammaproteobacteria;o__Pasteurellales;f__Pasteurellaceae;g__Haemophilus;s__Haemophilus_pittmaniae;t__Haemophilus_pittmaniae_NCTC13334	0	0	0	0	0	0	0	0	0	0	0	0	1	0	3	0	0	0	0	0	0	0	0	0	0	0	0	0	0	0	0	0	0	0	0	0	0	0	0	0	0	0	0	0	0	0	0	0	0
k__Bacteria;p__Proteobacteria;c__Gammaproteobacteria;o__Pasteurellales;f__Pasteurellaceae;g__Haemophilus;s__Haemophilus_sp._CCUG_60358;t__Haemophilus_sp._CCUG_60358_CCUG_60358	6	6	3	9	13	19	14	14	3	4	1	0	8	18	29	25	0	0	0	0	0	0	0	0	0	0	0	0	0	0	0	0	0	0	0	0	0	0	0	0	0	0	0	0	0	0	0	0	0
k__Bacteria;p__Proteobacteria;c__Gammaproteobacteria;o__Pasteurellales;f__Pasteurellaceae;g__Haemophilus;s__Haemophilus_sp._HMSC061E01;t__Haemophilus_sp._HMSC061E01_HMSC061E01	1	0	1	2	4	8	6	6	5	0	1	0	2	8	9	14	0	0	0	0	0	0	0	0	0	0	0	0	0	0	0	0	0	0	0	0	0	0	0	0	0	0	0	0	0	0	9	17	4
k__Bacteria;p__Proteobacteria;c__Gammaproteobacteria;o__Pasteurellales;f__Pasteurellaceae;g__Haemophilus;s__Haemophilus_sp._HMSC068C11;t__Haemophilus_sp._HMSC068C11_HMSC068C11	2	0	2	3	4	5	7	6	1	0	4	0	8	13	10	11	0	0	0	0	0	0	0	0	0	0	0	0	0	0	0	0	0	0	0	0	0	0	0	0	0	0	0	0	0	0	1	1	0
k__Bacteria;p__Proteobacteria;c__Gammaproteobacteria;o__Pasteurellales;f__Pasteurellaceae;g__Haemophilus;s__Haemophilus_sp._HMSC073C03;t__Haemophilus_sp._HMSC073C03_HMSC073C03	0	3	0	3	5	5	5	6	0	0	0	0	5	8	8	5	0	0	0	0	0	0	0	0	0	0	0	0	0	0	0	0	0	0	0	0	0	0	0	0	0	0	0	0	0	0	0	0	0
k__Bacteria;p__Proteobacteria;c__Gammaproteobacteria;o__Pasteurellales;f__Pasteurellaceae;g__Haemophilus;s__Haemophilus_sp._HMSC61B11;t__Haemophilus_sp._HMSC61B11_HMSC61B11	0	0	0	0	1	1	3	2	2	0	0	0	3	1	2	6	0	0	0	0	0	0	0	0	0	0	0	0	0	0	0	0	0	0	0	0	0	0	0	0	0	0	0	0	0	0	0	0	0
k__Bacteria;p__Proteobacteria;c__Gammaproteobacteria;o__Pasteurellales;f__Pasteurellaceae;g__Haemophilus;s__Haemophilus_sp._HMSC71H05;t__Haemophilus_sp._HMSC71H05_HMSC71H05	1	0	1	1	1	3	2	6	4	0	0	0	5	3	3	3	0	0	0	0	0	0	0	0	0	0	0	0	0	0	0	0	0	0	0	0	0	0	0	0	0	0	0	0	0	0	0	0	1
k__Bacteria;p__Proteobacteria;c__Gammaproteobacteria;o__Pasteurellales;f__Pasteurellaceae;g__Haemophilus;s__Haemophilus_sp._oral_taxon_036;t__Haemophilus_sp._oral_taxon_036_F0629	0	0	0	0	0	0	0	0	0	0	0	0	0	0	1	0	0	0	0	0	0	0	0	0	0	0	0	0	0	0	0	0	0	0	0	0	0	0	0	0	0	0	0	0	0	0	0	0	0
k__Bacteria;p__Proteobacteria;c__Gammaproteobacteria;o__Pasteurellales;f__Pasteurellaceae;g__Haemophilus;s__Haemophilus_sputorum;t__Haemophilus_sputorum_CCUG_13788	3	0	0	0	1	0	0	0	0	0	0	0	1	0	0	0	0	0	0	0	0	0	0	0	0	0	0	0	0	0	0	0	0	0	0	0	0	0	0	0	0	0	0	0	0	0	0	0	0
k__Bacteria;p__Proteobacteria;c__Gammaproteobacteria;o__Pasteurellales;f__Pasteurellaceae;g__Haemophilus;s__Other;t__Other	35	36	28	45	78	98	101	111	25	40	29	33	121	156	248	195	0	0	1	1	2	1	5	3	0	2	1	5	0	0	1	0	0	0	1	5	0	1	0	2	2	1	2	2	1	3	9	19	11
k__Bacteria;p__Proteobacteria;c__Gammaproteobacteria;o__Pasteurellales;f__Pasteurellaceae;g__Other;s__Other;t__Other	0	1	1	1	0	0	2	1	1	0	0	2	6	6	6	7	0	0	0	0	0	0	0	0	0	0	0	0	0	0	0	0	0	0	0	0	0	0	0	0	0	0	0	0	0	0	1	0	0
k__Bacteria;p__Proteobacteria;c__Gammaproteobacteria;o__Pseudomonadales;f__Pseudomonadaceae;g__Pseudomonas;s__Other;t__Other	0	1	1	0	1	0	0	0	0	0	0	0	0	0	0	0	0	0	0	0	0	0	0	0	0	1	0	0	0	0	0	0	0	0	0	0	0	0	0	0	0	0	0	0	0	0	0	0	0
k__Bacteria;p__Proteobacteria;c__Other;o__Other;f__Other;g__Other;s__Other;t__Other	0	1	0	1	0	1	2	0	0	0	0	1	0	1	0	1	1	0	0	1	0	0	0	0	0	1	0	1	0	0	1	0	0	0	0	0	0	0	0	0	0	0	1	1	1	0	0	2	0
k__Bacteria;p__Spirochaetes;c__Spirochaetia;o__Other;f__Leptospiraceae;g__Leptospira;s__Leptospira_sp._JW3-C-A1;t__Leptospira_sp._JW3-C-A1_JW3-C-A1	0	0	0	0	0	0	0	0	0	0	0	0	0	0	0	0	0	0	0	0	0	0	0	0	0	0	0	0	0	0	0	0	0	0	0	0	0	0	0	0	0	0	0	0	0	0	0	0	0
k__Bacteria;p__Spirochaetes;c__Spirochaetia;o__Spirochaetales;f__Spirochaetaceae;g__Treponema;s__Other;t__Other	0	0	0	0	0	0	0	0	0	0	0	0	0	0	0	0	0	0	0	0	0	0	0	0	0	0	0	0	0	0	0	0	0	0	0	0	0	0	0	0	0	0	0	0	0	0	0	0	0
k__Bacteria;p__Spirochaetes;c__Spirochaetia;o__Spirochaetales;f__Spirochaetaceae;g__Treponema;s__Treponema_porcinum;t__Treponema_porcinum_ATCC_BAA-908	0	0	0	0	0	0	0	0	0	0	0	0	0	0	0	0	0	0	0	0	0	0	0	0	0	0	0	0	0	0	0	0	0	0	0	0	0	0	0	0	0	0	0	0	0	0	0	0	0
k__Bacteria;p__Synergistetes;c__Synergistia;o__Synergistales;f__Synergistaceae;g__Other;s__Other;t__Other	0	0	0	0	0	0	0	0	0	0	0	0	0	0	0	0	2	0	1	0	0	0	0	0	0	0	0	0	0	0	0	0	0	0	0	0	0	0	0	0	0	0	0	0	0	0	0	0	0
k__Bacteria;p__Synergistetes;c__Synergistia;o__Synergistales;f__Synergistaceae;g__Synergistes;s__Synergistes_sp._3_1_syn1;t__Synergistes_sp._3_1_syn1_3_1_syn1	0	0	0	0	0	0	0	0	0	0	0	0	0	0	0	0	0	0	0	0	0	0	0	0	0	0	0	0	0	0	0	0	0	0	0	0	0	0	0	0	0	0	0	0	0	0	0	0	0
k__Bacteria;p__Verrucomicrobia;c__Verrucomicrobiae;o__Verrucomicrobiales;f__Akkermansiaceae;g__Akkermansia;s__Akkermansia_muciniphila;t__Akkermansia_muciniphila	0	0	0	0	0	0	0	0	0	0	0	0	0	0	0	0	6	1	11	2	1	2	0	4	5	2	0	5	1	0	0	3	0	0	0	0	0	0	0	0	4	2	0	1	0	0	0	1	0
k__Bacteria;p__Verrucomicrobia;c__Verrucomicrobiae;o__Verrucomicrobiales;f__Akkermansiaceae;g__Akkermansia;s__Akkermansia_muciniphila;t__Akkermansia_muciniphila_ATCC_BAA-835	0	0	0	0	0	0	0	0	0	0	0	0	0	0	0	0	5	1	9	5	3	0	0	0	0	0	0	0	1	0	1	0	0	0	0	0	0	0	0	0	2	2	3	0	0	0	0	0	0
k__Bacteria;p__Verrucomicrobia;c__Verrucomicrobiae;o__Verrucomicrobiales;f__Akkermansiaceae;g__Akkermansia;s__Akkermansia_muciniphila;t__Akkermansia_muciniphila_BSH01	0	0	0	0	0	0	0	0	0	0	0	0	0	0	0	0	0	1	1	0	0	0	0	0	0	0	0	0	0	0	0	0	0	0	0	0	0	0	0	0	0	0	0	0	0	0	0	0	0
k__Bacteria;p__Verrucomicrobia;c__Verrucomicrobiae;o__Verrucomicrobiales;f__Akkermansiaceae;g__Akkermansia;s__Akkermansia_muciniphila;t__Akkermansia_muciniphila_BSH05	0	0	0	0	0	0	0	0	0	0	0	0	0	0	0	0	0	0	0	0	0	0	0	0	0	0	0	0	0	0	0	0	0	0	0	0	0	0	0	0	0	0	0	0	0	0	0	0	0
k__Bacteria;p__Verrucomicrobia;c__Verrucomicrobiae;o__Verrucomicrobiales;f__Akkermansiaceae;g__Akkermansia;s__Akkermansia_muciniphila;t__Akkermansia_muciniphila_BSM09	0	0	0	0	0	0	0	0	0	0	0	0	0	0	0	0	3	2	0	2	1	1	0	2	0	0	0	0	0	1	0	0	0	0	0	0	0	0	0	0	0	3	0	0	0	0	0	0	0
k__Bacteria;p__Verrucomicrobia;c__Verrucomicrobiae;o__Verrucomicrobiales;f__Akkermansiaceae;g__Akkermansia;s__Akkermansia_muciniphila;t__Akkermansia_muciniphila_GP02	0	0	0	0	0	0	0	0	0	0	0	0	0	0	0	0	0	1	1	0	0	0	0	0	0	0	0	0	0	0	0	0	0	0	0	0	0	0	0	0	0	0	0	0	0	0	0	0	0
k__Bacteria;p__Verrucomicrobia;c__Verrucomicrobiae;o__Verrucomicrobiales;f__Akkermansiaceae;g__Akkermansia;s__Akkermansia_muciniphila;t__Akkermansia_muciniphila_GP03	0	0	0	0	0	0	0	0	0	0	0	0	0	0	0	0	31	20	28	27	9	1	10	5	1	3	0	0	2	3	3	1	0	0	0	0	0	0	0	0	0	0	1	0	0	0	0	0	0
k__Bacteria;p__Verrucomicrobia;c__Verrucomicrobiae;o__Verrucomicrobiales;f__Akkermansiaceae;g__Akkermansia;s__Akkermansia_muciniphila;t__Akkermansia_muciniphila_GP12	0	0	0	0	0	0	0	0	0	0	0	0	0	0	0	0	0	0	0	0	0	0	0	0	0	0	0	0	0	0	0	0	0	0	0	0	0	0	0	0	0	0	0	0	0	0	0	0	0
k__Bacteria;p__Verrucomicrobia;c__Verrucomicrobiae;o__Verrucomicrobiales;f__Akkermansiaceae;g__Akkermansia;s__Akkermansia_muciniphila;t__Akkermansia_muciniphila_GP14	0	0	0	0	0	0	0	0	0	0	0	0	0	0	0	0	2	3	4	3	0	0	1	1	1	0	0	0	0	0	0	0	0	0	0	0	2	0	0	0	1	0	0	1	0	0	0	0	0
k__Bacteria;p__Verrucomicrobia;c__Verrucomicrobiae;o__Verrucomicrobiales;f__Akkermansiaceae;g__Akkermansia;s__Akkermansia_muciniphila;t__Akkermansia_muciniphila_GP16	0	0	0	0	0	0	0	0	0	0	0	0	0	0	0	0	11	6	9	7	0	3	0	2	1	0	0	0	0	1	1	0	0	0	0	0	0	0	0	0	1	1	2	0	0	0	0	0	0
k__Bacteria;p__Verrucomicrobia;c__Verrucomicrobiae;o__Verrucomicrobiales;f__Akkermansiaceae;g__Akkermansia;s__Akkermansia_muciniphila;t__Akkermansia_muciniphila_GP20	0	0	0	0	0	0	0	0	0	0	0	0	0	0	0	0	4	4	5	3	1	1	1	1	1	1	0	0	0	1	0	0	0	0	0	0	0	0	0	0	1	0	0	0	0	0	1	0	0
k__Bacteria;p__Verrucomicrobia;c__Verrucomicrobiae;o__Verrucomicrobiales;f__Akkermansiaceae;g__Akkermansia;s__Akkermansia_muciniphila;t__Akkermansia_muciniphila_GP24	0	0	0	0	0	0	0	0	0	0	0	0	0	0	0	0	0	0	0	0	0	0	0	0	0	0	0	0	0	0	0	0	0	0	0	0	0	0	0	0	0	0	0	0	0	0	0	0	0
k__Bacteria;p__Verrucomicrobia;c__Verrucomicrobiae;o__Verrucomicrobiales;f__Akkermansiaceae;g__Akkermansia;s__Akkermansia_muciniphila;t__Akkermansia_muciniphila_GP26	0	0	0	0	0	0	0	0	0	0	0	0	0	0	0	0	0	0	0	0	0	0	0	0	0	0	0	0	0	0	0	0	0	0	0	0	0	0	0	0	0	0	0	0	0	0	0	0	0
k__Bacteria;p__Verrucomicrobia;c__Verrucomicrobiae;o__Verrucomicrobiales;f__Akkermansiaceae;g__Akkermansia;s__Akkermansia_muciniphila;t__Akkermansia_muciniphila_GP27	0	0	0	0	0	0	0	0	1	0	0	0	0	0	0	0	3	6	5	4	0	0	0	1	1	1	0	0	1	0	1	0	0	0	0	0	0	0	0	0	1	1	1	0	1	0	0	0	0
k__Bacteria;p__Verrucomicrobia;c__Verrucomicrobiae;o__Verrucomicrobiales;f__Akkermansiaceae;g__Akkermansia;s__Akkermansia_muciniphila;t__Akkermansia_muciniphila_GP29	0	0	0	0	0	0	0	0	0	0	0	0	0	0	0	0	471	385	557	385	64	65	69	48	23	19	20	10	25	37	20	24	0	0	0	0	0	0	0	0	0	0	23	2	1	0	2	0	0
k__Bacteria;p__Verrucomicrobia;c__Verrucomicrobiae;o__Verrucomicrobiales;f__Akkermansiaceae;g__Akkermansia;s__Akkermansia_muciniphila;t__Akkermansia_muciniphila_GP30	0	0	0	0	0	0	0	0	0	0	0	0	0	0	0	0	0	0	0	0	0	0	0	0	0	0	0	0	0	0	0	0	0	0	0	0	0	0	0	0	0	0	0	0	0	0	0	0	0
k__Bacteria;p__Verrucomicrobia;c__Verrucomicrobiae;o__Verrucomicrobiales;f__Akkermansiaceae;g__Akkermansia;s__Akkermansia_muciniphila;t__Akkermansia_muciniphila_GP35	0	0	0	0	0	0	0	0	0	0	0	0	0	0	0	0	6	7	9	7	2	1	1	2	1	0	1	1	0	0	0	0	0	0	0	0	0	0	0	0	0	0	0	0	0	0	0	0	0
k__Bacteria;p__Verrucomicrobia;c__Verrucomicrobiae;o__Verrucomicrobiales;f__Akkermansiaceae;g__Akkermansia;s__Akkermansia_muciniphila;t__Akkermansia_muciniphila_GP43	0	0	0	0	0	0	0	0	0	0	0	0	0	0	0	0	39	26	34	26	7	2	3	0	5	2	2	1	1	2	1	1	0	0	0	0	0	0	0	0	0	0	1	0	1	0	0	0	0
k__Bacteria;p__Verrucomicrobia;c__Verrucomicrobiae;o__Verrucomicrobiales;f__Akkermansiaceae;g__Akkermansia;s__Akkermansia_muciniphila;t__Akkermansia_muciniphila_YL44_GCF_001688765.2	0	0	0	0	0	0	0	0	0	0	0	0	0	0	0	0	5	4	3	2	0	0	0	1	0	0	0	0	0	0	0	0	0	0	0	0	0	0	0	0	0	0	1	0	0	0	0	0	0
k__Bacteria;p__Verrucomicrobia;c__Verrucomicrobiae;o__Verrucomicrobiales;f__Akkermansiaceae;g__Akkermansia;s__Akkermansia_muciniphila;t__Other	0	0	2	0	1	0	0	0	1	0	0	0	5	0	1	0	1705	1426	2145	1091	272	204	230	226	93	60	69	42	92	95	87	67	0	0	0	0	4	0	0	0	76	56	100	15	10	0	3	0	4
k__Bacteria;p__Verrucomicrobia;c__Verrucomicrobiae;o__Verrucomicrobiales;f__Akkermansiaceae;g__Akkermansia;s__Other;t__Other	0	0	0	0	0	0	0	0	0	0	0	0	0	0	0	0	0	1	0	0	0	0	0	0	0	0	0	1	0	0	1	1	0	0	0	0	1	0	0	0	0	0	2	1	0	0	0	0	1
[truncated: 29 more columns]

## Sheet: KEGG_Enzyme_Table_Rarefied
KEGG Enzyme Table (Rarefied)
	CelCB001	CelCB002	CelCB003	CelCB004	CelCB005	CelCB006	CelCB007	CelCB008	CelCB009	CelCB010	CelCB011	CelCB012	CelCB013	CelCB014	CelCB015	CelCB016	CelCB017	CelCB018	CelCB019	CelCB020	CelCB021	CelCB022	CelCB023	CelCB024	CelCB025	CelCB026	CelCB027	CelCB028	CelCB029	CelCB030	CelCB031	CelCB032	CelCB033	CelCB034	CelCB035	CelCB036	CelCB037	CelCB038	CelCB039	CelCB040	CelCB041	CelCB042	CelCB043	CelCB045	CelCB046	CelCB047	CelCB081	CelCB082	CelCB083
1.1.1.1 adhE; acetaldehyde dehydrogenase / alcohol dehydrogenase	5	2	3	1	5	3	2	1	2	0	1	1	3	0	2	3	1	0	2	2	4	1	3	4	7	3	4	5	3	4	3	1	2	2	1	0	6	6	0	2	11	5	9	9	15	8	8	5	6
1.1.1.1 adhP; alcohol dehydrogenase, propanol-preferring	0	0	0	0	0	0	0	0	0	0	0	0	0	0	0	0	0	0	0	0	0	0	0	0	0	0	0	0	0	0	0	0	0	0	0	0	0	0	0	0	0	0	0	0	0	0	0	0	0
1.1.1.1 frmA, ADH5, adhC; S-(hydroxymethyl)glutathione dehydrogenase / alcohol dehydrogenase	0	0	0	0	0	0	0	0	0	0	0	0	0	0	0	0	0	0	0	0	0	0	0	0	0	0	0	0	0	0	0	0	0	0	0	0	0	0	0	0	0	0	0	0	0	0	0	0	0
1.1.1.1 gbsB; choline dehydrogenase	0	1	0	0	0	0	0	0	0	0	0	0	1	0	0	0	0	3	1	0	0	0	0	0	0	0	0	0	0	0	0	0	0	0	0	0	0	0	0	0	0	0	0	0	0	0	1	0	0
1.1.1.1 yiaY; alcohol dehydrogenase	1	0	0	0	0	1	1	0	0	0	0	1	1	0	0	0	0	0	0	0	2	0	1	0	0	0	1	0	1	1	0	0	0	0	0	0	0	0	0	2	4	0	2	1	1	0	0	0	0
1.1.1.100 fabG; 3-oxoacyl-[acyl-carrier protein] reductase	10	6	5	8	10	16	12	3	6	6	7	9	11	11	8	12	8	11	11	9	3	12	14	12	8	9	12	8	4	10	9	14	4	9	21	6	9	13	9	3	14	21	15	9	7	9	13	9	7
1.1.1.103 tdh; threonine 3-dehydrogenase	0	0	0	0	0	0	0	0	0	0	0	0	0	0	0	0	0	0	1	2	0	1	0	0	0	0	0	0	0	0	0	0	0	0	0	0	0	0	0	0	0	0	0	0	0	0	0	0	0
1.1.1.108 lcdH, cdhA; carnitine 3-dehydrogenase	0	0	0	0	0	0	0	0	0	0	0	0	0	0	0	0	0	0	0	0	0	0	0	0	0	0	0	0	0	0	0	0	0	0	0	0	0	0	0	0	0	0	0	0	0	0	0	0	0
1.1.1.127 kduD; 2-dehydro-3-deoxy-D-gluconate 5-dehydrogenase	0	0	0	0	0	0	0	0	0	0	0	0	0	0	0	0	0	0	0	0	0	0	0	0	0	0	0	0	0	0	0	0	0	0	0	0	0	0	0	0	0	0	0	0	1	0	0	0	1
1.1.1.130 dlgD; 3-dehydro-L-gulonate 2-dehydrogenase	0	0	0	0	0	1	0	0	0	0	0	0	0	0	0	0	0	0	0	0	0	0	0	0	0	0	0	0	0	0	0	0	0	0	0	0	0	0	0	0	0	0	0	0	0	0	0	0	0
1.1.1.132 algD; GDP-mannose 6-dehydrogenase	0	0	0	0	0	0	0	1	0	0	0	0	0	0	0	0	0	0	0	0	0	0	0	0	0	0	0	0	0	0	0	0	0	0	0	0	0	0	0	0	0	0	0	0	0	0	0	0	0
1.1.1.133 rfbD, rmlD; dTDP-4-dehydrorhamnose reductase	1	0	0	1	1	3	3	0	3	2	1	2	1	2	2	5	0	0	0	1	2	0	3	2	1	7	6	2	6	11	5	3	3	2	0	2	2	2	0	2	3	2	3	4	2	2	2	3	5
1.1.1.136 wbpA; UDP-N-acetyl-D-glucosamine dehydrogenase	6	0	1	2	1	2	1	0	2	1	3	0	4	2	0	3	19	14	8	12	6	11	15	10	7	10	10	10	6	6	5	10	6	8	6	11	1	2	8	5	2	7	9	3	7	1	3	6	0
1.1.1.14 SORD, gutB; L-iditol 2-dehydrogenase	0	0	0	0	0	0	1	0	1	1	1	1	0	0	0	1	1	2	3	4	0	1	1	0	0	1	0	1	0	0	0	1	0	0	0	0	1	0	0	0	2	4	2	3	2	0	0	2	2
1.1.1.140 srlD; sorbitol-6-phosphate 2-dehydrogenase	0	0	0	0	0	0	0	0	0	0	0	0	0	0	0	0	0	0	0	0	0	2	0	1	2	0	0	0	0	0	0	0	0	0	0	0	0	0	0	0	0	0	2	0	0	0	0	0	0
1.1.1.144 K14732; limonene hydroxylase	0	0	0	0	0	0	0	0	0	0	0	0	0	0	0	2	1	0	1	0	1	1	0	0	1	1	0	0	0	0	0	0	0	1	0	0	0	1	0	0	0	0	0	0	0	0	0	0	0
1.1.1.145 hsd; 3beta-hydroxy-Delta5-steroid dehydrogenase / steroid Delta-isomerase	2	0	1	0	1	0	0	0	0	0	0	0	1	0	1	0	0	2	0	1	0	1	1	0	0	0	0	0	0	0	1	0	0	1	0	0	0	1	2	2	0	0	0	0	0	0	0	2	0
1.1.1.157 paaH, hbd, fadB, mmgB; 3-hydroxybutyryl-CoA dehydrogenase	2	5	0	0	1	0	0	2	1	2	0	0	2	2	0	1	0	0	1	0	1	4	1	1	1	1	0	2	0	2	1	1	0	0	0	0	5	5	2	0	1	2	1	5	2	6	4	5	4
1.1.1.159 hdhA; 7-alpha-hydroxysteroid dehydrogenase	0	0	0	0	0	0	0	0	0	0	0	0	0	0	0	0	0	0	1	1	0	0	0	0	0	0	0	0	0	0	0	0	0	0	0	0	0	0	0	0	0	0	0	0	0	0	0	0	0
1.1.1.163 cpnA; cyclopentanol dehydrogenase	0	0	0	0	0	0	0	0	0	0	0	0	0	0	0	0	0	0	0	0	0	0	0	0	0	0	0	0	0	0	0	0	0	0	0	0	0	0	0	0	0	0	0	0	0	0	0	0	0
1.1.1.169 panE, apbA; 2-dehydropantoate 2-reductase	0	0	0	0	1	0	0	0	0	0	0	0	0	0	0	1	1	1	1	2	0	0	1	1	0	0	0	0	1	0	0	0	0	0	0	0	0	4	0	2	3	0	4	1	0	1	0	2	1
1.1.1.17 mtlD; mannitol-1-phosphate 5-dehydrogenase	0	0	0	0	0	0	0	0	0	0	0	0	0	0	0	1	0	0	0	1	1	0	0	1	1	0	0	1	0	0	0	0	0	1	0	0	0	0	0	0	1	0	0	0	1	1	1	2	0
1.1.1.18 iolG; myo-inositol 2-dehydrogenase / D-chiro-inositol 1-dehydrogenase	1	0	0	2	2	0	2	3	2	1	1	2	0	2	1	0	10	12	10	6	3	11	7	5	9	2	5	10	0	1	5	3	13	16	14	15	6	6	13	8	7	4	13	12	7	12	2	1	4
1.1.1.193 ribD2; 5-amino-6-(5-phosphoribosylamino)uracil reductase	0	0	0	0	0	0	0	0	0	0	0	0	0	0	0	0	1	0	1	0	1	2	0	0	0	2	0	0	1	0	0	0	0	0	0	2	1	1	2	0	0	0	0	0	2	0	0	0	0
1.1.1.193 ribD; diaminohydroxyphosphoribosylaminopyrimidine deaminase / 5-amino-6-(5-phosphoribosylamino)uracil reductase	14	13	9	9	13	11	17	8	11	16	16	15	12	18	9	12	5	4	3	6	6	6	6	10	5	17	9	8	9	15	11	8	8	2	6	2	3	0	5	5	7	8	7	7	6	6	6	7	8
1.1.1.2 AKR1A1, adh; alcohol dehydrogenase (NADP+)	0	0	0	0	0	0	0	0	0	0	0	0	0	0	0	0	0	0	0	0	1	0	0	0	1	0	0	0	0	0	1	0	0	0	0	0	0	0	0	0	1	0	0	0	1	0	0	0	0
1.1.1.205 IMPDH, guaB; IMP dehydrogenase	7	15	17	11	14	10	16	15	13	14	13	14	16	22	10	15	12	11	11	4	5	13	9	12	17	9	7	15	13	13	14	18	8	7	12	9	13	7	7	8	2	6	17	12	10	8	11	13	12
1.1.1.215 ghrB; glyoxylate/hydroxypyruvate/2-ketogluconate reductase	0	0	0	0	0	0	0	0	0	0	0	0	0	0	0	0	0	0	0	0	0	0	0	0	0	0	0	0	0	0	0	0	0	0	0	2	0	0	0	0	0	0	2	0	0	0	0	0	1
1.1.1.218 morA; morphine 6-dehydrogenase	0	1	0	0	0	0	0	0	0	0	0	0	0	0	0	0	0	0	0	0	0	0	0	0	0	0	0	0	0	0	0	0	0	0	0	0	0	0	0	0	0	0	0	0	0	0	0	0	0
1.1.1.22 UGDH, ugd; UDPglucose 6-dehydrogenase	7	13	14	11	12	16	10	12	8	8	10	5	20	13	10	7	8	2	11	7	4	2	8	8	4	9	5	7	9	9	11	9	9	14	5	11	6	7	8	3	4	13	12	3	8	7	7	8	11
1.1.1.23 hisD; histidinol dehydrogenase	9	2	6	8	8	7	11	6	17	7	6	10	10	6	9	7	9	7	5	7	8	7	10	4	3	6	9	8	10	16	12	7	5	5	4	4	10	10	4	12	6	7	4	10	8	8	7	11	9
1.1.1.243 K14732; limonene hydroxylase	0	0	0	2	0	0	0	0	0	0	0	0	0	0	0	2	0	0	0	0	0	0	0	1	0	0	0	0	0	0	0	0	0	0	1	0	0	0	0	0	0	0	0	0	1	0	0	0	0
1.1.1.244 mdh; methanol dehydrogenase	0	0	0	0	1	0	0	0	0	0	0	0	0	0	0	0	0	0	0	1	0	0	0	0	0	0	0	0	0	0	0	0	0	0	0	0	1	0	0	0	1	0	0	0	0	0	3	1	2
1.1.1.25 aroE; shikimate dehydrogenase	8	9	3	8	4	1	4	10	4	4	4	3	4	7	1	5	5	6	6	3	3	7	3	4	7	4	5	5	6	10	10	7	4	4	0	1	2	13	5	5	8	5	6	6	10	3	5	3	4
1.1.1.251 E1.1.1.251, gatD; galactitol-1-phosphate 5-dehydrogenase	0	0	0	0	0	0	0	0	0	0	0	0	0	1	1	2	0	0	0	0	0	0	0	1	0	1	0	0	0	0	0	0	0	0	0	0	0	0	0	0	0	0	0	0	0	0	0	1	0
1.1.1.261 araM, egsA; glycerol-1-phosphate dehydrogenase [NAD(P)+]	0	0	0	2	0	0	0	1	0	0	0	0	0	2	1	0	1	2	1	1	2	1	2	0	2	1	0	0	1	0	0	0	0	1	1	0	5	2	0	2	1	0	3	4	1	1	2	1	0
1.1.1.262 pdxA; 4-hydroxythreonine-4-phosphate dehydrogenase	3	3	3	0	5	0	5	6	4	0	1	2	1	0	2	3	6	6	7	2	6	4	10	7	4	2	9	6	10	13	9	4	8	8	8	1	9	4	6	5	5	8	3	4	4	5	1	3	4
1.1.1.264 idnD; L-idonate 5-dehydrogenase	0	0	0	0	0	0	0	0	0	0	0	0	0	0	0	0	0	0	0	0	0	0	0	0	0	0	0	0	0	0	0	0	0	0	0	0	0	0	0	0	0	0	0	0	0	0	0	0	0
1.1.1.266 fcd; dTDP-4-dehydro-6-deoxyglucose reductase	0	0	0	0	0	0	0	0	0	0	0	0	0	0	0	0	0	0	1	0	0	0	1	0	0	0	0	0	0	0	0	0	0	0	0	0	0	0	0	0	0	0	0	0	0	0	0	0	1
1.1.1.267 dxr; 1-deoxy-D-xylulose-5-phosphate reductoisomerase	13	15	10	11	7	9	12	17	12	13	14	9	6	11	6	13	7	6	6	5	5	6	2	7	10	5	7	4	13	11	7	11	6	3	6	8	10	10	2	7	10	4	10	5	2	3	3	6	7
1.1.1.27 LDH, ldh; L-lactate dehydrogenase	0	0	0	0	0	0	1	0	0	0	0	2	0	0	1	0	0	0	0	0	0	1	0	0	1	2	0	0	0	0	1	0	0	0	0	0	0	0	0	0	1	0	0	1	0	0	1	0	2
1.1.1.271 TSTA3, fcl; GDP-L-fucose synthase	5	2	8	5	11	8	4	4	8	6	3	7	9	4	10	2	2	8	4	3	7	2	3	4	5	6	7	7	8	7	12	10	10	9	3	5	1	2	2	3	6	5	2	3	2	6	6	3	5
1.1.1.28 ldhA; D-lactate dehydrogenase	1	1	0	3	2	1	2	0	0	0	0	2	1	2	1	0	7	4	10	6	2	5	5	4	1	3	1	3	1	6	1	2	5	10	5	7	2	5	4	7	6	1	5	4	2	5	3	0	1
1.1.1.281 rmd; GDP-4-dehydro-6-deoxy-D-mannose reductase	1	0	0	0	0	0	0	0	0	0	0	0	0	0	0	1	0	0	0	0	0	0	0	0	0	0	0	0	0	0	0	0	1	1	1	0	1	5	0	2	0	3	1	0	1	2	0	0	0
1.1.1.282 ydiB; quinate/shikimate dehydrogenase	0	0	0	0	0	0	0	0	0	0	0	0	0	0	0	0	0	0	0	0	0	0	0	0	0	0	0	0	0	0	0	0	0	0	0	0	0	0	0	0	0	0	0	0	0	0	0	0	0
1.1.1.284 frmA, ADH5, adhC; S-(hydroxymethyl)glutathione dehydrogenase / alcohol dehydrogenase	0	0	0	0	0	0	0	0	0	0	0	0	0	0	0	0	0	0	0	0	0	0	0	0	0	0	0	0	0	0	0	0	0	0	0	0	0	0	0	0	0	0	0	0	0	0	0	0	0
1.1.1.289 sr; sorbose reductase	4	7	11	6	7	7	6	3	1	2	3	5	7	1	5	4	1	1	2	2	1	3	1	1	3	5	7	4	7	5	5	2	1	2	0	0	3	2	0	2	4	4	3	4	5	3	6	7	4
1.1.1.29 hprA; glycerate dehydrogenase	11	5	7	10	10	6	2	5	5	4	8	4	7	6	2	3	4	4	2	4	9	11	7	5	4	6	6	4	4	9	3	5	9	3	1	2	6	9	2	0	2	2	3	1	2	8	5	6	5
1.1.1.290 pdxB; erythronate-4-phosphate dehydrogenase	0	0	0	3	0	4	3	0	0	2	0	0	0	0	0	0	6	7	6	0	2	7	4	2	1	3	2	2	0	1	0	1	4	12	2	1	3	2	5	5	4	4	1	1	3	5	1	0	1
1.1.1.291 hgd; 2-hydroxymethylglutarate dehydrogenase	0	0	0	0	0	0	0	0	0	0	0	0	0	0	0	0	0	0	0	0	0	1	0	0	1	0	1	1	0	0	0	1	1	0	0	2	1	0	0	0	0	1	0	0	0	0	0	0	0
1.1.1.292 afr; 1,5-anhydro-D-fructose reductase (1,5-anhydro-D-mannitol-forming)	4	2	0	5	1	2	3	3	3	3	6	1	6	2	1	4	4	7	3	4	9	5	3	6	4	4	3	3	8	3	7	5	1	9	4	0	4	3	3	2	1	4	5	3	4	4	4	4	4
1.1.1.3 hom; homoserine dehydrogenase	0	1	4	1	0	2	2	3	0	0	2	0	3	6	2	0	6	3	2	3	3	1	2	1	9	6	1	4	3	1	1	0	2	1	2	1	8	6	7	5	8	10	0	6	4	6	7	5	5
1.1.1.3 metL; bifunctional aspartokinase / homoserine dehydrogenase 2	0	0	0	0	0	0	0	0	0	0	0	0	0	0	0	0	0	0	0	0	0	0	0	0	0	0	0	0	0	0	0	0	0	0	0	0	0	0	0	0	0	0	0	0	0	0	0	0	0
1.1.1.3 thrA; bifunctional aspartokinase / homoserine dehydrogenase 1	26	15	18	14	11	16	13	20	10	26	15	14	12	13	14	17	10	4	12	5	7	10	8	13	13	13	5	17	24	21	21	24	11	9	14	9	5	10	8	15	5	11	7	7	8	8	8	11	1
1.1.1.30 E1.1.1.30, bdh; 3-hydroxybutyrate dehydrogenase	0	1	0	0	0	0	0	0	0	0	0	0	1	0	0	0	0	0	0	0	0	0	0	0	0	0	0	0	0	0	1	0	0	0	0	0	0	0	0	0	0	0	0	0	0	0	0	0	0
1.1.1.301 apdH, APDH; D-arabitol-phosphate dehydrogenase	0	0	0	0	0	0	0	0	1	0	0	0	0	1	0	1	0	0	0	1	0	1	0	1	1	0	0	1	0	0	0	0	0	0	1	0	0	0	0	0	1	0	0	0	0	0	1	0	0
1.1.1.304 butA, budC; meso-butanediol dehydrogenase / (S,S)-butanediol dehydrogenase / diacetyl reductase	0	0	0	0	0	0	0	0	0	0	0	0	0	0	0	0	0	0	0	0	0	0	0	0	0	1	0	1	0	0	1	0	0	0	0	0	1	0	0	0	0	0	0	0	0	0	0	0	0
1.1.1.305 arnA, pmrI; UDP-4-amino-4-deoxy-L-arabinose formyltransferase / UDP-glucuronic acid dehydrogenase (UDP-4-keto-hexauronic acid decarboxylating)	0	0	0	0	0	0	0	0	0	0	0	0	0	0	0	0	0	0	0	0	1	0	0	1	1	1	2	0	0	0	0	1	2	0	0	0	0	1	0	0	0	0	0	1	0	2	0	0	0
1.1.1.310 slcC; (S)-sulfolactate dehydrogenase	0	0	0	0	0	0	0	0	0	0	0	0	0	0	0	0	0	0	0	0	0	0	0	0	0	0	0	0	0	0	0	0	0	2	0	0	0	0	0	0	0	0	0	0	1	0	0	0	0
1.1.1.311 ped; (S)-1-phenylethanol dehydrogenase	0	0	0	0	0	0	0	0	0	0	0	0	0	0	0	0	0	0	0	0	0	0	0	0	0	0	0	0	0	0	0	0	0	0	0	0	0	0	0	0	0	0	0	0	0	0	0	0	0
1.1.1.312 ligC; 2-hydroxy-4-carboxymuconate semialdehyde hemiacetal dehydrogenase	0	0	0	0	0	0	0	0	0	0	0	0	0	0	0	0	0	0	0	0	0	0	0	0	0	0	0	0	0	0	0	0	0	0	0	0	0	0	0	0	0	0	0	0	0	0	0	0	0
1.1.1.313 isfD; sulfoacetaldehyde reductase	0	0	0	0	0	0	0	0	0	0	0	0	0	0	0	0	0	0	0	0	0	0	0	1	0	0	0	0	0	0	0	0	0	0	0	0	0	0	0	0	0	0	0	0	0	0	0	0	0
1.1.1.320 yueD; benzil reductase ((S)-benzoin forming)	0	0	0	0	0	0	0	0	0	0	0	0	0	1	0	0	0	0	0	0	0	0	0	0	0	0	0	0	0	0	0	0	0	0	0	0	0	0	0	0	0	0	0	0	0	0	0	0	0
1.1.1.327 camD; 5-exo-hydroxycamphor dehydrogenase	0	0	0	0	0	0	0	0	0	0	0	0	0	0	0	0	0	0	0	0	0	0	0	0	0	0	0	0	0	0	0	0	0	0	0	0	0	0	0	0	0	0	0	0	0	0	0	0	0
1.1.1.328 nboR; nicotine blue oxidoreductase	0	0	0	0	0	0	0	0	0	0	0	0	0	0	0	0	0	0	0	0	0	0	0	0	0	0	0	0	0	0	0	0	0	0	0	0	0	0	0	0	0	0	0	0	0	0	0	0	0
1.1.1.333 dprE2; decaprenylphospho-beta-D-erythro-pentofuranosid-2-ulose 2-reductase	0	0	0	0	0	0	0	0	0	0	0	0	0	0	0	0	0	0	0	0	0	0	0	0	0	0	0	0	0	0	0	0	0	0	0	0	0	0	0	0	0	0	0	0	0	0	0	0	0
1.1.1.335 wbpB; UDP-N-acetyl-2-amino-2-deoxyglucuronate dehydrogenase	0	0	0	0	0	0	0	0	0	0	0	0	0	0	0	0	0	0	0	0	0	2	0	0	0	0	1	0	0	0	0	0	0	0	0	0	0	0	0	0	1	0	0	0	0	1	1	1	0
1.1.1.336 wecC; UDP-N-acetyl-D-mannosaminuronic acid dehydrogenase	0	0	0	0	1	0	0	0	1	1	0	0	2	0	0	0	2	0	5	3	1	5	0	4	2	2	2	3	1	2	1	1	4	4	2	0	2	1	0	2	1	2	1	1	3	2	1	2	1
1.1.1.338 comC; (2R)-3-sulfolactate dehydrogenase (NADP+)	0	0	0	0	0	0	0	0	0	0	0	0	0	0	0	0	0	0	0	0	0	0	0	0	0	0	0	0	0	0	0	0	0	0	0	0	0	0	0	0	0	0	0	0	0	0	0	0	0
1.1.1.339 tll; dTDP-6-deoxy-L-talose 4-dehydrogenase (NAD+)	0	0	0	0	0	0	0	0	0	0	0	0	0	0	0	0	0	0	0	0	0	0	0	0	0	0	0	0	0	0	0	0	1	2	1	0	0	2	0	0	0	0	2	0	1	0	0	0	0
1.1.1.341 rfbJ; CDP-abequose synthase	0	0	0	0	0	0	0	0	0	0	0	2	0	0	1	0	0	0	0	0	0	0	0	0	0	0	0	0	0	0	0	0	0	0	0	0	0	0	0	0	0	0	0	0	0	0	0	0	0
1.1.1.343 PGD, gnd, gntZ; 6-phosphogluconate dehydrogenase	0	0	0	0	0	0	1	0	0	0	0	0	1	0	0	0	1	1	0	0	0	0	0	1	1	1	1	1	0	0	1	0	0	0	0	0	0	0	0	0	1	1	0	1	0	0	0	1	0
1.1.1.346 dkgA; 2,5-diketo-D-gluconate reductase A	0	0	1	0	1	0	0	0	1	0	1	0	1	0	1	1	5	8	6	2	3	8	4	2	0	2	2	0	3	1	2	2	3	9	5	2	4	2	6	2	3	2	2	8	6	6	2	1	1
1.1.1.346 dkgB; 2,5-diketo-D-gluconate reductase B	1	2	0	0	2	1	1	0	0	0	0	0	0	3	1	0	2	0	2	0	1	0	0	0	0	1	0	0	0	0	0	0	0	0	0	0	0	0	0	0	0	1	2	0	0	0	0	1	1
1.1.1.35 fadB; 3-hydroxyacyl-CoA dehydrogenase / enoyl-CoA hydratase / 3-hydroxybutyryl-CoA epimerase / enoyl-CoA isomerase	0	0	0	0	0	0	0	0	0	0	0	0	0	0	0	0	0	0	0	0	0	0	0	0	0	0	0	0	0	0	0	0	0	0	0	0	0	0	0	0	0	0	0	0	0	0	0	0	0
1.1.1.35 fadJ; 3-hydroxyacyl-CoA dehydrogenase / enoyl-CoA hydratase / 3-hydroxybutyryl-CoA epimerase	0	0	0	0	0	0	0	0	0	0	0	0	0	0	1	0	0	0	0	0	0	0	0	0	0	0	0	0	0	0	0	0	0	0	0	0	0	0	0	0	0	0	0	0	0	0	0	0	0
1.1.1.350 allD; ureidoglycolate dehydrogenase (NAD+)	0	0	0	0	0	0	0	0	0	0	0	0	0	0	0	0	0	0	0	0	0	0	0	0	0	0	0	0	0	0	0	0	0	0	0	0	0	0	0	0	1	0	0	0	0	0	0	0	0
1.1.1.355 kanK, kacC; 2'-dehydrokanamycin reductase	0	0	1	2	1	1	0	0	1	0	0	0	0	0	0	0	0	1	1	0	0	0	0	0	0	0	0	0	0	0	0	0	0	0	1	1	0	2	2	0	0	0	0	1	1	0	0	0	0
1.1.1.36 phbB; acetoacetyl-CoA reductase	0	0	0	0	0	0	0	0	0	0	0	0	0	0	0	0	1	0	0	0	0	0	0	0	0	0	0	0	0	0	0	0	0	0	0	0	0	0	0	0	0	0	0	0	0	1	0	1	0
1.1.1.361 ntdC; glucose-6-phosphate 3-dehydrogenase	0	0	0	0	0	0	0	0	0	0	0	0	0	0	0	0	0	0	1	1	0	1	0	1	1	0	0	0	0	0	1	0	1	2	0	1	0	0	0	0	0	0	0	0	1	0	1	0	0
1.1.1.362 snoaF, dnrE, dauE, aknU; nogalaviketone/aklaviketone reductase	0	0	0	0	0	0	0	0	0	0	0	0	0	0	0	0	0	0	0	0	0	0	0	0	0	0	0	0	0	0	0	0	0	0	0	0	0	0	0	0	0	0	0	0	0	0	0	0	0
1.1.1.363 G6PD, zwf; glucose-6-phosphate 1-dehydrogenase	0	1	0	0	4	0	2	0	0	0	0	0	2	0	1	0	6	8	10	2	5	3	3	5	4	2	1	1	4	0	5	2	7	5	9	5	4	6	9	7	5	3	5	7	3	0	2	1	1
1.1.1.364 tylD, gerKI, mydI; dTDP-4-dehydro-6-deoxy-alpha-D-gulose 4-ketoreductase	0	0	0	0	0	0	0	0	0	0	0	0	0	0	0	0	0	0	0	0	0	0	0	0	0	0	0	0	0	0	0	0	0	0	0	0	0	0	0	0	0	0	0	0	0	0	0	0	0
1.1.1.367 wbjC; UDP-2-acetamido-2,6-beta-L-arabino-hexul-4-ose reductase	0	0	0	0	0	1	0	0	0	0	0	0	0	1	0	0	4	3	0	0	0	1	0	0	0	1	0	0	0	0	0	0	3	2	3	3	1	0	5	2	0	1	0	1	0	4	1	1	0
1.1.1.369 iolG; myo-inositol 2-dehydrogenase / D-chiro-inositol 1-dehydrogenase	2	2	2	2	2	1	2	0	1	1	0	1	0	1	1	1	11	10	9	10	13	8	7	8	6	2	3	6	4	2	4	5	12	16	15	12	15	6	11	8	4	5	7	13	9	13	2	2	6
1.1.1.37 mdh; malate dehydrogenase	16	10	11	12	11	11	23	14	17	13	16	19	21	12	14	21	5	7	6	1	4	3	5	4	4	0	4	2	11	5	8	6	3	6	1	5	4	0	5	2	5	4	5	1	7	4	7	7	12
1.1.1.370 iolX; scyllo-inositol 2-dehydrogenase (NAD+)	0	0	0	1	0	0	0	0	0	0	1	1	0	0	1	0	7	4	6	2	4	6	3	3	2	2	1	2	1	1	0	0	8	7	7	3	6	3	3	8	2	4	6	5	2	10	0	0	3
1.1.1.371 iolW; scyllo-inositol 2-dehydrogenase (NADP+)	2	0	0	0	0	0	0	0	0	0	0	1	0	0	0	0	2	2	1	0	2	1	0	1	0	0	0	1	0	1	0	0	3	5	3	1	0	1	2	0	2	1	3	1	3	1	1	1	0
1.1.1.373 yihU; 4-hydroxybutyrate dehydrogenase / sulfolactaldehyde 3-reductase	0	0	0	0	0	0	0	0	0	0	0	0	0	0	0	0	0	0	0	0	0	0	0	0	0	0	0	0	0	0	0	0	0	0	0	0	0	0	0	0	0	0	0	0	0	0	0	0	0
1.1.1.376 araA; L-arabinose 1-dehydrogenase	0	0	0	0	0	0	0	0	0	0	0	0	0	0	0	0	0	0	0	0	0	0	0	0	0	0	0	0	0	0	0	0	0	0	0	0	0	0	0	0	0	0	0	0	0	0	0	0	0
1.1.1.38 ME2, sfcA, maeA; malate dehydrogenase (oxaloacetate-decarboxylating)	0	0	0	0	0	0	0	0	0	0	0	0	0	0	0	0	0	1	0	0	0	0	0	0	1	1	0	0	0	0	0	1	0	0	2	0	0	0	0	0	2	0	0	1	1	0	0	0	0
1.1.1.380 rspB; L-gulonate 5-dehydrogenase	0	0	0	0	0	0	0	1	0	0	1	0	1	0	0	0	3	2	3	1	3	1	0	1	1	1	0	0	0	0	2	0	2	1	4	0	5	4	2	10	3	3	6	9	1	1	4	1	3
1.1.1.381 ydfG; 3-hydroxy acid dehydrogenase / malonic semialdehyde reductase	4	0	0	4	3	2	2	2	2	3	3	1	0	2	3	3	1	2	0	0	2	2	1	0	3	4	1	3	5	9	3	5	2	0	0	1	1	1	0	3	2	1	1	0	2	2	0	1	2
1.1.1.385 bacC; dihydroanticapsin dehydrogenase	0	0	0	0	0	0	0	0	0	0	0	0	1	0	0	0	1	0	1	0	0	1	2	0	1	0	0	1	0	0	0	2	1	0	2	2	0	1	0	0	1	1	1	2	1	0	0	0	0
1.1.1.387 E1.1.1.387; L-serine 3-dehydrogenase (NAD+)	0	0	0	0	0	0	0	0	0	0	0	0	0	0	0	0	0	0	0	0	0	0	0	0	0	0	0	0	0	0	0	0	0	0	0	0	0	0	0	0	0	0	0	0	0	0	0	0	0
1.1.1.399 serA, PHGDH; D-3-phosphoglycerate dehydrogenase / 2-oxoglutarate reductase	12	5	4	5	5	5	4	4	8	2	8	4	5	10	8	9	8	6	7	7	4	5	10	3	11	7	10	5	11	7	7	5	9	2	3	6	7	10	12	10	12	5	8	6	6	1	9	9	6
1.1.1.40 E1.1.1.40, maeB; malate dehydrogenase (oxaloacetate-decarboxylating)(NADP+)	11	14	14	11	8	7	13	12	12	11	11	4	16	11	11	8	8	5	7	7	5	5	9	5	12	15	13	17	16	16	13	12	8	9	4	11	11	9	12	12	9	8	12	6	9	7	12	12	8
1.1.1.403 dthD; D-threitol dehydrogenase (NAD+)	0	0	0	0	0	0	0	0	0	0	0	0	0	0	0	0	1	1	2	2	0	0	0	1	1	0	0	0	0	1	1	0	0	0	0	0	0	0	0	0	0	0	0	0	0	0	0	0	0
1.1.1.405 tarJ; ribitol-5-phosphate 2-dehydrogenase (NADP+)	0	0	0	0	0	0	0	0	0	0	0	0	0	0	0	0	0	0	0	0	0	0	0	0	0	0	0	0	0	0	0	0	0	0	0	0	0	0	0	0	0	0	2	0	0	0	0	0	0
1.1.1.42 IDH1, IDH2, icd; isocitrate dehydrogenase	12	9	8	9	7	5	11	12	5	8	9	10	13	4	11	11	5	6	7	8	4	6	4	2	6	7	14	10	15	15	11	7	8	7	5	9	6	5	4	8	3	5	5	4	10	1	13	4	12
1.1.1.44 PGD, gnd, gntZ; 6-phosphogluconate dehydrogenase	0	0	0	0	0	0	0	0	0	0	0	0	0	0	0	0	0	0	3	1	0	0	1	0	0	1	1	2	0	2	0	1	0	0	0	0	0	2	0	0	0	0	0	0	1	0	1	1	0
1.1.1.47 gdh; glucose 1-dehydrogenase	0	0	0	0	0	0	0	0	0	0	0	0	0	0	0	0	0	0	0	0	0	0	0	0	0	0	0	0	0	0	0	0	0	1	0	0	0	0	0	0	0	1	2	1	0	1	0	0	0
1.1.1.49 G6PD, zwf; glucose-6-phosphate 1-dehydrogenase	0	0	1	0	1	0	0	0	2	0	0	0	0	0	0	0	4	7	10	3	4	4	5	4	2	4	1	2	3	0	3	1	4	5	4	5	6	6	7	7	5	4	4	6	2	1	2	1	0
1.1.1.58 uxaB; tagaturonate reductase	5	7	7	3	7	6	10	11	7	5	5	6	9	3	4	6	7	3	3	4	5	8	4	3	5	7	10	6	8	13	12	7	4	5	6	12	4	5	6	5	9	9	5	7	6	12	11	8	8
1.1.1.6 gldA; glycerol dehydrogenase	0	0	0	0	0	1	1	0	0	0	0	0	0	0	0	1	1	1	2	1	1	0	0	0	0	2	2	0	0	1	0	2	0	0	0	0	2	1	0	2	1	1	0	3	5	2	0	0	0
1.1.1.60 garR, glxR; 2-hydroxy-3-oxopropionate reductase	0	0	0	0	0	2	0	0	0	0	0	0	0	0	0	0	2	0	2	2	1	0	1	0	0	1	1	0	0	0	1	1	0	0	2	0	1	1	0	2	0	3	2	0	1	0	1	0	0
1.1.1.61 yihU; 4-hydroxybutyrate dehydrogenase / sulfolactaldehyde 3-reductase	0	0	0	0	0	0	0	0	0	0	0	0	0	0	0	0	0	0	0	0	0	0	0	0	0	0	0	0	0	0	0	0	0	0	0	0	0	0	0	0	0	0	0	0	0	0	0	0	0
1.1.1.69 idnO; gluconate 5-dehydrogenase	8	11	4	5	7	6	5	8	5	1	8	8	7	2	2	7	4	5	7	4	4	7	1	3	1	1	5	3	7	3	6	5	4	2	2	0	4	7	0	2	3	7	0	1	5	2	2	4	4
1.1.1.76 butA, budC; meso-butanediol dehydrogenase / (S,S)-butanediol dehydrogenase / diacetyl reductase	0	0	0	0	0	0	0	0	0	0	0	0	0	0	0	0	0	1	0	0	0	0	0	0	0	1	1	0	1	0	0	0	0	0	0	0	0	0	0	0	0	0	0	0	0	0	0	0	0
1.1.1.77 fucO; lactaldehyde reductase	4	6	2	3	8	3	4	3	5	3	8	5	4	9	6	3	6	6	7	3	5	9	4	6	1	7	5	3	2	2	2	6	7	4	6	5	9	5	18	12	6	5	9	8	3	6	1	2	2
1.1.1.79 ghrA; glyoxylate/hydroxypyruvate reductase	0	0	0	0	0	0	0	0	0	0	0	0	0	0	0	0	0	0	1	1	1	1	0	0	0	0	1	0	0	0	0	0	0	0	0	0	0	0	0	0	0	0	0	0	0	0	0	0	0
1.1.1.79 ghrB; glyoxylate/hydroxypyruvate/2-ketogluconate reductase	0	0	0	0	0	0	0	0	1	0	0	0	0	0	0	0	0	0	0	0	0	0	0	0	0	0	0	0	0	0	0	0	0	0	0	2	0	0	0	0	0	0	2	1	1	0	0	1	0
1.1.1.81 ghrA; glyoxylate/hydroxypyruvate reductase	0	0	0	0	0	0	0	0	0	0	0	0	0	0	0	0	0	1	0	0	0	0	2	1	0	1	0	0	0	0	0	0	0	0	0	0	0	0	0	0	0	0	0	0	0	0	0	0	0
1.1.1.81 ghrB; glyoxylate/hydroxypyruvate/2-ketogluconate reductase	0	0	0	0	0	0	0	0	0	0	1	0	0	0	0	0	0	0	0	0	0	0	1	0	0	0	0	0	0	0	0	0	0	0	0	2	0	0	0	0	0	0	1	0	0	0	0	1	2
1.1.1.83 ttuC, dmlA; tartrate dehydrogenase/decarboxylase / D-malate dehydrogenase	0	0	0	0	0	0	0	0	0	0	0	0	0	0	0	0	0	0	0	0	0	0	0	0	0	0	0	0	0	0	0	0	0	0	0	0	0	0	0	0	0	0	0	0	0	0	0	0	0
1.1.1.85 leuB, IMDH; 3-isopropylmalate dehydrogenase	0	0	0	0	0	0	1	0	0	1	1	0	1	0	1	0	4	1	2	1	0	2	0	1	0	2	1	1	2	0	1	1	1	0	0	2	4	1	0	3	0	0	0	0	1	0	3	3	0
1.1.1.86 ilvC; ketol-acid reductoisomerase	9	9	11	5	13	15	6	7	12	12	11	13	11	11	6	13	6	7	9	9	5	3	12	3	10	9	9	13	9	5	8	5	6	8	7	10	9	9	7	0	8	8	3	5	5	2	4	9	3
1.1.1.87 LYS12; homoisocitrate dehydrogenase	0	0	0	0	0	0	0	0	0	0	0	0	0	0	0	0	0	0	0	0	0	0	0	0	0	0	0	0	0	0	0	0	0	0	0	0	0	0	0	0	0	0	0	0	0	0	0	0	0
1.1.1.93 ttuC, dmlA; tartrate dehydrogenase/decarboxylase / D-malate dehydrogenase	0	0	0	0	0	0	0	0	0	0	0	0	0	0	0	0	0	0	0	0	0	0	0	0	0	0	0	0	2	0	0	0	0	0	0	0	0	0	0	0	0	0	0	0	0	0	0	0	0
1.1.1.94 gpsA; glycerol-3-phosphate dehydrogenase (NAD(P)+)	8	6	7	3	4	6	8	4	4	1	5	9	8	6	4	3	6	9	7	9	6	12	14	9	9	5	4	11	5	8	13	6	1	7	2	6	8	11	2	2	5	6	9	9	8	3	5	9	8
1.1.1.95 serA, PHGDH; D-3-phosphoglycerate dehydrogenase / 2-oxoglutarate reductase	8	5	5	8	9	2	7	3	5	5	6	3	3	9	5	13	6	7	10	9	4	2	4	4	8	11	9	4	6	4	10	4	7	4	9	7	8	7	11	10	12	10	8	8	5	3	6	10	3
1.1.2.3 lldD; L-lactate dehydrogenase (cytochrome)	0	0	0	0	0	2	0	0	1	0	0	0	2	1	1	2	1	0	0	0	1	0	0	0	0	0	0	0	0	0	0	0	1	0	0	0	2	1	0	0	1	0	0	0	0	0	1	1	1
1.1.3.46 hmo, nocN; 4-hydroxymandelate oxidase	0	0	0	4	1	0	0	1	0	0	0	0	0	0	0	0	1	0	0	0	1	0	1	0	0	0	0	0	0	0	1	0	0	0	0	0	1	0	0	0	0	0	0	0	0	0	0	1	1
1.1.3.48 kdnB; 3-deoxy-alpha-D-manno-octulosonate 8-oxidase	0	0	0	0	0	0	0	0	0	0	0	0	0	0	0	0	0	0	0	0	0	0	0	0	0	0	0	0	0	0	0	0	0	0	0	0	0	0	0	0	0	0	0	0	0	0	0	0	0
1.1.5.12 dld; D-lactate dehydrogenase (quinone)	0	0	0	0	0	0	0	0	0	0	0	0	0	0	0	0	0	0	0	0	0	0	0	0	0	0	0	0	0	0	0	0	0	0	0	0	0	0	0	0	0	0	1	0	0	0	0	0	0
1.1.5.2 gcd; quinoprotein glucose dehydrogenase	0	0	0	0	0	0	0	0	0	0	0	0	0	0	0	0	0	0	0	0	0	0	0	0	0	0	0	0	0	0	0	0	0	0	0	0	0	0	0	0	0	0	0	0	0	0	0	0	0
1.1.5.3 glpA, glpD; glycerol-3-phosphate dehydrogenase	0	0	0	0	0	1	1	0	0	0	0	0	0	0	0	0	1	2	4	0	1	1	1	0	2	2	0	3	1	0	0	1	3	2	0	3	1	3	4	2	2	0	6	3	1	3	1	2	2
1.1.5.3 glpB; glycerol-3-phosphate dehydrogenase subunit B	0	0	1	0	0	0	0	0	0	0	0	0	0	0	0	1	0	0	0	0	0	0	0	0	0	0	0	0	0	0	0	0	0	0	2	1	1	3	0	0	1	0	0	0	1	0	3	0	0
1.1.5.3 glpC; glycerol-3-phosphate dehydrogenase subunit C	0	0	0	0	0	1	0	0	1	0	0	0	0	0	0	0	1	1	0	0	3	0	0	0	2	3	0	1	1	1	0	0	5	10	7	6	2	10	5	2	1	1	1	1	3	2	4	0	0
1.1.5.4 mqo; malate dehydrogenase (quinone)	0	0	0	2	0	0	0	0	0	0	0	0	0	0	0	0	0	0	0	0	0	0	0	0	0	0	0	0	0	0	0	0	0	0	0	0	0	0	0	0	0	0	0	0	0	0	0	0	0
1.1.98.3 dprE1; decaprenylphospho-beta-D-ribofuranose 2-oxidase	0	0	0	0	0	0	0	0	0	0	0	0	0	0	0	0	0	0	0	0	0	0	0	0	0	0	0	0	0	0	0	0	0	0	0	0	0	0	0	0	0	0	0	0	0	0	0	0	0
1.1.99.1 betA, CHDH; choline dehydrogenase	0	0	1	0	0	0	0	0	0	0	0	0	0	0	0	0	0	0	0	0	0	0	0	0	0	0	0	0	0	0	0	0	0	0	0	0	0	0	0	0	0	0	0	0	0	0	0	0	0
1.1.99.28 gfo; glucose-fructose oxidoreductase	0	0	0	0	0	1	0	0	0	0	0	2	1	0	0	0	1	0	1	0	0	1	0	1	3	1	2	1	1	0	2	0	0	3	1	0	2	0	0	2	4	0	4	1	1	0	1	2	1
1.1.99.38 btrN; 2-deoxy-scyllo-inosamine dehydrogenase (SAM-dependent)	0	0	0	0	0	0	0	1	0	0	0	0	0	0	0	0	0	0	0	0	0	0	0	0	0	0	0	0	0	0	0	0	0	0	0	0	0	0	0	0	0	0	0	0	0	0	0	0	0
1.10.3.10 cyoA; cytochrome o ubiquinol oxidase subunit II	0	0	0	0	0	0	0	0	0	0	0	0	0	0	0	0	0	0	0	0	0	0	0	0	0	0	0	0	0	0	0	0	0	0	0	0	0	0	0	0	0	0	0	0	0	0	0	0	0
1.10.3.10 cyoB; cytochrome o ubiquinol oxidase subunit I	0	0	0	0	0	0	0	0	0	0	0	0	0	0	0	0	0	0	0	0	0	0	0	0	0	0	0	0	0	0	0	0	0	0	0	0	0	0	0	0	0	0	0	0	0	0	0	0	0
1.10.3.14 cydA; cytochrome bd ubiquinol oxidase subunit I	12	7	13	14	8	14	10	9	12	16	21	11	15	8	10	10	3	3	4	5	3	0	3	2	5	6	4	2	5	5	4	9	3	3	4	6	0	2	0	2	4	5	7	3	1	2	4	4	4
1.10.3.14 cydB; cytochrome bd ubiquinol oxidase subunit II	5	14	5	2	5	6	8	0	8	11	13	6	5	7	5	14	6	7	5	5	1	5	8	1	6	2	9	4	7	13	3	11	2	4	7	7	4	2	3	7	2	8	6	3	1	4	6	4	2
1.10.9.1 petC; cytochrome b6-f complex iron-sulfur subunit	0	0	0	0	0	0	0	0	0	0	0	0	0	1	0	0	0	0	0	0	0	0	0	0	0	0	0	0	0	0	0	0	0	0	1	0	2	0	0	0	0	0	0	0	0	0	1	1	0
1.11.1.1 npr; NADH peroxidase	0	0	0	0	0	0	0	0	1	0	0	0	0	0	0	0	0	0	0	0	0	1	0	0	0	2	0	1	0	0	1	0	0	0	0	0	0	0	0	0	0	0	0	0	0	0	0	0	0
1.11.1.15 BCP, PRXQ, DOT5; peroxiredoxin Q/BCP	0	0	2	1	0	0	0	0	1	0	1	1	1	1	0	1	3	4	0	4	2	2	1	4	2	4	3	1	1	4	0	1	3	3	1	0	8	4	2	2	3	3	3	0	3	3	6	2	7
1.11.1.15 PRDX2_4, ahpC; peroxiredoxin (alkyl hydroperoxide reductase subunit C)	0	0	0	0	0	0	0	0	1	0	0	1	1	1	0	0	0	2	2	6	3	2	0	9	1	1	1	1	0	1	1	0	4	3	3	3	1	2	2	2	1	0	1	4	3	6	1	0	1
1.11.1.15 tpx; thiol peroxidase, atypical 2-Cys peroxiredoxin	0	0	0	0	1	1	0	2	0	0	0	0	0	0	0	0	1	1	0	2	1	5	1	4	1	0	0	1	1	0	0	2	2	2	6	2	2	1	5	8	4	2	2	0	1	2	1	0	0
1.11.1.21 katG; catalase-peroxidase	0	0	0	0	0	0	0	0	0	0	0	0	0	0	0	0	0	0	0	0	0	0	0	0	0	0	0	0	0	0	0	0	0	0	0	0	0	0	0	0	0	0	0	0	0	0	0	0	0
1.11.1.22 gpx; hydroperoxy fatty acid reductase	3	0	5	5	3	6	3	5	3	8	3	4	10	3	3	1	0	0	0	0	0	0	0	0	0	3	3	7	3	3	4	6	0	0	0	0	0	0	0	0	1	2	0	0	0	2	4	2	2
1.11.1.23 fom4; (S)-2-hydroxypropylphosphonic acid epoxidase	0	0	0	1	0	0	0	0	0	0	1	0	0	0	0	0	3	4	3	4	4	0	0	0	2	0	0	0	1	1	1	2	1	1	0	0	0	2	0	0	1	1	0	0	0	2	0	0	0
1.11.1.5 E1.11.1.5; cytochrome c peroxidase	0	0	0	0	0	0	0	0	1	0	0	0	0	0	0	0	7	3	5	1	2	2	1	1	1	0	3	0	1	0	0	2	1	0	2	0	0	0	0	0	0	1	1	2	0	2	0	0	0
1.11.1.6 katE, CAT, catB, srpA; catalase	1	0	1	0	1	0	2	1	0	1	0	1	0	0	1	0	6	5	7	3	2	5	5	5	2	2	6	2	1	2	1	3	4	4	4	7	5	6	3	5	6	2	4	1	2	7	0	0	1
1.11.1.9 gpx; glutathione peroxidase	0	0	0	0	0	1	0	1	0	0	0	1	0	0	0	0	0	0	1	1	0	0	0	0	0	0	0	0	1	0	0	0	0	1	1	0	1	1	0	0	1	0	0	0	0	2	0	0	0
1.11.2.4 CYP152A; fatty-acid peroxygenase	0	0	0	0	0	0	0	0	0	0	0	0	0	0	0	0	0	0	0	0	0	0	0	0	0	0	0	0	0	0	0	0	0	0	0	0	0	0	0	0	0	0	0	0	0	0	0	0	0
1.12.1.2 hoxH; NAD-reducing hydrogenase large subunit	0	0	0	0	0	0	0	0	0	0	0	0	0	0	0	0	0	0	0	0	0	0	0	0	0	0	0	0	0	0	0	0	0	0	0	0	0	0	0	0	0	0	0	0	0	0	0	0	0
1.12.1.2 hoxY; NAD-reducing hydrogenase small subunit	0	0	0	0	0	0	0	0	0	0	0	0	0	0	0	0	0	0	0	0	0	0	0	0	0	0	0	0	0	0	0	0	0	0	0	0	0	0	0	0	0	0	0	0	0	0	0	0	0
1.12.1.3 hndA; NADP-reducing hydrogenase subunit HndA	0	0	0	0	0	0	0	0	0	0	0	1	0	0	0	0	0	1	1	1	1	1	2	1	0	0	1	3	1	0	1	1	2	3	2	1	0	1	0	0	1	2	0	1	0	2	0	0	3
1.12.1.3 hndB; NADP-reducing hydrogenase subunit HndB	0	0	1	0	0	0	0	0	0	0	0	0	0	0	0	0	2	0	0	1	0	0	0	1	0	2	0	0	0	1	0	0	1	1	0	0	0	0	0	0	0	0	0	1	0	0	0	1	0
1.12.1.3 hndC; NADP-reducing hydrogenase subunit HndC	1	0	0	0	2	0	3	0	0	1	0	1	0	0	1	0	3	2	6	2	1	5	4	1	2	2	2	2	2	1	3	1	11	6	10	4	8	8	2	8	9	7	2	7	7	2	3	3	3
1.12.1.3 hndD; NADP-reducing hydrogenase subunit HndD	0	0	0	1	3	2	0	1	1	1	0	2	1	0	1	0	3	2	1	1	6	6	5	2	6	3	4	2	3	1	0	0	2	4	3	5	6	10	2	2	2	2	2	7	5	5	3	8	5
1.12.2.1 hydA; [NiFe] hydrogenase small subunit	0	0	0	0	0	0	0	0	0	0	0	0	0	0	0	0	1	0	0	0	0	0	0	0	0	0	0	0	0	0	0	0	0	0	0	0	0	0	0	0	0	0	0	0	0	0	0	0	0
1.12.2.1 hydB; [NiFe] hydrogenase large subunit	0	0	0	0	0	0	0	0	0	0	0	0	0	0	0	0	0	0	0	0	0	0	0	0	0	0	0	0	0	0	0	0	0	1	0	0	0	0	0	0	0	0	0	0	0	0	0	0	0
1.12.5.1 hydA; quinone-reactive Ni/Fe-hydrogenase small subunit	0	0	0	0	0	0	0	0	0	0	0	0	0	0	0	0	0	0	0	0	0	0	0	0	0	0	0	0	0	0	0	0	0	0	0	0	0	0	0	0	0	0	0	0	0	0	0	0	0
1.12.5.1 hydB; quinone-reactive Ni/Fe-hydrogenase large subunit	0	0	0	0	0	0	0	0	0	0	0	0	0	0	0	0	0	0	0	0	0	0	0	0	0	0	0	0	0	0	0	0	0	0	0	0	0	0	0	0	0	0	0	1	0	0	0	0	0
1.12.7.2 E1.12.7.2; ferredoxin hydrogenase	4	5	2	4	3	4	1	3	2	1	4	1	9	2	3	7	7	7	6	6	10	9	7	6	3	8	6	5	3	2	3	0	5	6	5	5	8	11	7	7	8	3	11	11	12	11	5	6	8
1.12.7.2 E1.12.7.2L; ferredoxin hydrogenase large subunit	0	0	0	0	0	0	0	0	0	2	1	0	1	0	0	0	2	1	1	1	1	0	1	0	2	2	1	0	0	0	1	1	1	1	2	0	0	0	2	0	0	0	1	0	0	0	0	2	1
1.12.7.2 E1.12.7.2S; ferredoxin hydrogenase small subunit	0	0	0	0	0	0	0	0	0	0	0	0	0	0	0	0	0	0	0	0	0	0	0	0	0	0	0	0	0	0	0	0	0	0	0	0	0	1	0	0	0	0	0	0	0	0	0	0	0
1.12.99.6 hyaA, hybO; hydrogenase small subunit	0	0	0	0	0	0	0	0	0	0	0	0	0	0	0	0	1	0	3	2	0	0	1	0	0	2	0	2	0	0	1	0	0	2	1	0	1	0	0	0	0	0	0	0	0	0	0	0	0
1.12.99.6 hyaB, hybC; hydrogenase large subunit	1	0	0	0	0	0	0	0	0	0	0	0	0	0	0	0	3	1	1	0	0	0	1	1	1	5	1	0	0	1	1	1	0	1	0	2	0	0	0	0	0	0	0	0	0	0	0	0	0
1.13.11.16 mhpB; 2,3-dihydroxyphenylpropionate 1,2-dioxygenase	0	0	0	0	0	0	0	0	0	0	0	0	0	0	0	0	0	0	0	0	0	0	0	0	0	0	0	0	0	0	0	0	0	0	0	0	0	0	0	0	0	0	0	0	0	0	0	0	0
1.13.11.2 catE; catechol 2,3-dioxygenase	0	0	0	0	0	0	0	0	0	0	0	0	0	0	0	0	0	0	0	0	0	0	0	0	0	0	0	0	0	0	0	0	0	0	0	0	0	0	0	0	0	0	0	0	0	0	0	0	0
1.13.11.27 HPD, hppD; 4-hydroxyphenylpyruvate dioxygenase	0	0	0	0	0	0	0	0	0	0	0	0	0	0	0	0	0	0	0	0	0	0	0	0	0	0	0	0	0	0	0	0	0	0	0	0	0	0	0	0	0	0	0	0	0	0	0	0	0
1.13.11.64 naaB; 5-nitrosalicylate dioxygenase	0	0	0	0	0	0	0	0	0	0	0	0	0	0	0	0	0	0	0	0	0	0	0	0	0	0	0	0	0	0	0	0	0	1	0	0	0	0	0	0	1	0	0	0	0	0	0	0	0
1.13.11.74 amnB; 2-aminophenol/2-amino-5-chlorophenol 1,6-dioxygenase subunit beta	0	0	0	0	0	0	0	0	0	0	0	0	0	0	0	0	0	0	1	0	0	0	0	0	0	0	0	0	0	0	0	0	0	0	0	0	0	0	0	0	0	0	0	0	1	0	0	0	0
1.13.11.76 amnB; 2-aminophenol/2-amino-5-chlorophenol 1,6-dioxygenase subunit beta	0	0	0	0	0	0	0	0	0	0	0	0	0	0	0	0	0	0	0	0	1	0	0	0	0	0	0	0	0	0	0	0	0	0	0	0	0	0	0	0	0	0	0	0	0	0	0	0	0
1.13.11.79 bluB; 5,6-dimethylbenzimidazole synthase	0	0	0	0	0	0	0	0	0	0	0	0	0	0	0	0	0	0	0	0	0	0	0	0	0	0	0	0	0	0	0	0	0	1	2	0	0	0	0	0	0	2	0	0	0	0	0	0	1
1.13.11.81 folB; 7,8-dihydroneopterin aldolase/epimerase/oxygenase	0	0	0	0	0	0	0	0	0	0	0	0	0	0	0	0	0	0	0	0	0	0	0	0	0	0	0	0	0	0	0	0	0	0	0	0	0	0	0	0	0	0	0	0	0	0	0	0	0
1.13.11.9 nicX; 2,5-dihydroxypyridine 5,6-dioxygenase	1	0	0	0	0	0	0	0	0	0	0	0	0	0	0	0	0	0	0	0	0	0	0	1	1	2	0	1	0	0	0	0	0	0	0	0	0	0	0	0	0	0	0	0	2	0	0	0	0
1.13.12.16 ncd2, npd; nitronate monooxygenase	3	3	1	1	2	0	2	2	1	0	1	0	2	1	3	2	6	4	13	3	4	11	5	6	6	3	2	4	3	3	4	3	4	6	5	4	7	3	4	7	8	1	8	8	6	3	3	6	0
1.14.11.17 tauD; taurine dioxygenase	0	0	0	0	0	0	0	0	0	0	0	0	0	0	0	0	0	0	0	0	0	0	0	0	0	0	0	0	0	0	0	0	0	0	0	0	0	0	0	0	0	0	0	0	0	0	0	0	0
1.14.11.33 alkB; DNA oxidative demethylase	0	0	0	0	0	0	0	0	0	0	0	0	0	0	0	0	0	0	0	0	0	0	0	0	0	0	0	0	0	0	0	0	0	0	0	0	0	0	0	0	0	0	0	0	0	0	0	0	0
1.14.11.47 ycfD; 50S ribosomal protein L16 3-hydroxylase	0	0	0	0	0	0	0	0	0	0	0	0	0	0	0	0	0	0	0	0	0	0	0	0	0	0	0	0	0	0	0	0	0	0	0	0	0	0	0	0	0	0	0	0	0	0	0	0	0
1.14.12.1 antA; anthranilate 1,2-dioxygenase (deaminating, decarboxylating) large subunit	0	0	0	0	0	0	0	0	0	0	0	0	0	0	0	0	0	0	0	0	0	0	0	0	0	0	0	0	0	0	0	0	0	0	0	0	0	0	0	0	0	0	0	0	0	0	0	0	0
1.14.12.13 cbdA; 2-halobenzoate 1,2-dioxygenase large subunit	0	0	0	0	0	0	0	0	0	0	0	0	0	0	0	0	0	0	0	0	0	0	0	0	0	0	0	0	0	0	0	0	0	0	0	0	0	0	0	0	0	0	0	0	0	0	0	0	0
1.14.12.17 hmp, YHB1; nitric oxide dioxygenase	0	0	0	0	0	0	0	0	0	0	0	0	0	0	0	0	0	0	0	0	0	0	0	0	1	2	0	0	0	1	0	0	0	0	0	0	0	0	0	0	0	0	0	0	0	0	0	0	0
1.14.12.19 hcaE, hcaA1; 3-phenylpropionate/trans-cinnamate dioxygenase subunit alpha	0	0	0	0	0	0	0	0	0	0	0	0	0	0	0	0	0	0	0	0	0	0	0	0	0	0	0	0	0	0	0	0	0	0	0	0	0	0	0	0	0	0	0	0	0	0	0	0	0
1.14.12.19 hcaF, hcaA2; 3-phenylpropionate/trans-cinnamate dioxygenase subunit beta	0	0	0	0	0	0	0	0	0	0	0	0	0	0	0	0	0	0	0	0	0	0	0	0	0	0	0	0	0	0	0	0	0	0	0	0	0	0	0	0	0	0	0	0	0	0	0	0	0
1.14.13.127 mhpA; 3-(3-hydroxy-phenyl)propionate hydroxylase	0	0	0	0	0	0	0	0	0	0	0	0	0	0	0	0	0	0	0	0	0	0	0	0	0	0	0	0	0	0	0	0	0	0	0	0	0	0	0	0	0	0	0	0	0	0	0	0	0
1.14.13.149 paaA; ring-1,2-phenylacetyl-CoA epoxidase subunit PaaA	0	0	0	0	0	0	0	0	0	0	0	0	0	0	0	0	0	0	0	0	0	0	0	0	0	0	0	0	0	0	0	0	0	0	0	0	0	0	0	0	0	0	0	0	0	0	0	0	0
1.14.13.149 paaC; ring-1,2-phenylacetyl-CoA epoxidase subunit PaaC	0	0	0	0	0	0	0	0	0	0	0	0	0	0	0	0	0	0	0	0	0	0	0	0	0	0	0	0	0	0	0	0	0	0	0	0	0	0	0	0	0	0	0	0	0	0	0	0	0
1.14.13.208 boxA; benzoyl-CoA 2,3-epoxidase subunit A	0	0	0	0	0	0	1	0	0	0	0	0	0	0	0	0	0	0	0	0	1	0	2	0	0	0	0	0	0	0	1	0	0	0	0	0	0	0	0	0	1	0	0	0	0	0	0	0	0
1.14.13.240 ubiI; 2-polyprenylphenol 6-hydroxylase	0	0	0	0	0	0	0	0	0	0	0	0	0	0	0	0	0	0	0	0	0	0	0	0	0	0	0	0	0	0	0	0	0	0	0	0	0	0	0	0	0	0	0	0	0	0	0	0	0
1.14.13.59 iucD; lysine N6-hydroxylase	0	0	0	0	0	0	0	0	0	0	0	1	0	0	0	0	0	0	0	0	0	0	0	0	0	0	0	0	0	0	0	0	0	0	0	0	0	0	0	0	0	0	0	0	0	0	0	0	0
1.14.13.9 KMO; kynurenine 3-monooxygenase	0	0	0	0	0	0	0	1	0	0	0	0	0	0	0	0	0	0	0	0	0	0	3	0	2	1	0	1	0	1	0	1	1	1	4	1	2	2	0	2	3	5	4	2	0	2	5	12	10
1.14.14.18 HMOX1; heme oxygenase 1	0	0	0	0	0	0	0	0	0	0	0	0	0	0	0	0	0	0	0	0	0	0	0	0	0	0	0	0	0	0	0	0	0	0	0	0	0	0	0	0	0	0	0	0	0	0	0	0	0
1.14.14.5 ssuD; alkanesulfonate monooxygenase	0	0	0	0	0	0	0	0	0	0	0	0	0	0	0	0	0	0	0	0	0	0	0	0	0	0	0	0	0	0	0	0	0	0	0	0	0	0	0	0	0	0	0	0	0	0	0	0	0
1.14.14.51 K14732; limonene hydroxylase	0	0	0	0	0	0	0	0	0	0	0	0	0	0	0	1	2	0	0	2	1	0	0	0	0	1	0	1	1	0	0	0	0	0	0	0	0	0	0	0	0	0	0	0	0	0	0	0	0
1.14.14.52 K14732; limonene hydroxylase	0	0	0	0	0	0	0	0	0	0	0	0	0	0	0	0	0	0	1	1	0	0	2	0	0	0	1	0	1	0	0	0	0	0	0	0	0	0	0	0	0	0	0	0	0	0	0	0	0
1.14.15.30 kshA; 3-ketosteroid 9alpha-monooxygenase subunit A	0	0	0	0	0	0	0	0	0	0	0	0	0	0	0	0	0	0	0	0	0	0	0	0	0	0	0	0	0	0	0	0	0	0	0	0	0	0	0	0	0	0	0	0	0	0	0	0	0
1.14.99.46 rutA; pyrimidine oxygenase	0	0	0	0	0	0	0	0	0	0	0	0	0	0	0	0	0	0	0	0	0	0	0	0	0	0	0	0	0	0	0	0	0	0	0	0	0	0	0	0	0	0	0	0	0	0	0	0	0
1.14.99.60 ubiF; 3-demethoxyubiquinol 3-hydroxylase	0	0	0	0	0	0	0	0	0	0	0	0	0	0	0	0	0	0	0	0	0	0	0	0	0	0	0	0	0	0	0	0	0	0	0	0	0	0	0	0	0	0	0	0	0	0	0	0	0
1.15.1.1 SOD1; superoxide dismutase, Cu-Zn family	0	0	0	0	0	0	0	0	0	0	0	0	0	0	0	0	0	0	0	0	0	0	0	0	0	0	0	0	0	0	0	0	0	0	0	0	0	0	0	0	0	0	0	1	0	0	1	1	0
1.15.1.1 SOD2; superoxide dismutase, Fe-Mn family	0	0	0	0	0	2	0	0	1	1	0	0	0	0	0	0	4	3	3	2	5	3	2	5	0	5	2	2	2	0	0	1	6	2	6	4	1	2	6	2	1	1	6	1	0	2	0	1	0
1.15.1.2 dfx; superoxide reductase	3	5	1	2	2	7	3	1	0	3	4	1	2	7	0	3	0	0	0	0	0	0	1	0	1	0	3	5	0	4	0	4	0	0	0	0	0	0	0	0	0	2	2	0	0	0	1	4	2
1.16.1.1 merA; mercuric reductase	0	0	0	0	0	0	0	0	0	0	0	0	0	0	0	0	0	0	0	0	0	0	0	0	0	0	0	0	0	0	0	0	0	0	0	0	0	0	0	0	0	0	0	0	0	0	0	0	0
1.16.1.3 fre, ubiB; aquacobalamin reductase / NAD(P)H-flavin reductase	0	0	0	0	0	0	0	0	0	0	0	0	0	0	0	0	0	0	0	0	0	0	0	0	0	0	0	0	0	0	0	0	0	0	0	0	0	0	0	0	0	0	0	0	0	0	0	0	0
1.16.1.9 yqjH; ferric-chelate reductase (NADPH)	0	0	0	0	0	0	0	0	0	0	0	0	0	0	0	0	0	0	0	0	0	0	0	0	0	0	0	0	0	0	0	0	0	0	0	0	0	0	0	0	0	0	0	0	0	0	0	0	0
1.16.3.1 bfr; bacterioferritin	0	0	0	0	0	0	0	0	0	0	0	0	0	0	0	0	0	0	0	0	0	0	0	0	0	0	0	0	0	0	0	0	0	0	0	0	0	0	0	0	0	0	0	0	0	0	0	0	1
1.16.3.2 ftnA, ftn; ferritin	0	0	0	2	0	0	2	1	0	1	1	1	3	1	3	0	5	1	3	4	4	4	6	3	1	3	1	3	2	2	2	1	3	2	2	3	1	4	0	7	4	1	1	4	2	1	2	4	3
1.16.3.3 cotA; spore coat protein A, manganese oxidase	0	0	0	0	0	0	0	0	0	0	0	0	0	0	0	0	0	0	0	0	0	0	0	0	0	0	0	0	0	0	0	0	0	0	0	0	0	0	0	0	0	0	0	0	0	0	0	0	0
1.17.1.1 ascD, ddhD, rfbI; CDP-4-dehydro-6-deoxyglucose reductase, E3	0	0	0	0	0	0	0	0	0	0	0	0	0	0	1	0	0	0	0	1	0	1	0	1	0	0	0	0	0	0	0	0	0	0	0	0	0	0	0	0	0	0	0	0	0	0	0	0	0
1.17.1.10 fdhA; formate dehydrogenase (NADP+) alpha subunit	0	0	0	0	0	0	0	0	0	0	0	0	0	0	0	0	0	0	0	0	0	0	0	0	1	0	0	0	0	0	0	0	0	0	0	0	0	0	0	0	0	0	0	0	0	0	1	0	0
1.17.1.10 fdhB; formate dehydrogenase (NADP+) beta subunit	0	0	0	0	2	1	0	2	0	2	0	1	0	2	0	0	0	2	0	2	0	3	3	0	1	2	2	1	1	2	1	2	0	1	3	2	6	5	2	0	4	4	0	3	10	6	7	2	4
1.17.1.4 yagR; xanthine dehydrogenase YagR molybdenum-binding subunit	0	0	0	0	0	0	0	0	0	0	0	0	0	0	0	0	0	0	0	0	0	0	0	0	0	0	0	0	0	0	0	0	0	0	0	0	0	0	0	0	0	0	0	0	0	0	0	0	0
1.17.1.4 yagS; xanthine dehydrogenase YagS FAD-binding subunit	0	0	0	0	0	0	0	0	0	0	0	0	0	0	0	0	0	0	0	0	0	0	0	0	0	0	0	0	0	0	0	0	0	0	0	0	0	0	0	0	0	0	0	0	0	0	0	0	0
1.17.1.4 ygeS, xdhA; xanthine dehydrogenase molybdenum-binding subunit	6	5	6	1	2	6	5	4	1	1	1	2	3	2	4	8	1	6	3	3	8	7	7	3	4	5	4	9	0	0	4	3	2	2	1	2	6	8	3	0	6	3	1	15	7	1	11	10	6
1.17.1.5 ndhF; nicotinate dehydrogenase FAD-subunit	0	0	0	0	0	1	0	0	0	0	0	0	0	0	0	0	0	0	0	0	0	0	0	0	0	0	0	0	0	0	0	0	0	0	0	0	0	1	0	0	0	0	2	0	0	0	0	1	0
1.17.1.5 ndhL; nicotinate dehydrogenase large molybdopterin subunit	0	0	0	0	0	0	0	0	0	0	0	0	0	0	0	0	1	0	0	0	0	0	0	0	0	0	0	0	0	0	0	0	0	0	0	0	0	0	0	0	0	0	0	0	0	0	0	0	0
1.17.1.5 ndhM; nicotinate dehydrogenase medium molybdopterin subunit	0	0	0	0	0	0	0	0	0	0	0	0	0	0	0	0	0	0	0	0	0	0	0	0	0	0	0	0	0	0	0	0	0	0	0	0	0	0	0	0	0	0	0	0	0	0	0	0	0
1.17.1.5 ndhS; nicotinate dehydrogenase small FeS subunit	0	0	0	0	0	0	1	0	0	0	0	0	0	0	0	0	0	0	0	1	0	0	0	0	0	0	0	0	0	0	0	0	0	0	0	0	1	2	0	0	1	0	0	0	0	0	1	0	0
1.17.1.8 dapB; 4-hydroxy-tetrahydrodipicolinate reductase	3	4	6	3	8	6	5	9	3	9	7	6	6	10	5	12	5	1	2	5	4	6	7	2	3	5	3	7	6	5	4	9	6	2	2	3	5	7	3	7	5	6	3	4	4	1	7	1	3
1.17.1.9 fdoG, fdhF, fdwA; formate dehydrogenase major subunit	0	0	1	0	0	0	1	0	1	0	0	2	0	0	0	2	2	0	0	1	0	5	2	0	1	0	0	0	0	0	0	0	0	0	2	0	1	1	0	0	2	2	0	1	0	0	0	0	0
1.17.2.1 nicA; nicotinate dehydrogenase subunit A	0	0	0	0	0	0	0	0	0	0	0	0	0	0	0	0	0	0	0	0	0	0	0	0	0	0	0	0	0	0	0	0	0	0	0	0	0	0	0	0	0	0	0	0	0	0	0	0	0
1.17.2.1 nicB; nicotinate dehydrogenase subunit B	0	0	0	0	0	0	0	0	0	0	0	0	0	0	0	0	0	0	0	0	0	0	0	0	0	0	0	0	0	0	0	0	0	0	0	0	0	0	0	0	0	0	0	0	0	0	0	0	0
1.17.4.1 E1.17.4.1A, nrdA, nrdE; ribonucleoside-diphosphate reductase alpha chain	6	3	3	3	1	5	4	7	3	2	2	2	3	4	5	9	21	22	12	13	12	23	16	16	9	5	10	4	7	6	17	11	18	14	19	20	6	10	10	10	11	11	9	17	14	12	15	14	9
1.17.4.1 E1.17.4.1B, nrdB, nrdF; ribonucleoside-diphosphate reductase beta chain	0	0	0	0	0	0	1	0	0	2	1	0	0	0	0	1	1	0	1	0	0	0	1	2	0	0	1	0	0	0	1	0	0	0	0	2	1	1	0	0	0	2	0	0	1	0	0	0	1
1.17.4.2 rtpR; ribonucleoside-triphosphate reductase (thioredoxin)	21	15	13	13	21	10	14	5	8	11	17	13	9	20	15	14	17	20	19	17	17	19	10	19	14	20	25	12	17	16	18	19	13	12	12	14	10	16	22	20	18	16	13	25	13	6	59	53	69
1.17.5.3 fdnG; formate dehydrogenase-N, alpha subunit	0	0	0	0	0	0	0	0	0	0	0	0	0	0	0	0	0	0	0	0	0	0	0	0	0	0	0	0	0	0	0	0	0	0	0	0	0	0	0	0	1	0	0	0	0	0	0	0	0
1.17.7.1 gcpE, ispG; (E)-4-hydroxy-3-methylbut-2-enyl-diphosphate synthase	5	7	8	4	9	8	6	5	9	14	3	6	6	6	2	3	5	9	14	8	10	8	12	9	16	9	6	12	13	13	10	6	10	9	9	7	16	7	3	19	4	8	11	11	12	7	17	14	10
1.17.7.3 gcpE, ispG; (E)-4-hydroxy-3-methylbut-2-enyl-diphosphate synthase	6	8	9	8	5	7	6	9	7	8	5	4	5	5	3	3	6	5	14	7	9	10	9	13	9	9	11	8	11	14	9	9	7	8	11	6	8	6	3	19	12	13	11	10	13	12	13	6	9
1.17.7.4 ispH, lytB; 4-hydroxy-3-methylbut-2-en-1-yl diphosphate reductase	8	2	3	0	5	5	4	6	7	6	8	12	4	3	2	4	4	2	2	3	3	7	7	1	8	3	9	6	9	4	13	4	4	7	3	0	7	5	7	5	5	3	2	2	11	2	4	4	5
1.17.99.6 queG; epoxyqueuosine reductase	0	0	0	0	0	1	0	0	0	0	0	0	0	0	0	0	1	2	3	3	1	3	1	2	3	1	1	1	0	0	0	2	1	1	2	2	2	0	0	0	1	0	3	1	0	0	1	0	1
1.18.1.1 rubB, alkT; rubredoxin---NAD+ reductase	0	0	0	0	0	0	0	0	0	0	0	0	0	0	0	0	0	0	0	0	0	0	0	0	0	0	0	0	0	0	0	0	0	0	0	0	0	0	0	0	0	0	0	0	0	0	0	0	0
1.18.1.2 fpr; ferredoxin/flavodoxin---NADP+ reductase	12	18	13	20	18	13	12	15	18	15	14	8	13	8	12	18	10	8	8	3	8	7	6	11	15	11	12	19	12	12	11	9	15	12	10	15	17	12	4	14	15	10	4	7	8	13	12	6	11
1.18.1.3 hcaD; 3-phenylpropionate/trans-cinnamate dioxygenase ferredoxin reductase component	0	0	0	0	0	0	0	0	0	0	0	0	0	0	0	0	0	0	0	0	0	0	0	0	0	0	0	0	0	0	0	0	0	0	0	0	0	0	0	0	0	0	0	0	0	0	0	1	0
1.18.1.7 nahAa, nagAa, ndoR, nbzAa, dntAa; naphthalene 1,2-dioxygenase ferredoxin reductase component	0	0	0	0	0	0	0	0	0	0	0	0	0	0	0	0	0	0	0	0	0	0	0	0	0	0	0	0	0	0	0	0	0	0	0	0	0	0	0	0	0	0	0	0	0	0	0	0	0
1.19.1.1 fpr; ferredoxin/flavodoxin---NADP+ reductase	17	12	19	20	13	17	23	15	18	14	17	5	10	12	12	22	7	5	9	3	6	3	8	2	7	12	13	11	10	11	13	13	11	11	11	15	14	12	5	14	7	10	3	9	4	17	9	5	11
1.2.1.10 adhE; acetaldehyde dehydrogenase / alcohol dehydrogenase	1	1	3	1	1	3	1	2	1	0	0	1	5	0	1	5	3	3	5	3	2	2	5	3	3	3	5	3	0	0	1	0	2	1	1	0	5	4	0	2	5	3	8	7	1	10	3	5	9
1.2.1.10 mhpF; acetaldehyde dehydrogenase	0	0	0	0	0	0	0	0	0	0	0	0	0	0	0	0	0	0	0	0	0	0	0	0	0	0	0	0	0	0	0	0	0	0	0	0	0	0	0	0	0	0	0	0	0	0	0	0	0
1.2.1.11 asd; aspartate-semialdehyde dehydrogenase	18	17	22	17	18	26	20	17	21	22	21	30	35	14	19	27	6	5	8	7	6	13	6	8	13	4	11	8	10	10	10	4	6	3	2	7	2	7	7	14	8	6	7	2	5	3	4	7	9
1.2.1.12 GAPDH, gapA; glyceraldehyde 3-phosphate dehydrogenase	17	16	28	15	18	22	21	18	13	20	29	28	26	28	22	21	9	7	5	4	4	7	7	9	13	7	10	7	7	12	7	14	4	4	6	6	3	10	3	8	8	5	6	3	5	5	3	4	8
1.2.1.16 gabD; succinate-semialdehyde dehydrogenase / glutarate-semialdehyde dehydrogenase	0	0	0	0	0	0	0	0	0	0	0	0	0	0	0	0	0	0	0	0	0	0	0	0	0	0	0	0	0	0	0	0	0	0	0	0	0	0	0	0	0	0	0	0	0	0	0	0	0
1.2.1.16 sad; succinate-semialdehyde dehydrogenase	0	0	0	0	0	0	0	0	0	0	0	0	0	0	0	0	0	0	0	0	0	0	0	0	0	0	0	0	0	0	0	0	0	0	0	0	0	0	0	0	0	0	0	0	0	0	0	0	0
1.2.1.18 mmsA, iolA, ALDH6A1; malonate-semialdehyde dehydrogenase (acetylating) / methylmalonate-semialdehyde dehydrogenase	0	0	0	0	0	0	0	0	0	0	0	0	0	0	0	0	0	0	0	0	0	0	0	0	0	0	0	0	0	0	0	0	0	0	0	0	1	0	0	0	0	0	0	0	0	0	0	0	0
1.2.1.19 prr; aminobutyraldehyde dehydrogenase	0	0	0	0	0	0	0	0	0	0	0	0	0	0	0	0	0	0	0	0	0	0	0	0	0	0	0	0	0	0	0	0	0	0	0	0	0	0	0	0	0	0	0	0	0	0	0	0	0
1.2.1.20 gabD; succinate-semialdehyde dehydrogenase / glutarate-semialdehyde dehydrogenase	0	0	0	0	0	0	0	0	0	0	0	0	0	0	0	0	0	0	0	0	0	0	0	0	0	0	0	0	0	0	0	0	0	0	0	0	0	0	0	0	0	0	0	0	0	0	0	0	0
1.2.1.21 aldA; lactaldehyde dehydrogenase / glycolaldehyde dehydrogenase	1	0	1	0	0	1	0	0	0	0	0	0	1	0	2	0	1	0	0	0	0	0	1	0	2	0	1	0	0	0	0	0	1	0	1	0	0	0	2	0	2	0	0	1	0	0	0	0	0
1.2.1.22 aldA; lactaldehyde dehydrogenase / glycolaldehyde dehydrogenase	0	0	2	1	0	0	1	0	0	0	0	0	0	0	1	0	1	0	0	0	0	0	1	0	0	0	1	0	0	0	0	1	2	0	1	0	1	0	1	0	0	0	0	0	0	0	0	0	0
1.2.1.24 sad; succinate-semialdehyde dehydrogenase	0	0	0	0	0	0	0	0	0	0	0	0	0	0	0	0	0	0	0	0	0	0	0	0	0	0	0	0	0	0	0	0	0	0	0	0	0	0	0	0	0	0	0	0	0	0	0	0	0
1.2.1.27 mmsA, iolA, ALDH6A1; malonate-semialdehyde dehydrogenase (acetylating) / methylmalonate-semialdehyde dehydrogenase	0	0	0	0	0	0	0	0	0	0	0	0	0	0	0	0	0	0	0	0	0	0	0	0	0	0	0	0	0	0	0	0	0	0	0	0	0	1	0	0	0	0	0	0	0	0	0	0	0
1.2.1.3 ALDH; aldehyde dehydrogenase (NAD+)	1	0	0	0	1	0	0	0	0	0	0	0	0	0	0	0	0	0	1	0	0	0	0	0	0	3	0	0	1	0	1	0	0	0	0	0	0	0	2	0	1	0	0	1	0	2	0	0	0
1.2.1.38 argC; N-acetyl-gamma-glutamyl-phosphate reductase	9	8	8	7	9	13	8	13	7	13	5	9	4	10	8	5	5	2	0	4	3	8	4	3	8	1	4	7	8	8	6	4	7	5	2	7	3	7	2	3	3	5	4	4	10	5	7	8	5
1.2.1.39 feaB; phenylacetaldehyde dehydrogenase	0	0	0	0	0	0	0	0	0	0	0	0	0	0	0	0	0	0	0	0	0	0	0	0	0	0	0	0	0	0	0	0	0	0	0	0	0	0	0	0	0	0	0	0	0	0	0	0	0
1.2.1.41 proA; glutamate-5-semialdehyde dehydrogenase	5	4	4	2	5	8	5	9	5	4	6	9	7	6	8	7	5	4	4	6	0	3	7	9	10	12	7	12	8	5	6	9	17	9	9	13	7	5	15	8	8	9	2	4	6	10	3	6	6
1.2.1.58 padE; phenylglyoxylate dehydrogenase gamma subunit	1	1	2	4	3	2	0	2	3	3	1	1	1	2	4	3	0	0	0	0	0	0	0	0	2	1	4	1	6	1	5	3	0	0	0	0	2	0	0	0	0	1	0	0	0	0	4	3	4
1.2.1.58 padG; phenylglyoxylate dehydrogenase alpha subunit	0	0	0	0	0	0	0	0	0	0	0	0	0	0	0	0	0	0	0	0	0	0	0	0	0	1	0	0	0	0	0	0	0	1	0	0	0	0	0	0	0	0	0	0	0	0	0	0	0
1.2.1.70 hemA; glutamyl-tRNA reductase	0	1	1	0	1	0	0	0	0	0	1	0	1	2	0	0	0	1	1	0	3	2	0	1	1	2	2	0	1	0	0	0	0	0	0	0	1	1	2	2	2	2	5	2	3	1	1	0	1
1.2.1.71 astD; succinylglutamic semialdehyde dehydrogenase	0	0	0	0	0	0	0	0	0	0	0	0	0	0	0	0	0	0	0	0	0	0	0	0	0	0	0	0	0	0	0	0	0	0	0	0	0	0	0	0	0	0	0	0	0	0	0	0	0
1.2.1.72 epd; D-erythrose 4-phosphate dehydrogenase	0	0	0	0	0	0	0	0	0	0	0	0	0	0	0	0	0	0	0	0	0	0	0	0	0	0	0	0	0	0	0	0	0	0	0	0	0	0	0	0	0	0	0	0	0	0	1	0	0
1.2.1.76 sucD; succinate-semialdehyde dehydrogenase	0	0	0	0	0	1	0	0	0	0	0	0	0	0	0	1	0	0	0	0	0	0	1	1	1	1	1	0	2	0	0	0	1	0	0	0	0	0	1	2	1	0	2	0	1	1	0	1	0
1.2.1.79 gabD; succinate-semialdehyde dehydrogenase / glutarate-semialdehyde dehydrogenase	0	0	0	0	0	0	0	0	0	0	0	0	0	0	0	0	0	0	0	0	0	0	0	0	0	0	0	0	0	0	0	0	0	0	0	0	0	0	0	0	0	0	0	0	0	0	0	0	0
1.2.1.8 betB, gbsA; betaine-aldehyde dehydrogenase	0	0	0	0	0	0	0	0	0	0	0	0	0	0	0	0	0	0	0	0	0	0	0	0	0	0	0	0	0	0	0	0	0	0	0	0	2	0	2	0	0	0	0	0	0	0	1	0	0
1.2.1.81 sauS; sulfoacetaldehyde dehydrogenase	0	0	0	0	0	0	0	0	0	0	0	0	0	0	0	0	0	0	0	0	0	0	1	0	0	0	0	0	0	0	0	0	0	0	0	0	0	0	0	0	0	0	0	0	0	0	0	0	0
1.2.1.83 sap; 3-succinoylsemialdehyde-pyridine dehydrogenase	0	0	0	0	0	0	0	0	0	0	0	0	0	0	0	0	0	0	0	0	0	0	0	0	0	0	0	0	0	0	0	0	0	0	0	1	1	0	0	0	0	0	0	0	0	0	0	0	0
1.2.1.88 E1.2.1.88; 1-pyrroline-5-carboxylate dehydrogenase	0	0	0	1	0	0	0	1	0	0	0	2	0	0	0	0	5	5	1	1	1	0	2	0	2	1	0	1	0	0	0	0	2	2	0	0	0	0	0	0	0	0	0	0	3	0	0	1	0
[truncated: 1,913 more rows]
[truncated: 29 more columns]
